# Supplementary material for: Longitudinal immunosequencing in healthy people reveals persistent T cell receptors rich in highly public receptors
Source: BMC Immunol. 2019 Jun 21;20:19. doi: 10.1186/s12865-019-0300-5 (PMC6588944; doi:10.1186/s12865-019-0300-5)
Supplement: Supplementary file 2 — Table S1. Overall TCRβ-sequencing statistics per sample: sequencing depth, productive TCRβ sequencing depth, fraction of productive TCRβ sequences, unique V genes identified, unique J genes identified, unique CDR3 sequences, unique TCRβs, unique TCRβ nucleotide sequences. Table S2. V gene usage across subject and T cell population, expressed as both a fraction of all unique productive TCRβs and as a mean total abundance per sample. Table S3. J gene usage across subject and T cell population, expressed as both a fraction of all unique productive TCRβs and as a mean total abundance per sample. Table S4. Sequence and abundance information for the largest cohort of closely correlated TCRβs identified in each individual by Spearman’s or Pearson’s correlation. Table S5. The fraction of TCRβs in each sample that occurred in 1–8 samples from that subject’s time series. Table S6. Mann-Whitney U test statistics for mean abundance of TCRβs occurring in different numbers of samples during the time series. Table S7. Mann-Whitney U test statistics for nucleotide redundancy of TCRβs occurring in different numbers of samples during the time series. Table S8. The fraction of TCRβs in each sample that were shared to different degrees among subjects in a large, independent cohort. (XLSX 80 kb) [file 12865_2019_300_MOESM2_ESM.xlsx]

## Sheet: S1
Individual	Sample date	Cell type	Sequencing depth	Productive sequencing depth	Productive fraction	Unique V genes	Unique J genes	Unique CDR3 sequences	Unique TCRBs	Unique TCRB nucleotide sequences
individual_01	2011-03-16	PBMC	21206561	13208932	0.62287	58	13	347149	378847	387412
individual_01	2011-04-15	PBMC	20873908	13002914	0.622927	57	13	319211	346356	353711
individual_01	2011-05-12	PBMC	13451162	8395314	0.624133	59	13	313452	338527	345326
individual_01	2011-06-09	PBMC	13970843	8733567	0.625128	61	13	284735	307572	313831
individual_01	2011-08-19	Memory	20699085	12544442	0.606038	58	13	181752	194578	198428
individual_01	2011-08-19	Naive	14818322	9270395	0.625604	59	13	480869	530097	545508
individual_01	2011-08-19	PBMC	31359887	19425038	0.619423	57	13	312258	337982	344819
individual_01	2011-09-15	PBMC	30438358	18809702	0.61796	57	13	292429	316266	323591
individual_01	2011-09-16	Memory	27505308	16583535	0.602921	58	13	192125	204389	209676
individual_01	2011-09-16	Naive	25640835	16071976	0.626812	58	13	376640	411486	421556
individual_01	2011-10-14	Naive	22702658	14909853	0.656745	59	13	438354	485853	499230
individual_01	2011-10-14	PBMC	28865744	17750065	0.614918	57	13	356486	385822	394710
individual_01	2012-03-20	PBMC	21257715	13251545	0.623376	59	13	285675	307465	313491
individual_02	2011-03-17	PBMC	15441351	10054173	0.65112	57	13	219879	233914	238051
individual_02	2011-04-15	PBMC	12657870	8255837	0.65223	57	13	197053	209448	213036
individual_02	2011-05-13	PBMC	14862045	9591920	0.645397	54	13	122802	128393	130246
individual_02	2011-06-09	PBMC	18026179	11640661	0.645764	56	13	182687	194843	198140
individual_02	2011-08-11	Memory	17855290	11249599	0.630043	58	13	147736	157538	160850
individual_02	2011-08-11	Naive	15149101	10016350	0.661184	58	13	410727	446103	457052
individual_02	2011-08-11	PBMC	18241272	11777283	0.645639	55	13	146613	155946	158113
individual_02	2011-09-08	Memory	33886486	21301338	0.628609	59	13	146329	161459	166520
individual_02	2011-09-08	Naive	25645905	16903094	0.659095	59	13	428021	467587	479686
individual_02	2011-09-08	PBMC	25108055	16270162	0.648006	56	13	159721	168981	172541
individual_02	2011-10-06	Naive	21685099	13556389	0.625148	60	13	409502	450365	462946
individual_02	2011-10-06	PBMC	21800803	14227559	0.652616	58	13	111749	115930	117397
individual_02	2012-03-27	PBMC	23400452	15208872	0.649939	58	13	196966	209325	212848
individual_03	2011-03-16	PBMC	18511871	12509660	0.675764	57	13	166094	176999	180197
individual_03	2011-04-15	PBMC	18841525	12641790	0.670954	59	13	157549	167102	170002
individual_03	2011-05-13	PBMC	18787108	12618498	0.671657	57	13	148961	158680	161599
individual_03	2011-06-09	PBMC	10703415	7223816	0.674908	56	13	137905	145860	148143
individual_03	2011-08-12	Memory	28070568	18200326	0.648378	57	13	132703	142921	145884
individual_03	2011-08-12	Naive	14173310	9668387	0.682154	59	13	280710	301520	307223
individual_03	2011-08-12	PBMC	26294377	17355169	0.660033	55	13	157198	167139	169885
individual_03	2011-09-09	Memory	25677013	16611097	0.646925	59	13	152664	164587	168506
individual_03	2011-09-09	Naive	29526098	19810862	0.670961	58	13	254886	275310	280612
individual_03	2011-09-09	PBMC	27601019	18359802	0.665186	56	13	168386	178266	181501
individual_03	2011-10-07	Memory	21340353	13716222	0.642736	57	13	143781	156279	159653
individual_03	2011-10-07	PBMC	27082964	18167634	0.670814	57	13	151028	159752	162683
individual_03	2012-04-03	PBMC	27418353	18156350	0.662197	58	13	161371	169564	172518

## Sheet: S2
subject	cell_type	vGeneName	mean_fraction_of_tcrs	mean_abundance
s1	Memory	TCRBV28-01	0.0719902	0.0399975
s1	Memory	TCRBV19-01	0.0630658	0.0372324
s1	Memory	TCRBV05-01	0.0628507	0.0313216
s1	Memory	TCRBV07-02	0.0606156	0.0218044
s1	Memory	TCRBV07-09	0.0465697	0.0208726
s1	Memory	TCRBV09-01	0.0456959	0.0155967
s1	Memory	TCRBV06-01	0.0400835	0.038953
s1	Memory	TCRBV06-05	0.0396123	0.0278954
s1	Memory	TCRBV27-01	0.0390834	0.0242907
s1	Memory	TCRBV02-01	0.0377842	0.0449937
s1	Memory	TCRBV30-01	0.0371091	0.0113739
s1	Memory	TCRBV18-01	0.0363788	0.0146613
s1	Memory	TCRBV29-01	0.0291643	0.0121442
s1	Memory	TCRBV05-04	0.028706	0.0174481
s1	Memory	TCRBV07-03	0.0285616	0.0110911
s1	Memory	TCRBV04-03	0.0280853	0.019743
s1	Memory	TCRBV11-02	0.0247736	0.0148789
s1	Memory	TCRBV04-02	0.0220672	0.0118419
s1	Memory	TCRBV07-08	0.0217387	0.0112271
s1	Memory	TCRBV05-06	0.0215235	0.0161603
s1	Memory	TCRBV15-01	0.0197456	0.00619382
s1	Memory	TCRBV04-01	0.0192852	0.0111763
s1	Memory	TCRBV06-06	0.0191306	0.0162947
s1	Memory	TCRBV07-06	0.0178465	0.00925173
s1	Memory	TCRBV10-03	0.0172093	0.0199607
s1	Memory	TCRBV14-01	0.0159213	0.00991558
s1	Memory	TCRBV06-04	0.0123341	0.0200834
s1	Memory	TCRBV05-05	0.0121812	0.00855556
s1	Memory	TCRBV11-03	0.0114206	0.00543095
s1	Memory	TCRBV25-01	0.00990689	0.00762362
s1	Memory	TCRBV05-08	0.00760688	0.00646392
s1	Memory	TCRBV21-01	0.00716837	0.00480783
s1	Memory	TCRBV13-01	0.00714513	0.0116087
s1	Memory	TCRBV20-01	0.00623702	0.00117654
s1	Memory	TCRBV11-01	0.00611584	0.00374015
s1	Memory	TCRBV07-07	0.00478978	0.00207292
s1	Memory	TCRBV12-05	0.00471804	0.0019727
s1	Memory	TCRBV10-01	0.00310807	0.00422426
s1	Memory	TCRBV10-02	0.00298344	0.00372026
s1	Memory	TCRBV23-01	0.00254947	0.000892187
s1	Memory	TCRBV05-03	0.00157089	0.000582883
s1	Memory	TCRBV16-01	0.00111649	0.00157406
s1	Memory	TCRBV12-02	0.0010985	0.000692884
s1	Memory	TCRBV01-01	0.000669519	0.00102022
s1	Memory	TCRBV06-07	0.000591138	0.000403621
s1	Memory	TCRBV12-01	0.00051405	0.000385594
s1	Memory	TCRBV07-05	0.000480726	0.000261745
s1	Memory	TCRBV06-09	0.000307644	0.000311052
s1	Memory	TCRBV07-04	0.000274929	9.51e-05
s1	Memory	TCRBV06-08	0.000269886	0.000351272
s1	Memory	TCRBV05-07	0.000137198	5.31e-05
s1	Memory	TCRBVA-or09_02	2.6e-05	2.76e-05
s1	Memory	TCRBV25-or09_02	2.12e-05	6.78e-07
s1	Memory	TCRBV22-01	1.67e-05	4.2e-06
s1	Memory	TCRBV03-01	1.41e-05	1.56e-05
s1	Memory	TCRBV03-02	1.41e-05	6.14e-06
s1	Memory	TCRBV20-or09_02	9.48e-06	1.88e-07
s1	Memory	TCRBV07-01	4.74e-06	2.54e-07
s1	Naive	TCRBV05-01	0.0686284	0.0377071
s1	Naive	TCRBV19-01	0.0655585	0.0433877
s1	Naive	TCRBV09-01	0.0620391	0.0217146
s1	Naive	TCRBV28-01	0.0579263	0.0378199
s1	Naive	TCRBV07-09	0.0562193	0.0277662
s1	Naive	TCRBV27-01	0.0548614	0.0337124
s1	Naive	TCRBV06-05	0.0513529	0.0407943
s1	Naive	TCRBV02-01	0.0422866	0.0519629
s1	Naive	TCRBV06-01	0.0368412	0.0342098
s1	Naive	TCRBV07-02	0.0340295	0.0148473
s1	Naive	TCRBV18-01	0.0324309	0.0168417
s1	Naive	TCRBV04-01	0.03071	0.0203375
s1	Naive	TCRBV29-01	0.0293854	0.0130936
s1	Naive	TCRBV05-04	0.0277434	0.0197293
s1	Naive	TCRBV11-02	0.0257908	0.0144474
s1	Naive	TCRBV07-03	0.0256851	0.0111655
s1	Naive	TCRBV05-06	0.0247049	0.0198883
s1	Naive	TCRBV30-01	0.0229009	0.0073001
s1	Naive	TCRBV04-03	0.0223599	0.0144631
s1	Naive	TCRBV15-01	0.0203138	0.00664367
s1	Naive	TCRBV07-08	0.0190313	0.0091675
s1	Naive	TCRBV06-06	0.0187628	0.0158643
s1	Naive	TCRBV07-06	0.0185962	0.00917194
s1	Naive	TCRBV10-03	0.0179446	0.0222412
s1	Naive	TCRBV04-02	0.0164608	0.00859906
s1	Naive	TCRBV13-01	0.0156425	0.0104855
s1	Naive	TCRBV14-01	0.0129689	0.00766392
s1	Naive	TCRBV05-05	0.0103229	0.00754882
s1	Naive	TCRBV25-01	0.0100124	0.00849769
s1	Naive	TCRBV11-03	0.00910725	0.0049406
s1	Naive	TCRBV05-08	0.00802886	0.00733272
s1	Naive	TCRBV20-01	0.00621321	0.00144036
s1	Naive	TCRBV21-01	0.00610899	0.00427269
s1	Naive	TCRBV06-04	0.0060962	0.00482858
s1	Naive	TCRBV10-01	0.00550218	0.00758077
s1	Naive	TCRBV12-05	0.00501628	0.00280511
s1	Naive	TCRBV10-02	0.00486836	0.00651931
s1	Naive	TCRBV07-07	0.00474135	0.00232792
s1	Naive	TCRBV11-01	0.00446719	0.00259418
s1	Naive	TCRBV23-01	0.00223274	0.000820315
s1	Naive	TCRBV05-03	0.00129488	0.000639192
s1	Naive	TCRBV16-01	0.00104637	0.000634892
s1	Naive	TCRBV12-02	0.000849704	0.000483137
s1	Naive	TCRBV01-01	0.000663766	0.000211277
s1	Naive	TCRBV06-07	0.000520586	0.00057766
s1	Naive	TCRBV12-01	0.000425207	0.000278794
s1	Naive	TCRBV07-05	0.000346744	0.000254353
s1	Naive	TCRBV07-04	0.000284904	0.000154717
s1	Naive	TCRBV06-09	0.000249315	0.000250655
s1	Naive	TCRBV06-08	0.000201425	0.000209696
s1	Naive	TCRBV05-07	0.000145397	9.01e-05
s1	Naive	TCRBV03-02	2.97e-05	1.22e-05
s1	Naive	TCRBVA-or09_02	1.78e-05	3.86e-05
s1	Naive	TCRBV03-01	1.56e-05	1.33e-05
s1	Naive	TCRBV25-or09_02	7.45e-06	3.58e-07
s1	Naive	TCRBV22-01	6.28e-06	3.85e-06
s1	Naive	TCRBV07-01	5.84e-06	2.49e-06
s1	Naive	TCRBV20-or09_02	3.83e-06	2.2e-07
s1	Naive	TCRBV08-02	1.95e-06	8.81e-08
s1	Naive	TCRBV21-or09_02	1.95e-06	8.81e-08
s1	Naive	TCRBV05-02	1.76e-06	9.45e-07
s1	PBMC	TCRBV28-01	0.0774136	0.0493801
s1	PBMC	TCRBV19-01	0.0667838	0.044351
s1	PBMC	TCRBV05-01	0.0585144	0.030851
s1	PBMC	TCRBV09-01	0.0579712	0.0203726
s1	PBMC	TCRBV07-09	0.0528514	0.0255674
s1	PBMC	TCRBV27-01	0.0526431	0.0326231
s1	PBMC	TCRBV07-02	0.0478156	0.0202967
s1	PBMC	TCRBV06-05	0.0409452	0.029697
s1	PBMC	TCRBV30-01	0.0356836	0.0107404
s1	PBMC	TCRBV02-01	0.0353839	0.0400167
s1	PBMC	TCRBV06-01	0.0317652	0.0298528
s1	PBMC	TCRBV18-01	0.031027	0.0163963
s1	PBMC	TCRBV04-03	0.0306114	0.0217287
s1	PBMC	TCRBV29-01	0.0296931	0.0119917
s1	PBMC	TCRBV05-04	0.0275691	0.0195067
s1	PBMC	TCRBV07-03	0.02688	0.0118515
s1	PBMC	TCRBV11-02	0.0242562	0.0139943
s1	PBMC	TCRBV04-01	0.0232875	0.0153313
s1	PBMC	TCRBV05-06	0.0228422	0.0165577
s1	PBMC	TCRBV15-01	0.0208045	0.00683041
s1	PBMC	TCRBV07-08	0.0195903	0.0102599
s1	PBMC	TCRBV07-06	0.0195603	0.0101129
s1	PBMC	TCRBV04-02	0.0191011	0.0106781
s1	PBMC	TCRBV06-06	0.0162977	0.0140123
s1	PBMC	TCRBV10-03	0.0153973	0.0180613
s1	PBMC	TCRBV14-01	0.0148973	0.00952678
s1	PBMC	TCRBV13-01	0.0133097	0.0133873
s1	PBMC	TCRBV05-05	0.0103797	0.00808963
s1	PBMC	TCRBV11-03	0.00976576	0.00512554
s1	PBMC	TCRBV25-01	0.0095147	0.00737732
s1	PBMC	TCRBV06-04	0.00897774	0.011605
s1	PBMC	TCRBV05-08	0.00714009	0.00687149
s1	PBMC	TCRBV21-01	0.00665169	0.00517194
s1	PBMC	TCRBV20-01	0.00574041	0.00125673
s1	PBMC	TCRBV11-01	0.00504379	0.00303515
s1	PBMC	TCRBV07-07	0.00484648	0.00232266
s1	PBMC	TCRBV12-05	0.0040333	0.00209907
s1	PBMC	TCRBV10-02	0.00303124	0.00411917
s1	PBMC	TCRBV10-01	0.00296889	0.00424339
s1	PBMC	TCRBV23-01	0.00247875	0.0010205
s1	PBMC	TCRBV05-03	0.00142438	0.00064948
s1	PBMC	TCRBV16-01	0.00108027	0.00116369
s1	PBMC	TCRBV12-02	0.000931344	0.000683389
s1	PBMC	TCRBV01-01	0.000600563	0.000505026
s1	PBMC	TCRBV06-07	0.000555957	0.000483767
s1	PBMC	TCRBV12-01	0.000471114	0.000346096
s1	PBMC	TCRBV07-05	0.00042134	0.000280856
s1	PBMC	TCRBV06-09	0.000281858	0.000265619
s1	PBMC	TCRBV07-04	0.000271765	0.000137174
s1	PBMC	TCRBV06-08	0.000248685	0.000362331
s1	PBMC	TCRBV05-07	0.000154832	8.22e-05
s1	PBMC	TCRBV03-02	2.61e-05	1.23e-05
s1	PBMC	TCRBVA-or09_02	2.17e-05	3.67e-05
s1	PBMC	TCRBV03-01	1.58e-05	1.37e-05
s1	PBMC	TCRBV25-or09_02	8.84e-06	6.08e-07
s1	PBMC	TCRBV07-01	7.97e-06	1.58e-06
s1	PBMC	TCRBV08-02	7.71e-06	1.72e-06
s1	PBMC	TCRBV22-01	5.33e-06	3.7e-06
s1	PBMC	TCRBV20-or09_02	5.14e-06	2.03e-07
s1	PBMC	TCRBV21-or09_02	3.81e-06	4.21e-07
s1	PBMC	TCRBV23-or09_02	3.12e-06	7.06e-07
s1	PBMC	TCRBV05-02	3.05e-06	2.86e-07
s1	PBMC	TCRBV26-01	2.44e-06	3.16e-06
s1	PBMC	TCRBV29-or09_02	2.44e-06	9.43e-08
s2	Memory	TCRBV05-01	0.112208	0.0483707
s2	Memory	TCRBV02-01	0.0666498	0.0697642
s2	Memory	TCRBV06-01	0.0654629	0.061036
s2	Memory	TCRBV06-05	0.0635595	0.0412679
s2	Memory	TCRBV19-01	0.0611174	0.0359953
s2	Memory	TCRBV07-09	0.0496553	0.0281955
s2	Memory	TCRBV18-01	0.0457845	0.0174105
s2	Memory	TCRBV09-01	0.0423698	0.0145855
s2	Memory	TCRBV05-04	0.0323447	0.0197093
s2	Memory	TCRBV29-01	0.0293721	0.0112351
s2	Memory	TCRBV27-01	0.0288233	0.0158109
s2	Memory	TCRBV04-01	0.0285529	0.0194236
s2	Memory	TCRBV07-03	0.0283072	0.0108521
s2	Memory	TCRBV11-02	0.0281304	0.0137518
s2	Memory	TCRBV07-02	0.0276481	0.0105715
s2	Memory	TCRBV06-06	0.0273684	0.020323
s2	Memory	TCRBV05-06	0.026117	0.0168281
s2	Memory	TCRBV10-03	0.0236687	0.0235685
s2	Memory	TCRBV07-08	0.020064	0.00819271
s2	Memory	TCRBV15-01	0.0164618	0.00460991
s2	Memory	TCRBV04-02	0.0162223	0.00867554
s2	Memory	TCRBV25-01	0.0129433	0.00915405
s2	Memory	TCRBV28-01	0.0126439	0.00657187
s2	Memory	TCRBV05-05	0.0125836	0.0081607
s2	Memory	TCRBV07-06	0.0113872	0.00442026
s2	Memory	TCRBV11-03	0.0104548	0.00534192
s2	Memory	TCRBV14-01	0.010333	0.00608912
s2	Memory	TCRBV10-01	0.0101963	0.0146077
s2	Memory	TCRBV05-08	0.00999305	0.00759174
s2	Memory	TCRBV06-04	0.00959159	0.0238856
s2	Memory	TCRBV20-01	0.00864799	0.00179791
s2	Memory	TCRBV10-02	0.00840163	0.0126873
s2	Memory	TCRBV13-01	0.00754722	0.00574211
s2	Memory	TCRBV21-01	0.00725414	0.00512386
s2	Memory	TCRBV12-05	0.00664018	0.0031441
s2	Memory	TCRBV11-01	0.00575469	0.00301455
s2	Memory	TCRBV07-07	0.00463002	0.00229942
s2	Memory	TCRBV23-01	0.00257304	0.000848691
s2	Memory	TCRBV05-03	0.00151543	0.000686283
s2	Memory	TCRBV16-01	0.00137007	0.000721814
s2	Memory	TCRBV30-01	0.00130147	0.000378138
s2	Memory	TCRBV01-01	0.000922556	0.000351515
s2	Memory	TCRBV12-02	0.000787363	0.000337355
s2	Memory	TCRBV06-07	0.000525772	0.00505838
s2	Memory	TCRBV12-01	0.000423258	0.000201918
s2	Memory	TCRBV07-05	0.000343602	0.000125282
s2	Memory	TCRBV07-04	0.000326155	0.00011121
s2	Memory	TCRBV06-09	0.000299354	0.000191004
s2	Memory	TCRBV06-08	0.00025534	0.000368538
s2	Memory	TCRBV04-03	0.000222147	8.44e-06
s2	Memory	TCRBV05-07	0.00011469	2.86e-05
s2	Memory	TCRBV25-or09_02	4.41e-05	1.49e-06
s2	Memory	TCRBVA-or09_02	2.93e-05	6.37e-05
s2	Memory	TCRBV03-01	1.77e-05	1.74e-05
s2	Memory	TCRBV20-or09_02	1.18e-05	2.29e-07
s2	Memory	TCRBV07-01	8.79e-06	6.28e-07
s2	Memory	TCRBV22-01	8.79e-06	5.93e-06
s2	Memory	TCRBV17-01	5.88e-06	9.3e-06
s2	Memory	TCRBV05-02	5.83e-06	2.36e-07
s2	Naive	TCRBV05-01	0.0873291	0.0450779
s2	Naive	TCRBV19-01	0.0655934	0.0418068
s2	Naive	TCRBV09-01	0.0622047	0.0217443
s2	Naive	TCRBV07-09	0.056928	0.0275346
s2	Naive	TCRBV06-05	0.0553112	0.0453973
s2	Naive	TCRBV02-01	0.051933	0.063247
s2	Naive	TCRBV27-01	0.0479257	0.0292787
s2	Naive	TCRBV06-01	0.0424969	0.0408081
s2	Naive	TCRBV18-01	0.0371362	0.0182743
s2	Naive	TCRBV04-01	0.0361012	0.0236538
s2	Naive	TCRBV28-01	0.0353028	0.0232669
s2	Naive	TCRBV05-04	0.0289863	0.0197497
s2	Naive	TCRBV07-02	0.0283726	0.0123073
s2	Naive	TCRBV11-02	0.0280436	0.0157489
s2	Naive	TCRBV29-01	0.0279909	0.0125274
s2	Naive	TCRBV05-06	0.0256716	0.0202725
s2	Naive	TCRBV07-03	0.0251929	0.0108913
s2	Naive	TCRBV10-03	0.0214659	0.026738
s2	Naive	TCRBV06-06	0.0214337	0.0187614
s2	Naive	TCRBV15-01	0.0194429	0.00629458
s2	Naive	TCRBV07-08	0.0193032	0.00933175
s2	Naive	TCRBV07-06	0.0162728	0.00796671
s2	Naive	TCRBV04-02	0.0142881	0.00746096
s2	Naive	TCRBV13-01	0.0141453	0.00945756
s2	Naive	TCRBV30-01	0.0116593	0.00406061
s2	Naive	TCRBV14-01	0.0116	0.00670075
s2	Naive	TCRBV05-05	0.0113349	0.0080609
s2	Naive	TCRBV04-03	0.01119	0.00692717
s2	Naive	TCRBV25-01	0.0107175	0.00907954
s2	Naive	TCRBV11-03	0.0090967	0.00496929
s2	Naive	TCRBV05-08	0.00893053	0.0080743
s2	Naive	TCRBV10-01	0.00804345	0.0115554
s2	Naive	TCRBV20-01	0.00692914	0.00148782
s2	Naive	TCRBV10-02	0.00670651	0.00906622
s2	Naive	TCRBV12-05	0.00614437	0.00334242
s2	Naive	TCRBV21-01	0.00599652	0.00402182
s2	Naive	TCRBV06-04	0.00521852	0.00410561
s2	Naive	TCRBV11-01	0.00471056	0.00271361
s2	Naive	TCRBV07-07	0.0045281	0.00214576
s2	Naive	TCRBV23-01	0.00224197	0.000794766
s2	Naive	TCRBV05-03	0.00122474	0.000629104
s2	Naive	TCRBV16-01	0.00116494	0.00064951
s2	Naive	TCRBV12-02	0.000833759	0.000448529
s2	Naive	TCRBV01-01	0.000714309	0.000223712
s2	Naive	TCRBV06-07	0.000447801	0.000524136
s2	Naive	TCRBV12-01	0.000391732	0.000283884
s2	Naive	TCRBV07-05	0.000341072	0.000244978
s2	Naive	TCRBV07-04	0.000243652	0.000127083
s2	Naive	TCRBV06-08	0.000239072	0.000234897
s2	Naive	TCRBV06-09	0.000236844	0.000229705
s2	Naive	TCRBV05-07	0.000164672	0.000109718
s2	Naive	TCRBV03-02	2.73e-05	1.27e-05
s2	Naive	TCRBVA-or09_02	2e-05	3.88e-05
s2	Naive	TCRBV03-01	1.73e-05	1.4e-05
s2	Naive	TCRBV07-01	9.02e-06	2.46e-06
s2	Naive	TCRBV20-or09_02	7.58e-06	3.94e-07
s2	Naive	TCRBV22-01	6.23e-06	4.53e-06
s2	Naive	TCRBV25-or09_02	5.22e-06	2.23e-07
s2	Naive	TCRBV17-01	4.18e-06	1.12e-06
s2	Naive	TCRBV08-02	2.08e-06	1.31e-06
s2	Naive	TCRBV05-02	2.07e-06	9.55e-07
s2	PBMC	TCRBV05-01	0.108029	0.0530016
s2	PBMC	TCRBV19-01	0.0668129	0.0427832
s2	PBMC	TCRBV07-09	0.060558	0.0298474
s2	PBMC	TCRBV02-01	0.0604249	0.0677664
s2	PBMC	TCRBV06-05	0.0578258	0.0421185
s2	PBMC	TCRBV09-01	0.0556428	0.0194806
s2	PBMC	TCRBV06-01	0.0522117	0.0512299
s2	PBMC	TCRBV18-01	0.0431989	0.0198652
s2	PBMC	TCRBV04-01	0.038937	0.0253381
s2	PBMC	TCRBV27-01	0.0368017	0.021079
s2	PBMC	TCRBV05-04	0.0295191	0.0196258
s2	PBMC	TCRBV11-02	0.0290353	0.0148145
s2	PBMC	TCRBV29-01	0.0270957	0.0102233
s2	PBMC	TCRBV07-03	0.0257395	0.0111223
s2	PBMC	TCRBV05-06	0.0256651	0.0171311
s2	PBMC	TCRBV06-06	0.024609	0.0205687
s2	PBMC	TCRBV07-02	0.0240711	0.010463
s2	PBMC	TCRBV10-03	0.0233561	0.0246494
s2	PBMC	TCRBV07-08	0.0197048	0.00931592
s2	PBMC	TCRBV15-01	0.0179872	0.00558761
s2	PBMC	TCRBV04-02	0.0136556	0.00800229
s2	PBMC	TCRBV07-06	0.0136365	0.00595579
s2	PBMC	TCRBV05-05	0.0123818	0.0090519
s2	PBMC	TCRBV28-01	0.0118929	0.00723975
s2	PBMC	TCRBV13-01	0.0118797	0.00734467
s2	PBMC	TCRBV25-01	0.011854	0.00834968
s2	PBMC	TCRBV10-01	0.0101644	0.0159816
s2	PBMC	TCRBV14-01	0.0101322	0.00598347
s2	PBMC	TCRBV05-08	0.010033	0.00898654
s2	PBMC	TCRBV11-03	0.0096473	0.00506264
s2	PBMC	TCRBV10-02	0.00848651	0.0117654
s2	PBMC	TCRBV20-01	0.00789345	0.00169222
s2	PBMC	TCRBV12-05	0.00721326	0.003747
s2	PBMC	TCRBV06-04	0.00708871	0.0167888
s2	PBMC	TCRBV21-01	0.00707564	0.00492964
s2	PBMC	TCRBV11-01	0.00492005	0.00260609
s2	PBMC	TCRBV07-07	0.00448244	0.0021622
s2	PBMC	TCRBV23-01	0.00261458	0.000937868
s2	PBMC	TCRBV16-01	0.00136185	0.00074374
s2	PBMC	TCRBV05-03	0.00127695	0.000750215
s2	PBMC	TCRBV30-01	0.00118684	0.000309913
s2	PBMC	TCRBV01-01	0.000857237	0.000290738
s2	PBMC	TCRBV12-02	0.000797142	0.00040223
s2	PBMC	TCRBV06-07	0.000432065	0.00256219
s2	PBMC	TCRBV12-01	0.000429126	0.000234489
s2	PBMC	TCRBV07-04	0.000378015	0.000156942
s2	PBMC	TCRBV07-05	0.00029651	0.000163951
s2	PBMC	TCRBV06-09	0.000230325	0.000201387
s2	PBMC	TCRBV06-08	0.000209165	0.000296375
s2	PBMC	TCRBV05-07	0.000127081	5.37e-05
s2	PBMC	TCRBV04-03	6.3e-05	3.63e-06
s2	PBMC	TCRBVA-or09_02	3.07e-05	4.61e-05
s2	PBMC	TCRBV03-01	1.93e-05	1.77e-05
s2	PBMC	TCRBV25-or09_02	1.64e-05	2.59e-07
s2	PBMC	TCRBV08-02	1.06e-05	1.45e-06
s2	PBMC	TCRBV07-01	9.06e-06	1.3e-06
s2	PBMC	TCRBV20-or09_02	6.39e-06	2.5e-07
s2	PBMC	TCRBV22-01	6.04e-06	1.44e-06
s2	PBMC	TCRBV17-01	5.92e-06	4.15e-06
s2	PBMC	TCRBV26-01	4.6e-06	9.87e-06
s2	PBMC	TCRBV21-or09_02	3.97e-06	3.89e-07
s2	PBMC	TCRBV23-or09_02	3.97e-06	1.94e-07
s3	Memory	TCRBV05-01	0.0843908	0.0368094
s3	Memory	TCRBV28-01	0.0834565	0.0676996
s3	Memory	TCRBV19-01	0.0638135	0.0368594
s3	Memory	TCRBV07-02	0.0493112	0.0189109
s3	Memory	TCRBV06-01	0.0456655	0.0507209
s3	Memory	TCRBV27-01	0.0437174	0.0343377
s3	Memory	TCRBV06-05	0.0429714	0.0250442
s3	Memory	TCRBV02-01	0.0424638	0.0445855
s3	Memory	TCRBV09-01	0.0423399	0.0147657
s3	Memory	TCRBV07-09	0.038586	0.0213567
s3	Memory	TCRBV30-01	0.0347405	0.0116479
s3	Memory	TCRBV18-01	0.0325319	0.0124933
s3	Memory	TCRBV29-01	0.0319428	0.0117753
s3	Memory	TCRBV07-03	0.0302918	0.019188
s3	Memory	TCRBV11-02	0.0260378	0.0120997
s3	Memory	TCRBV05-06	0.0244471	0.021531
s3	Memory	TCRBV05-04	0.0227997	0.0107618
s3	Memory	TCRBV10-03	0.0219132	0.02413
s3	Memory	TCRBV06-06	0.0185721	0.0122389
s3	Memory	TCRBV15-01	0.0162718	0.00523253
s3	Memory	TCRBV07-08	0.0161045	0.00837466
s3	Memory	TCRBV11-03	0.0156463	0.00629645
s3	Memory	TCRBV04-01	0.0151766	0.00966481
s3	Memory	TCRBV04-03	0.0147119	0.0101551
s3	Memory	TCRBV04-02	0.0142537	0.00600203
s3	Memory	TCRBV25-01	0.0136441	0.0102695
s3	Memory	TCRBV14-01	0.0128877	0.00573103
s3	Memory	TCRBV05-05	0.0114803	0.00845626
s3	Memory	TCRBV06-04	0.0110325	0.0175154
s3	Memory	TCRBV10-01	0.0105435	0.0146252
s3	Memory	TCRBV07-06	0.0102005	0.00455322
s3	Memory	TCRBV21-01	0.00717088	0.00479526
s3	Memory	TCRBV12-05	0.00711037	0.00282821
s3	Memory	TCRBV10-02	0.00674325	0.0260106
s3	Memory	TCRBV05-08	0.0064723	0.00474887
s3	Memory	TCRBV20-01	0.00645416	0.00104338
s3	Memory	TCRBV11-01	0.00612264	0.00238585
s3	Memory	TCRBV13-01	0.00441132	0.00372274
s3	Memory	TCRBV07-07	0.00408277	0.00185965
s3	Memory	TCRBV23-01	0.0025496	0.000861511
s3	Memory	TCRBV05-03	0.00141289	0.000829842
s3	Memory	TCRBV16-01	0.00110865	0.000884212
s3	Memory	TCRBV12-02	0.000908358	0.000441274
s3	Memory	TCRBV01-01	0.000860448	0.00017683
s3	Memory	TCRBV12-01	0.000581032	0.000461343
s3	Memory	TCRBV06-09	0.000507496	0.000189228
s3	Memory	TCRBV06-07	0.000478238	0.000378054
s3	Memory	TCRBV07-04	0.000287592	0.000161687
s3	Memory	TCRBV07-05	0.000261259	8.85e-05
s3	Memory	TCRBV06-08	0.000232907	0.000162588
s3	Memory	TCRBV05-07	0.000152861	9.71e-05
s3	Memory	TCRBV25-or09_02	5.39e-05	2.14e-06
s3	Memory	TCRBVA-or09_02	4.62e-05	4.05e-05
s3	Memory	TCRBV03-02	1.66e-05	5.85e-06
s3	Memory	TCRBV20-or09_02	1.03e-05	2.46e-07
s3	Memory	TCRBV03-01	9.06e-06	2.62e-06
s3	Memory	TCRBV26-01	6.17e-06	2.09e-06
s3	Memory	TCRBV21-or09_02	5.96e-06	9.37e-08
s3	Memory	TCRBV22-01	5.87e-06	3.25e-06
s3	Memory	TCRBV08-02	5.78e-06	3.12e-07
s3	Naive	TCRBV28-01	0.0956116	0.0977645
s3	Naive	TCRBV05-01	0.0801031	0.0338372
s3	Naive	TCRBV19-01	0.0670868	0.0459722
s3	Naive	TCRBV27-01	0.0604231	0.0548834
s3	Naive	TCRBV09-01	0.051365	0.0155311
s3	Naive	TCRBV06-05	0.046552	0.0340396
s3	Naive	TCRBV07-09	0.0455717	0.0240644
s3	Naive	TCRBV07-02	0.0393286	0.0132506
s3	Naive	TCRBV02-01	0.0371269	0.0421801
s3	Naive	TCRBV30-01	0.0343414	0.0114609
s3	Naive	TCRBV18-01	0.0311038	0.0123593
s3	Naive	TCRBV07-03	0.0301873	0.0169049
s3	Naive	TCRBV29-01	0.0301854	0.0107946
s3	Naive	TCRBV06-01	0.0301437	0.0297712
s3	Naive	TCRBV05-04	0.0261875	0.0139057
s3	Naive	TCRBV11-02	0.0259884	0.0178333
s3	Naive	TCRBV10-03	0.0226244	0.0241551
s3	Naive	TCRBV05-06	0.020767	0.0233618
s3	Naive	TCRBV04-01	0.0197952	0.0110918
s3	Naive	TCRBV06-06	0.0175291	0.012009
s3	Naive	TCRBV15-01	0.0152671	0.00478166
s3	Naive	TCRBV04-03	0.0136474	0.00865978
s3	Naive	TCRBV07-08	0.0135819	0.00583094
s3	Naive	TCRBV25-01	0.012913	0.0103268
s3	Naive	TCRBV04-02	0.0125289	0.0053259
s3	Naive	TCRBV11-03	0.0124786	0.005221
s3	Naive	TCRBV10-01	0.0122831	0.0142351
s3	Naive	TCRBV14-01	0.0109915	0.006272
s3	Naive	TCRBV07-06	0.0104688	0.00427569
s3	Naive	TCRBV06-04	0.00877634	0.00571719
s3	Naive	TCRBV05-05	0.00860186	0.00534135
s3	Naive	TCRBV12-05	0.00732965	0.00294757
s3	Naive	TCRBV13-01	0.00672682	0.0114546
s3	Naive	TCRBV21-01	0.00659519	0.0047422
s3	Naive	TCRBV05-08	0.00643724	0.00536159
s3	Naive	TCRBV10-02	0.00626077	0.0203339
s3	Naive	TCRBV20-01	0.00552014	0.00108177
s3	Naive	TCRBV11-01	0.00496901	0.00210353
s3	Naive	TCRBV07-07	0.00448338	0.00194799
s3	Naive	TCRBV23-01	0.00221725	0.000742304
s3	Naive	TCRBV05-03	0.00120493	0.000430847
s3	Naive	TCRBV01-01	0.000850601	0.000209431
s3	Naive	TCRBV16-01	0.000835561	0.00164659
s3	Naive	TCRBV12-02	0.000826928	0.000370425
s3	Naive	TCRBV12-01	0.000462561	0.000738061
s3	Naive	TCRBV06-07	0.000455389	0.000326072
s3	Naive	TCRBV06-08	0.000268978	0.000188937
s3	Naive	TCRBV07-04	0.000263838	0.000313464
s3	Naive	TCRBV07-05	0.000240521	0.000175616
s3	Naive	TCRBV06-09	0.000227536	0.000151904
s3	Naive	TCRBV05-07	0.000177855	8.57e-05
s3	Naive	TCRBV03-01	2.93e-05	1.59e-05
s3	Naive	TCRBV03-02	1.84e-05	1.08e-05
s3	Naive	TCRBVA-or09_02	1.63e-05	1.68e-05
s3	Naive	TCRBV20-or09_02	7.98e-06	3.16e-07
s3	Naive	TCRBV22-01	5.04e-06	1.59e-06
s3	Naive	TCRBV05-02	3.48e-06	6.1e-07
s3	Naive	TCRBV25-or09_02	3.48e-06	6.77e-08
s3	Naive	TCRBV07-01	3.12e-06	9.88e-07
s3	Naive	TCRBV08-02	3.12e-06	1.13e-06
s3	Naive	TCRBV29-or09_02	3.12e-06	4.23e-07
s3	PBMC	TCRBV28-01	0.0892619	0.0894754
s3	PBMC	TCRBV05-01	0.0859761	0.0327078
s3	PBMC	TCRBV19-01	0.068723	0.040994
s3	PBMC	TCRBV27-01	0.0525922	0.0483853
s3	PBMC	TCRBV09-01	0.0475247	0.0151641
s3	PBMC	TCRBV07-02	0.0441635	0.0148877
s3	PBMC	TCRBV07-09	0.0439184	0.0254617
s3	PBMC	TCRBV06-05	0.0405086	0.0266732
s3	PBMC	TCRBV02-01	0.0401754	0.0399983
s3	PBMC	TCRBV06-01	0.0355731	0.0506473
s3	PBMC	TCRBV30-01	0.035426	0.0107848
s3	PBMC	TCRBV18-01	0.0316227	0.0115044
s3	PBMC	TCRBV29-01	0.031083	0.0099646
s3	PBMC	TCRBV07-03	0.0291168	0.0197682
s3	PBMC	TCRBV11-02	0.0253619	0.0148734
s3	PBMC	TCRBV05-04	0.0238261	0.0109047
s3	PBMC	TCRBV05-06	0.0229332	0.0221055
s3	PBMC	TCRBV10-03	0.0213352	0.0208071
s3	PBMC	TCRBV04-01	0.0174584	0.0105414
s3	PBMC	TCRBV06-06	0.0169557	0.0106736
s3	PBMC	TCRBV15-01	0.0162669	0.00513503
s3	PBMC	TCRBV07-08	0.0150421	0.00771649
s3	PBMC	TCRBV04-03	0.0140137	0.00990652
s3	PBMC	TCRBV11-03	0.0134163	0.00514396
s3	PBMC	TCRBV04-02	0.0133685	0.00538823
s3	PBMC	TCRBV25-01	0.013368	0.0098413
s3	PBMC	TCRBV14-01	0.0120696	0.00567566
s3	PBMC	TCRBV10-01	0.0112315	0.0129054
s3	PBMC	TCRBV07-06	0.0101849	0.00440663
s3	PBMC	TCRBV06-04	0.0100424	0.0125423
s3	PBMC	TCRBV05-05	0.00989497	0.00730473
s3	PBMC	TCRBV12-05	0.00729717	0.00256966
s3	PBMC	TCRBV21-01	0.00707392	0.0046609
s3	PBMC	TCRBV10-02	0.0066425	0.0268125
s3	PBMC	TCRBV05-08	0.00633293	0.00501647
s3	PBMC	TCRBV20-01	0.00594286	0.00108823
s3	PBMC	TCRBV13-01	0.00564604	0.00619436
s3	PBMC	TCRBV11-01	0.00525951	0.00184105
s3	PBMC	TCRBV07-07	0.00429153	0.00178641
s3	PBMC	TCRBV23-01	0.00245128	0.000831008
s3	PBMC	TCRBV05-03	0.0013936	0.000588884
s3	PBMC	TCRBV16-01	0.00103956	0.00293957
s3	PBMC	TCRBV12-02	0.000926527	0.000416478
s3	PBMC	TCRBV01-01	0.000887569	0.000172013
s3	PBMC	TCRBV12-01	0.000585592	0.000741529
s3	PBMC	TCRBV06-07	0.000493365	0.000265591
s3	PBMC	TCRBV07-04	0.000303294	0.000242917
s3	PBMC	TCRBV07-05	0.000271414	0.000118536
s3	PBMC	TCRBV06-09	0.00024892	0.000107259
s3	PBMC	TCRBV06-08	0.000216205	0.000140771
s3	PBMC	TCRBV05-07	0.000170752	6.87e-05
s3	PBMC	TCRBVA-or09_02	2.97e-05	3.07e-05
s3	PBMC	TCRBV03-02	1.92e-05	7.41e-06
s3	PBMC	TCRBV03-01	1.72e-05	8.86e-06
s3	PBMC	TCRBV25-or09_02	1.31e-05	5.02e-07
s3	PBMC	TCRBV07-01	8.75e-06	8.5e-07
s3	PBMC	TCRBV20-or09_02	8.14e-06	2.79e-07
s3	PBMC	TCRBV08-02	8e-06	4.31e-07
s3	PBMC	TCRBV22-01	6.61e-06	2.73e-06
s3	PBMC	TCRBV17-01	5.54e-06	4.78e-07

## Sheet: S3
subject	cell_type	jGeneName	mean_fraction_of_tcrs	mean_abundance
s1	Memory	TCRBJ02-07	0.163954	0.099264
s1	Memory	TCRBJ02-01	0.143227	0.0775811
s1	Memory	TCRBJ02-03	0.107227	0.0433361
s1	Memory	TCRBJ01-01	0.104499	0.0857842
s1	Memory	TCRBJ02-05	0.0995199	0.0238285
s1	Memory	TCRBJ01-02	0.097484	0.0541469
s1	Memory	TCRBJ02-02	0.0744235	0.0406001
s1	Memory	TCRBJ01-05	0.0652449	0.048992
s1	Memory	TCRBJ01-04	0.0426144	0.0512543
s1	Memory	TCRBJ01-06	0.0341275	0.0198372
s1	Memory	TCRBJ01-03	0.03319	0.0414088
s1	Memory	TCRBJ02-06	0.0185688	0.0109051
s1	Memory	TCRBJ02-04	0.0159201	0.00754168
s1	Naive	TCRBJ02-07	0.181572	0.108952
s1	Naive	TCRBJ02-01	0.138408	0.0731438
s1	Naive	TCRBJ01-01	0.123965	0.109153
s1	Naive	TCRBJ01-02	0.103496	0.0649608
s1	Naive	TCRBJ02-03	0.0942861	0.0385046
s1	Naive	TCRBJ02-05	0.0908477	0.0233262
s1	Naive	TCRBJ02-02	0.0668991	0.0378453
s1	Naive	TCRBJ01-05	0.0668341	0.0546125
s1	Naive	TCRBJ01-04	0.042231	0.0467814
s1	Naive	TCRBJ01-06	0.0334844	0.0233997
s1	Naive	TCRBJ01-03	0.0326236	0.0418108
s1	Naive	TCRBJ02-06	0.0138178	0.00750124
s1	Naive	TCRBJ02-04	0.0115346	0.00639567
s1	PBMC	TCRBJ02-07	0.18825	0.117487
s1	PBMC	TCRBJ02-01	0.150048	0.0809509
s1	PBMC	TCRBJ01-01	0.106442	0.0851335
s1	PBMC	TCRBJ02-03	0.101213	0.0402753
s1	PBMC	TCRBJ02-05	0.0962513	0.0229022
s1	PBMC	TCRBJ01-02	0.0935171	0.0601864
s1	PBMC	TCRBJ02-02	0.0729129	0.0406893
s1	PBMC	TCRBJ01-05	0.0634292	0.0494614
s1	PBMC	TCRBJ01-04	0.040033	0.0469691
s1	PBMC	TCRBJ01-03	0.0304658	0.0408832
s1	PBMC	TCRBJ01-06	0.0278993	0.0197547
s1	PBMC	TCRBJ02-06	0.0156982	0.0088827
s1	PBMC	TCRBJ02-04	0.0138398	0.0077667
s2	Memory	TCRBJ01-01	0.142605	0.11904
s2	Memory	TCRBJ01-02	0.12869	0.0687181
s2	Memory	TCRBJ02-07	0.124078	0.0674938
s2	Memory	TCRBJ02-01	0.10313	0.0529886
s2	Memory	TCRBJ02-03	0.0988381	0.0434094
s2	Memory	TCRBJ02-05	0.0929211	0.0261677
s2	Memory	TCRBJ01-05	0.0748848	0.0550088
s2	Memory	TCRBJ02-02	0.0583853	0.0329219
s2	Memory	TCRBJ01-06	0.0562901	0.0384594
s2	Memory	TCRBJ01-04	0.0513717	0.0525496
s2	Memory	TCRBJ01-03	0.0417779	0.0548745
s2	Memory	TCRBJ02-06	0.0160767	0.0114423
s2	Memory	TCRBJ02-04	0.0109507	0.00625194
s2	Naive	TCRBJ02-07	0.161829	0.0969461
s2	Naive	TCRBJ01-01	0.140033	0.122075
s2	Naive	TCRBJ02-01	0.123027	0.0639503
s2	Naive	TCRBJ01-02	0.115895	0.0719612
s2	Naive	TCRBJ02-03	0.0902575	0.036232
s2	Naive	TCRBJ02-05	0.0870897	0.0219529
s2	Naive	TCRBJ01-05	0.0710905	0.0580791
s2	Naive	TCRBJ02-02	0.0625626	0.0351828
s2	Naive	TCRBJ01-04	0.0459955	0.0505277
s2	Naive	TCRBJ01-06	0.0404228	0.0302235
s2	Naive	TCRBJ01-03	0.0372944	0.0482341
s2	Naive	TCRBJ02-06	0.0137131	0.00743981
s2	Naive	TCRBJ02-04	0.0107909	0.00567101
s2	PBMC	TCRBJ01-01	0.151017	0.117777
s2	PBMC	TCRBJ02-07	0.135689	0.0825763
s2	PBMC	TCRBJ01-02	0.12948	0.0785178
s2	PBMC	TCRBJ02-01	0.108178	0.0575584
s2	PBMC	TCRBJ02-03	0.0911181	0.0384317
s2	PBMC	TCRBJ02-05	0.0846075	0.022274
s2	PBMC	TCRBJ01-05	0.0757855	0.0578929
s2	PBMC	TCRBJ02-02	0.0573819	0.031537
s2	PBMC	TCRBJ01-04	0.0498928	0.0507978
s2	PBMC	TCRBJ01-06	0.0497897	0.0394094
s2	PBMC	TCRBJ01-03	0.0416769	0.0565136
s2	PBMC	TCRBJ02-06	0.0145718	0.00952391
s2	PBMC	TCRBJ02-04	0.0108122	0.00602858
s3	Memory	TCRBJ02-07	0.181122	0.124351
s3	Memory	TCRBJ02-01	0.142783	0.071041
s3	Memory	TCRBJ01-01	0.111111	0.0974079
s3	Memory	TCRBJ02-03	0.103865	0.047949
s3	Memory	TCRBJ02-05	0.0963217	0.0219896
s3	Memory	TCRBJ01-02	0.0951095	0.0699711
s3	Memory	TCRBJ01-05	0.0735031	0.0626538
s3	Memory	TCRBJ02-02	0.06993	0.0534686
s3	Memory	TCRBJ01-04	0.0423981	0.041392
s3	Memory	TCRBJ01-03	0.0351354	0.0364823
s3	Memory	TCRBJ02-06	0.0190218	0.00904854
s3	Memory	TCRBJ02-04	0.0176306	0.009663
s3	Memory	TCRBJ01-06	0.0120687	0.000595234
s3	Naive	TCRBJ02-07	0.205567	0.155308
s3	Naive	TCRBJ02-01	0.149121	0.0887867
s3	Naive	TCRBJ01-01	0.112031	0.107896
s3	Naive	TCRBJ02-03	0.0999086	0.04093
s3	Naive	TCRBJ02-05	0.092014	0.0217499
s3	Naive	TCRBJ01-02	0.0888697	0.0622447
s3	Naive	TCRBJ01-05	0.0704446	0.0517265
s3	Naive	TCRBJ02-02	0.0663572	0.0403506
s3	Naive	TCRBJ01-04	0.0418219	0.042021
s3	Naive	TCRBJ01-03	0.0328952	0.0503664
s3	Naive	TCRBJ02-06	0.015401	0.00734194
s3	Naive	TCRBJ02-04	0.0153873	0.00712143
s3	Naive	TCRBJ01-06	0.0101818	0.000715111
s3	PBMC	TCRBJ02-07	0.194651	0.159939
s3	PBMC	TCRBJ02-01	0.149024	0.0804782
s3	PBMC	TCRBJ01-01	0.109644	0.091754
s3	PBMC	TCRBJ02-03	0.103269	0.0451793
s3	PBMC	TCRBJ02-05	0.0927905	0.0213318
s3	PBMC	TCRBJ01-02	0.0924947	0.0696372
s3	PBMC	TCRBJ01-05	0.0716078	0.0565706
s3	PBMC	TCRBJ02-02	0.06797	0.0474979
s3	PBMC	TCRBJ01-04	0.0415261	0.0371672
s3	PBMC	TCRBJ01-03	0.0336907	0.0425501
s3	PBMC	TCRBJ02-06	0.01795	0.00747619
s3	PBMC	TCRBJ02-04	0.0165758	0.00892227
s3	PBMC	TCRBJ01-06	0.00880646	0.000434944

## Sheet: S4
individual	correlation_method	tcr_beta	aminoAcid	vGeneName	jGeneName	mean_count(templates/reads)	mean_frequency(%)
individual_01	pearson	tcr_863260	CASSALGGDEQFF	TCRBV02-01	TCRBJ02-01	7444.5	0.000290298
individual_01	pearson	tcr_863298	CASSQSVTGSTEAFF	TCRBV16-01	TCRBJ01-01	6829.64	0.000252811
individual_01	pearson	tcr_863229	CASSEGLAEYQPQHF	TCRBV02-01	TCRBJ01-05	4173.67	0.000160189
individual_01	pearson	tcr_413	CAWLLTGTASGNTIYF	TCRBV30-01	TCRBJ01-03	3574.08	0.000137818
individual_01	pearson	tcr_863267	CASRPFQVSTDTQYF	TCRBV27-01	TCRBJ02-03	3095.2	0.000115531
individual_01	pearson	tcr_11352	CASSQGIGTLNEKLFF	TCRBV07-06	TCRBJ01-04	2816	0.000109572
individual_01	pearson	tcr_863243	CASSAGTGANTEAFF	TCRBV02-01	TCRBJ01-01	2235.17	8.63622e-05
individual_01	pearson	tcr_863146	CASSHGTSGMLAEQYF	TCRBV07-09	TCRBJ02-07	1663.71	6.32099e-05
individual_01	pearson	tcr_862897	CASSITRGPSEAFF	TCRBV19-01	TCRBJ01-01	1122.43	4.05629e-05
individual_01	pearson	tcr_862923	CASSKEQVDTEAFF	TCRBV09-01	TCRBJ01-01	993	3.90254e-05
individual_01	pearson	tcr_862283	CASSLPGLAGLWTQYF	TCRBV06-04	TCRBJ02-05	850.857	3.34972e-05
individual_01	pearson	tcr_862002	CASRALFGQPQHF	TCRBV28-01	TCRBJ01-05	754.333	2.86311e-05
individual_01	pearson	tcr_606883	CASSPQDRGFLNEQYF	TCRBV13-01	TCRBJ02-07	361.474	1.35835e-05
individual_01	pearson	tcr_17236	CASSYWGQGNSPLHF	TCRBV06-05	TCRBJ01-06	203.474	7.62004e-06
individual_02	pearson	tcr_14654	CASSDRRGGGNTIYF	TCRBV09-01	TCRBJ01-03	3005.69	0.000155203
individual_02	pearson	tcr_19039	CASSEGGDEPGTQYF	TCRBV06-04	TCRBJ02-03	2271	0.000111687
individual_02	pearson	tcr_157393	CASSDSTSGADTQYF	TCRBV06-04	TCRBJ02-03	1719.75	8.73774e-05
individual_02	pearson	tcr_23519	CASTPGNGQPQHF	TCRBV06-01	TCRBJ01-05	1485.08	7.47448e-05
individual_02	pearson	tcr_17061	CASQGGTEGHEQYF	TCRBV06-01	TCRBJ02-07	1308.15	6.2546e-05
individual_02	pearson	tcr_157303	CASSPSGQRNTIYF	TCRBV18-01	TCRBJ01-03	1287.33	6.12061e-05
individual_02	pearson	tcr_13813	CASSQDFSGGANEQFF	TCRBV04-02	TCRBJ02-01	1134.27	5.68368e-05
individual_02	pearson	tcr_157229	CASSDGGDYNEQFF	TCRBV06-04	TCRBJ02-01	1109.36	5.53284e-05
individual_02	pearson	tcr_157271	CASYDWDVSYINYGYTF	TCRBV02-01	TCRBJ01-02	825.417	4.01152e-05
individual_02	pearson	tcr_156979	CASSLVTGVTTEAFF	TCRBV07-08	TCRBJ01-01	663.273	3.25551e-05
individual_02	pearson	tcr_157169	CASSYGQGNEKLFF	TCRBV07-09	TCRBJ01-04	514.538	2.6616e-05
individual_02	pearson	tcr_14479	CASSPAMPSDTEAFF	TCRBV05-01	TCRBJ01-01	418.667	1.91127e-05
individual_02	pearson	tcr_148872	CASSLYQETQYF	TCRBV02-01	TCRBJ02-05	240.789	1.15529e-05
individual_03	pearson	tcr_167922	CALRGGGEQYF	TCRBV10-03	TCRBJ02-07	3246.71	0.000124224
individual_03	pearson	tcr_333852	CASSLGLAGPQEEQFF	TCRBV27-01	TCRBJ02-01	2634.27	9.84278e-05
individual_03	pearson	tcr_169591	CASSLELLEQYF	TCRBV07-09	TCRBJ02-07	1967.79	7.81449e-05
individual_03	pearson	tcr_333693	CSVEDQGSYEQYF	TCRBV29-01	TCRBJ02-07	1884.4	7.14399e-05
individual_03	pearson	tcr_333800	CASSPGLAGGSYEQYF	TCRBV27-01	TCRBJ02-07	1609.22	6.02319e-05
individual_03	pearson	tcr_333877	CASIDPGGPYGYTF	TCRBV06-05	TCRBJ01-02	1427.57	5.54801e-05
individual_03	pearson	tcr_333937	CASSHPENYGYTF	TCRBV19-01	TCRBJ01-02	1450.89	5.47244e-05
individual_03	pearson	tcr_333454	CAIRGQGEQYF	TCRBV10-03	TCRBJ02-07	958.429	3.80577e-05
individual_03	pearson	tcr_333578	CATRGGGYTF	TCRBV10-03	TCRBJ01-02	898.75	3.57446e-05
individual_03	pearson	tcr_333303	CASSLWGTGGSYNEQFF	TCRBV07-03	TCRBJ02-01	658.889	2.47626e-05
individual_03	pearson	tcr_333188	CASTSGVKGTEAFF	TCRBV19-01	TCRBJ01-01	629.5	2.37802e-05
individual_03	pearson	tcr_333472	CSSSLELLEQYF	TCRBV07-09	TCRBJ02-07	553.857	2.05201e-05
individual_03	pearson	tcr_333400	CASSLVATGELFF	TCRBV07-09	TCRBJ02-02	390.833	1.45332e-05
individual_01	spearman	tcr_863260	CASSALGGDEQFF	TCRBV02-01	TCRBJ02-01	7444.5	0.000290298
individual_01	spearman	tcr_863229	CASSEGLAEYQPQHF	TCRBV02-01	TCRBJ01-05	4173.67	0.000160189
individual_01	spearman	tcr_413	CAWLLTGTASGNTIYF	TCRBV30-01	TCRBJ01-03	3574.08	0.000137818
individual_01	spearman	tcr_11352	CASSQGIGTLNEKLFF	TCRBV07-06	TCRBJ01-04	2816	0.000109572
individual_01	spearman	tcr_863146	CASSHGTSGMLAEQYF	TCRBV07-09	TCRBJ02-07	1663.71	6.32099e-05
individual_01	spearman	tcr_3028333	CASSFRDSLKLFF	TCRBV06-05	TCRBJ01-04	1084.67	4.21803e-05
individual_01	spearman	tcr_862923	CASSKEQVDTEAFF	TCRBV09-01	TCRBJ01-01	993	3.90254e-05
individual_01	spearman	tcr_3144706	CASRGRPQHEQFF	TCRBV06-01	TCRBJ02-01	959.2	3.69365e-05
individual_01	spearman	tcr_759289	CASSYSILSTEAFF	TCRBV07-02	TCRBJ01-01	830	3.4332e-05
individual_01	spearman	tcr_862283	CASSLPGLAGLWTQYF	TCRBV06-04	TCRBJ02-05	850.857	3.34972e-05
individual_01	spearman	tcr_844398	CSLETVGYTF	TCRBV23-01	TCRBJ01-02	823	3.25674e-05
individual_01	spearman	tcr_856509	CASSSNAGTGSYEQYF	TCRBV18-01	TCRBJ02-07	687.167	2.77285e-05
individual_01	spearman	tcr_859115	CASSLIVTEAFF	TCRBV07-09	TCRBJ01-01	678.818	2.57992e-05
individual_01	spearman	tcr_3023651	CASSLESDRGYEQYF	TCRBV19-01	TCRBJ02-07	521.429	2.06534e-05
individual_01	spearman	tcr_60300	CASSQDKGSYNEQFF	TCRBV04-02	TCRBJ02-01	455.364	1.78035e-05
individual_01	spearman	tcr_808132	CASSLWTGANTEAFF	TCRBV05-01	TCRBJ01-01	453.2	1.74474e-05
individual_01	spearman	tcr_821767	CASSYGGISYEQYF	TCRBV06-05	TCRBJ02-07	349.375	1.36578e-05
individual_01	spearman	tcr_606883	CASSPQDRGFLNEQYF	TCRBV13-01	TCRBJ02-07	361.474	1.35835e-05
individual_01	spearman	tcr_3144693	CASSPRQGDEKLFF	TCRBV04-03	TCRBJ01-04	334.333	1.28596e-05
individual_01	spearman	tcr_856350	CAIRKKAENTEAFF	TCRBV10-03	TCRBJ01-01	312	1.18908e-05
individual_01	spearman	tcr_749459	CASSQGTGGLYEQYF	TCRBV04-03	TCRBJ02-07	301.25	1.12372e-05
individual_01	spearman	tcr_2933823	CASSLARGELFF	TCRBV11-03	TCRBJ02-02	288.286	1.10237e-05
individual_01	spearman	tcr_3527259	CASSYQAPTIAFF	TCRBV10-02	TCRBJ01-01	215.6	7.41649e-06
individual_01	spearman	tcr_3142781	CASSPGTGSSYNEQFF	TCRBV07-09	TCRBJ02-01	141.5	5.06058e-06
individual_02	spearman	tcr_157461	CASSDGTGGNEQFF	TCRBV06-04	TCRBJ02-01	3168.21	0.000163555
individual_02	spearman	tcr_17776	CASSEEDSSGNTIYF	TCRBV06-01	TCRBJ01-03	2763.81	0.000139551
individual_02	spearman	tcr_157095	CASSGTSGGTDTQYF	TCRBV06-04	TCRBJ02-03	1660.5	9.2736e-05
individual_02	spearman	tcr_17779	CASSETSGGADTQYF	TCRBV06-01	TCRBJ02-03	1781.48	9.12812e-05
individual_02	spearman	tcr_18397	CASSEGTGNGYTF	TCRBV06-04	TCRBJ01-02	1575	8.22775e-05
individual_02	spearman	tcr_31743	CASSEEGAGAYEQYF	TCRBV06-01	TCRBJ02-07	1608	8.10776e-05
individual_02	spearman	tcr_157303	CASSPSGQRNTIYF	TCRBV18-01	TCRBJ01-03	1287.33	6.12061e-05
individual_02	spearman	tcr_157208	CASSARGTDSTDTQYF	TCRBV06-04	TCRBJ02-03	1111.17	5.69018e-05
individual_02	spearman	tcr_15596	CASSIGQTGPYNEQFF	TCRBV05-01	TCRBJ02-01	1053.45	5.1173e-05
individual_02	spearman	tcr_81730	CASSESGGSYNEQFF	TCRBV06-01	TCRBJ02-01	965.917	5.05948e-05
individual_02	spearman	tcr_96601	CASSEGTGGNSPLHF	TCRBV06-01	TCRBJ01-06	838.5	4.43117e-05
individual_02	spearman	tcr_153629	CASSETSGGTDTQYF	TCRBV06-04	TCRBJ02-03	736.026	3.8529e-05
individual_02	spearman	tcr_15644	CASSQDRGGTDTQYF	TCRBV04-02	TCRBJ02-03	671.933	3.43603e-05
individual_02	spearman	tcr_156522	CASSETGSGGELFF	TCRBV05-01	TCRBJ02-02	302.176	1.47657e-05
individual_02	spearman	tcr_6576	CASSYSGVMNTEAFF	TCRBV06-05	TCRBJ01-01	145.111	7.6222e-06
individual_03	spearman	tcr_167922	CALRGGGEQYF	TCRBV10-03	TCRBJ02-07	3246.71	0.000124224
individual_03	spearman	tcr_333852	CASSLGLAGPQEEQFF	TCRBV27-01	TCRBJ02-01	2634.27	9.84278e-05
individual_03	spearman	tcr_169591	CASSLELLEQYF	TCRBV07-09	TCRBJ02-07	1967.79	7.81449e-05
individual_03	spearman	tcr_333693	CSVEDQGSYEQYF	TCRBV29-01	TCRBJ02-07	1884.4	7.14399e-05
individual_03	spearman	tcr_333800	CASSPGLAGGSYEQYF	TCRBV27-01	TCRBJ02-07	1609.22	6.02319e-05
individual_03	spearman	tcr_333877	CASIDPGGPYGYTF	TCRBV06-05	TCRBJ01-02	1427.57	5.54801e-05
individual_03	spearman	tcr_333937	CASSHPENYGYTF	TCRBV19-01	TCRBJ01-02	1450.89	5.47244e-05
individual_03	spearman	tcr_333578	CATRGGGYTF	TCRBV10-03	TCRBJ01-02	898.75	3.57446e-05
individual_03	spearman	tcr_333303	CASSLWGTGGSYNEQFF	TCRBV07-03	TCRBJ02-01	658.889	2.47626e-05
individual_03	spearman	tcr_332973	CASSSLGGGDTGELFF	TCRBV19-01	TCRBJ02-02	616.7	2.43874e-05
individual_03	spearman	tcr_333188	CASTSGVKGTEAFF	TCRBV19-01	TCRBJ01-01	629.5	2.37802e-05
individual_03	spearman	tcr_333472	CSSSLELLEQYF	TCRBV07-09	TCRBJ02-07	553.857	2.05201e-05
individual_03	spearman	tcr_333400	CASSLVATGELFF	TCRBV07-09	TCRBJ02-02	390.833	1.45332e-05

## Sheet: S5
number_of_pbmc_samples	fraction_of_tcrs	subject	sample
1	0.796794	s1	s1_110316_PBMC
2	0.0823182	s1	s1_110316_PBMC
3	0.0372393	s1	s1_110316_PBMC
4	0.0233736	s1	s1_110316_PBMC
5	0.0165608	s1	s1_110316_PBMC
6	0.0131504	s1	s1_110316_PBMC
7	0.012055	s1	s1_110316_PBMC
8	0.0185088	s1	s1_110316_PBMC
1	0.785042	s1	s1_110415_PBMC
2	0.0853399	s1	s1_110415_PBMC
3	0.0393266	s1	s1_110415_PBMC
4	0.0246509	s1	s1_110415_PBMC
5	0.0177303	s1	s1_110415_PBMC
6	0.0144158	s1	s1_110415_PBMC
7	0.0132494	s1	s1_110415_PBMC
8	0.0202451	s1	s1_110415_PBMC
1	0.78838	s1	s1_110512_PBMC
2	0.0828324	s1	s1_110512_PBMC
3	0.0388595	s1	s1_110512_PBMC
4	0.0242403	s1	s1_110512_PBMC
5	0.0173014	s1	s1_110512_PBMC
6	0.0144863	s1	s1_110512_PBMC
7	0.0131865	s1	s1_110512_PBMC
8	0.0207133	s1	s1_110512_PBMC
1	0.778751	s1	s1_110609_PBMC
2	0.0837397	s1	s1_110609_PBMC
3	0.0402345	s1	s1_110609_PBMC
4	0.0254835	s1	s1_110609_PBMC
5	0.0189972	s1	s1_110609_PBMC
6	0.0155606	s1	s1_110609_PBMC
7	0.0144356	s1	s1_110609_PBMC
8	0.0227979	s1	s1_110609_PBMC
1	0.757111	s1	s1_110819_PBMC
2	0.115187	s1	s1_110819_PBMC
3	0.0387476	s1	s1_110819_PBMC
4	0.0241847	s1	s1_110819_PBMC
5	0.016995	s1	s1_110819_PBMC
6	0.0139445	s1	s1_110819_PBMC
7	0.0130835	s1	s1_110819_PBMC
8	0.0207467	s1	s1_110819_PBMC
1	0.758811	s1	s1_110915_PBMC
2	0.11398	s1	s1_110915_PBMC
3	0.0379333	s1	s1_110915_PBMC
4	0.0234233	s1	s1_110915_PBMC
5	0.0167233	s1	s1_110915_PBMC
6	0.0138365	s1	s1_110915_PBMC
7	0.0131219	s1	s1_110915_PBMC
8	0.0221712	s1	s1_110915_PBMC
1	0.810534	s1	s1_111014_PBMC
2	0.0763098	s1	s1_111014_PBMC
3	0.0343578	s1	s1_111014_PBMC
4	0.0216628	s1	s1_111014_PBMC
5	0.0151261	s1	s1_111014_PBMC
6	0.0124462	s1	s1_111014_PBMC
7	0.0113887	s1	s1_111014_PBMC
8	0.0181742	s1	s1_111014_PBMC
1	0.808274	s1	s1_120320_PBMC
2	0.0747988	s1	s1_120320_PBMC
3	0.0333697	s1	s1_120320_PBMC
4	0.0211113	s1	s1_120320_PBMC
5	0.0149806	s1	s1_120320_PBMC
6	0.0124177	s1	s1_120320_PBMC
7	0.012242	s1	s1_120320_PBMC
8	0.0228058	s1	s1_120320_PBMC
1	0.813688	s2	s2_110317_PBMC
2	0.0732791	s2	s2_110317_PBMC
3	0.0331703	s2	s2_110317_PBMC
4	0.0210334	s2	s2_110317_PBMC
5	0.0150269	s2	s2_110317_PBMC
6	0.0130646	s2	s2_110317_PBMC
7	0.0125559	s2	s2_110317_PBMC
8	0.0181819	s2	s2_110317_PBMC
1	0.809623	s2	s2_110415_PBMC
2	0.0713447	s2	s2_110415_PBMC
3	0.0331729	s2	s2_110415_PBMC
4	0.0216474	s2	s2_110415_PBMC
5	0.0159515	s2	s2_110415_PBMC
6	0.0141563	s2	s2_110415_PBMC
7	0.0137982	s2	s2_110415_PBMC
8	0.0203058	s2	s2_110415_PBMC
1	0.779038	s2	s2_110513_PBMC
2	0.0709307	s2	s2_110513_PBMC
3	0.0354069	s2	s2_110513_PBMC
4	0.0240745	s2	s2_110513_PBMC
5	0.0185991	s2	s2_110513_PBMC
6	0.0183889	s2	s2_110513_PBMC
7	0.0204373	s2	s2_110513_PBMC
8	0.0331249	s2	s2_110513_PBMC
1	0.807686	s2	s2_110609_PBMC
2	0.070467	s2	s2_110609_PBMC
3	0.0331549	s2	s2_110609_PBMC
4	0.0212633	s2	s2_110609_PBMC
5	0.0162336	s2	s2_110609_PBMC
6	0.0145912	s2	s2_110609_PBMC
7	0.014776	s2	s2_110609_PBMC
8	0.0218278	s2	s2_110609_PBMC
1	0.802098	s2	s2_110811_PBMC
2	0.0689469	s2	s2_110811_PBMC
3	0.0319662	s2	s2_110811_PBMC
4	0.021065	s2	s2_110811_PBMC
5	0.0161017	s2	s2_110811_PBMC
6	0.0156144	s2	s2_110811_PBMC
7	0.0169353	s2	s2_110811_PBMC
8	0.0272723	s2	s2_110811_PBMC
1	0.81031	s2	s2_110908_PBMC
2	0.0677295	s2	s2_110908_PBMC
3	0.0314059	s2	s2_110908_PBMC
4	0.0200141	s2	s2_110908_PBMC
5	0.0152857	s2	s2_110908_PBMC
6	0.0144691	s2	s2_110908_PBMC
7	0.0156171	s2	s2_110908_PBMC
8	0.0251685	s2	s2_110908_PBMC
1	0.813327	s2	s2_111006_PBMC
2	0.063547	s2	s2_111006_PBMC
3	0.0275252	s2	s2_111006_PBMC
4	0.0175537	s2	s2_111006_PBMC
5	0.0134995	s2	s2_111006_PBMC
6	0.0132149	s2	s2_111006_PBMC
7	0.0146468	s2	s2_111006_PBMC
8	0.0366859	s2	s2_111006_PBMC
1	0.822415	s2	s2_120327_PBMC
2	0.0665616	s2	s2_120327_PBMC
3	0.0299916	s2	s2_120327_PBMC
4	0.0197492	s2	s2_120327_PBMC
5	0.0142076	s2	s2_120327_PBMC
6	0.0132282	s2	s2_120327_PBMC
7	0.0135292	s2	s2_120327_PBMC
8	0.0203177	s2	s2_120327_PBMC
1	0.677298	s3	s3_110316_PBMC
2	0.103882	s3	s3_110316_PBMC
3	0.0563958	s3	s3_110316_PBMC
4	0.0379437	s3	s3_110316_PBMC
5	0.0293787	s3	s3_110316_PBMC
6	0.0246442	s3	s3_110316_PBMC
7	0.0227233	s3	s3_110316_PBMC
8	0.0477347	s3	s3_110316_PBMC
1	0.654492	s3	s3_110415_PBMC
2	0.109418	s3	s3_110415_PBMC
3	0.0607653	s3	s3_110415_PBMC
4	0.0414178	s3	s3_110415_PBMC
5	0.0317411	s3	s3_110415_PBMC
6	0.0270673	s3	s3_110415_PBMC
7	0.0245359	s3	s3_110415_PBMC
8	0.0505619	s3	s3_110415_PBMC
1	0.654903	s3	s3_110513_PBMC
2	0.107134	s3	s3_110513_PBMC
3	0.0599193	s3	s3_110513_PBMC
4	0.0408999	s3	s3_110513_PBMC
5	0.0313461	s3	s3_110513_PBMC
6	0.0273254	s3	s3_110513_PBMC
7	0.0252269	s3	s3_110513_PBMC
8	0.0532455	s3	s3_110513_PBMC
1	0.646641	s3	s3_110609_PBMC
2	0.106986	s3	s3_110609_PBMC
3	0.0601467	s3	s3_110609_PBMC
4	0.0411011	s3	s3_110609_PBMC
5	0.0324763	s3	s3_110609_PBMC
6	0.0283697	s3	s3_110609_PBMC
7	0.026354	s3	s3_110609_PBMC
8	0.0579254	s3	s3_110609_PBMC
1	0.664525	s3	s3_110812_PBMC
2	0.111129	s3	s3_110812_PBMC
3	0.0572697	s3	s3_110812_PBMC
4	0.0389556	s3	s3_110812_PBMC
5	0.0289101	s3	s3_110812_PBMC
6	0.0251707	s3	s3_110812_PBMC
7	0.0234894	s3	s3_110812_PBMC
8	0.0505507	s3	s3_110812_PBMC
1	0.664513	s3	s3_110909_PBMC
2	0.114138	s3	s3_110909_PBMC
3	0.0587829	s3	s3_110909_PBMC
4	0.0389642	s3	s3_110909_PBMC
5	0.0288726	s3	s3_110909_PBMC
6	0.0246205	s3	s3_110909_PBMC
7	0.0227132	s3	s3_110909_PBMC
8	0.0473955	s3	s3_110909_PBMC
1	0.663147	s3	s3_111007_PBMC
2	0.104888	s3	s3_111007_PBMC
3	0.0579961	s3	s3_111007_PBMC
4	0.0399119	s3	s3_111007_PBMC
5	0.0300215	s3	s3_111007_PBMC
6	0.0264034	s3	s3_111007_PBMC
7	0.0247446	s3	s3_111007_PBMC
8	0.0528882	s3	s3_111007_PBMC
1	0.670685	s3	s3_120403_PBMC
2	0.104262	s3	s3_120403_PBMC
3	0.0575417	s3	s3_120403_PBMC
4	0.0389057	s3	s3_120403_PBMC
5	0.0297823	s3	s3_120403_PBMC
6	0.0255184	s3	s3_120403_PBMC
7	0.0234779	s3	s3_120403_PBMC
8	0.0498278	s3	s3_120403_PBMC

## Sheet: S6
#Mann-Whitney U test statistics for mean abundance of TCRBs occuring in various numbers of samples
#p-values
occuring_in_n_samples	1	2	3	4	5	6	7	8
1		<2.2250738585072014e-308	<2.2250738585072014e-308	<2.2250738585072014e-308	<2.2250738585072014e-308	<2.2250738585072014e-308	<2.2250738585072014e-308	<2.2250738585072014e-308
2			6.60093e-05	1.62462e-257	8.99993e-272	<2.2250738585072014e-308	<2.2250738585072014e-308	<2.2250738585072014e-308
3				4.01497e-06	6.13791e-21	4.13634e-123	3.18757e-230	<2.2250738585072014e-308
4					2.19663e-27	0.423089	6.26729e-67	<2.2250738585072014e-308
5						3.30701e-08	4.24313e-05	1.86906e-255
6							1.37233e-07	7.72304e-212
7								2.68228e-139
8
#Mann-Whitney U test statistic
occuring_in_n_samples	1	2	3	4	5	6	7	8
1		464850041051	129842946212	5.93336e+10	32962846851	2.16602e+10	1.58548e+10	1.91609e+10
2			8966161350	3.91631e+09	2.22443e+09	1.4672e+09	1091231235	1421552170
3				1344707381	7.73371e+08	506900636	3.85293e+08	5.18347e+08
4					3.71839e+08	280275212	205259862	279964112
5						160144484	131618923	1.71044e+08
6							93019218	122371067
7								103183560
8

## Sheet: S7
#Mann-Whitney U test statistics for nucleotide redundancy of TCRBs occuring in various numbers of samples
#p-values
occuring_in_n_samples	1	2	3	4	5	6	7	8
1		<2.2250738585072014e-308	<2.2250738585072014e-308	<2.2250738585072014e-308	<2.2250738585072014e-308	<2.2250738585072014e-308	<2.2250738585072014e-308	<2.2250738585072014e-308
2			8.410342804444337e-162)	1.11549e-46	1.92465e-08	0.0455742	0.324933	4.82235e-129
3				0.158899	5.41783e-07	1.00526e-13	1.1999e-19	5.30657e-19
4					0.00430733	4.047788412799969e-06)	1.04515e-09	1.34161e-23
5						0.0610411	0.00187419	6.1961e-34
6							0.106566	5.88114e-40
7								4.29921e-45
8
#Mann-Whitney U test statistic
occuring_in_n_samples	1	2	3	4	5	6	7	8
1		2.92765e+11	9.1611e+10	46177139564	2.7706e+10	19803016424	1.61803e+10	22189032761
2			8.50905e+09	4219575047	2546832185	1.84346e+09	1511409740	2156253229
3				1.3626e+09	7.90859e+08	556511741	448496005	710955133
4					388201503	388201503	2.21409e+08	3.42876e+08
5						164186900	1.32769e+08	198837170
6							9.57108e+07	1.40169e+08
7								113088105

## Sheet: S8
public_bin	fraction_of_tcrs	subject	sample
0–10%	0.920902	s1	s1_110316_PBMC
10–20%	0.0514484	s1	s1_110316_PBMC
20–30%	0.0159615	s1	s1_110316_PBMC
30–40%	0.00630859	s1	s1_110316_PBMC
40–50%	0.00281226	s1	s1_110316_PBMC
50–60%	0.00150325	s1	s1_110316_PBMC
60–70%	0.0007094	s1	s1_110316_PBMC
70–80%	0.000228021	s1	s1_110316_PBMC
80–90%	8.44523e-05	s1	s1_110316_PBMC
90–100%	4.22262e-05	s1	s1_110316_PBMC
0–10%	0.919393	s1	s1_110415_PBMC
10–20%	0.0516715	s1	s1_110415_PBMC
20–30%	0.0164443	s1	s1_110415_PBMC
30–40%	0.00677764	s1	s1_110415_PBMC
40–50%	0.00309992	s1	s1_110415_PBMC
50–60%	0.00154079	s1	s1_110415_PBMC
60–70%	0.000678681	s1	s1_110415_PBMC
70–80%	0.000247627	s1	s1_110415_PBMC
80–90%	0.000100885	s1	s1_110415_PBMC
90–100%	4.58568e-05	s1	s1_110415_PBMC
0–10%	0.919149	s1	s1_110512_PBMC
10–20%	0.0519558	s1	s1_110512_PBMC
20–30%	0.016526	s1	s1_110512_PBMC
30–40%	0.00679288	s1	s1_110512_PBMC
40–50%	0.00293098	s1	s1_110512_PBMC
50–60%	0.00152079	s1	s1_110512_PBMC
60–70%	0.000746571	s1	s1_110512_PBMC
70–80%	0.000248857	s1	s1_110512_PBMC
80–90%	8.29524e-05	s1	s1_110512_PBMC
90–100%	4.60846e-05	s1	s1_110512_PBMC
0–10%	0.916727	s1	s1_110609_PBMC
10–20%	0.0532149	s1	s1_110609_PBMC
20–30%	0.016767	s1	s1_110609_PBMC
30–40%	0.00710554	s1	s1_110609_PBMC
40–50%	0.00331251	s1	s1_110609_PBMC
50–60%	0.00162558	s1	s1_110609_PBMC
60–70%	0.00080768	s1	s1_110609_PBMC
70–80%	0.00029649	s1	s1_110609_PBMC
80–90%	9.20142e-05	s1	s1_110609_PBMC
90–100%	5.1119e-05	s1	s1_110609_PBMC
0–10%	0.91934	s1	s1_110819_PBMC
10–20%	0.0519583	s1	s1_110819_PBMC
20–30%	0.0163429	s1	s1_110819_PBMC
30–40%	0.00671615	s1	s1_110819_PBMC
40–50%	0.00291065	s1	s1_110819_PBMC
50–60%	0.00159191	s1	s1_110819_PBMC
60–70%	0.000744146	s1	s1_110819_PBMC
70–80%	0.000244909	s1	s1_110819_PBMC
80–90%	0.000103615	s1	s1_110819_PBMC
90–100%	4.70978e-05	s1	s1_110819_PBMC
0–10%	0.916195	s1	s1_110915_PBMC
10–20%	0.0544115	s1	s1_110915_PBMC
20–30%	0.0163295	s1	s1_110915_PBMC
30–40%	0.00695515	s1	s1_110915_PBMC
40–50%	0.00317518	s1	s1_110915_PBMC
50–60%	0.00165311	s1	s1_110915_PBMC
60–70%	0.000846714	s1	s1_110915_PBMC
70–80%	0.000292318	s1	s1_110915_PBMC
80–90%	9.07194e-05	s1	s1_110915_PBMC
90–100%	5.03997e-05	s1	s1_110915_PBMC
0–10%	0.919934	s1	s1_111014_PBMC
10–20%	0.052607	s1	s1_111014_PBMC
20–30%	0.0156494	s1	s1_111014_PBMC
30–40%	0.00640164	s1	s1_111014_PBMC
40–50%	0.00286279	s1	s1_111014_PBMC
50–60%	0.00149399	s1	s1_111014_PBMC
60–70%	0.000701093	s1	s1_111014_PBMC
70–80%	0.000217005	s1	s1_111014_PBMC
80–90%	9.18097e-05	s1	s1_111014_PBMC
90–100%	4.17317e-05	s1	s1_111014_PBMC
0–10%	0.917782	s1	s1_120320_PBMC
10–20%	0.052352	s1	s1_120320_PBMC
20–30%	0.0167368	s1	s1_120320_PBMC
30–40%	0.00703779	s1	s1_120320_PBMC
40–50%	0.00314985	s1	s1_120320_PBMC
50–60%	0.00168408	s1	s1_120320_PBMC
60–70%	0.000790062	s1	s1_120320_PBMC
70–80%	0.000301471	s1	s1_120320_PBMC
80–90%	0.000114351	s1	s1_120320_PBMC
90–100%	5.19778e-05	s1	s1_120320_PBMC
0–10%	0.911448	s2	s2_110317_PBMC
10–20%	0.0548496	s2	s2_110317_PBMC
20–30%	0.0180746	s2	s2_110317_PBMC
30–40%	0.00821701	s2	s2_110317_PBMC
40–50%	0.00378177	s2	s2_110317_PBMC
50–60%	0.00208553	s2	s2_110317_PBMC
60–70%	0.000987153	s2	s2_110317_PBMC
70–80%	0.000333686	s2	s2_110317_PBMC
80–90%	0.000152939	s2	s2_110317_PBMC
90–100%	6.95178e-05	s2	s2_110317_PBMC
0–10%	0.909268	s2	s2_110415_PBMC
10–20%	0.0566899	s2	s2_110415_PBMC
20–30%	0.018455	s2	s2_110415_PBMC
30–40%	0.00773116	s2	s2_110415_PBMC
40–50%	0.00406821	s2	s2_110415_PBMC
50–60%	0.0020419	s2	s2_110415_PBMC
60–70%	0.00112226	s2	s2_110415_PBMC
70–80%	0.000389675	s2	s2_110415_PBMC
80–90%	0.00015587	s2	s2_110415_PBMC
90–100%	7.7935e-05	s2	s2_110415_PBMC
0–10%	0.905052	s2	s2_110513_PBMC
10–20%	0.0576089	s2	s2_110513_PBMC
20–30%	0.0193122	s2	s2_110513_PBMC
30–40%	0.00867285	s2	s2_110513_PBMC
40–50%	0.00473981	s2	s2_110513_PBMC
50–60%	0.00244554	s2	s2_110513_PBMC
60–70%	0.00136144	s2	s2_110513_PBMC
70–80%	0.0004286	s2	s2_110513_PBMC
80–90%	0.000252118	s2	s2_110513_PBMC
90–100%	0.000126059	s2	s2_110513_PBMC
0–10%	0.908617	s2	s2_110609_PBMC
10–20%	0.0559735	s2	s2_110609_PBMC
20–30%	0.0190121	s2	s2_110609_PBMC
30–40%	0.00804683	s2	s2_110609_PBMC
40–50%	0.00416681	s2	s2_110609_PBMC
50–60%	0.0024461	s2	s2_110609_PBMC
60–70%	0.0011134	s2	s2_110609_PBMC
70–80%	0.000354263	s2	s2_110609_PBMC
80–90%	0.000185566	s2	s2_110609_PBMC
90–100%	8.43483e-05	s2	s2_110609_PBMC
0–10%	0.907423	s2	s2_110811_PBMC
10–20%	0.0562592	s2	s2_110811_PBMC
20–30%	0.0192283	s2	s2_110811_PBMC
30–40%	0.00826169	s2	s2_110811_PBMC
40–50%	0.0042986	s2	s2_110811_PBMC
50–60%	0.00247431	s2	s2_110811_PBMC
60–70%	0.00138394	s2	s2_110811_PBMC
70–80%	0.000377438	s2	s2_110811_PBMC
80–90%	0.000188719	s2	s2_110811_PBMC
90–100%	0.000104844	s2	s2_110811_PBMC
0–10%	0.905476	s2	s2_110908_PBMC
10–20%	0.0576228	s2	s2_110908_PBMC
20–30%	0.0195427	s2	s2_110908_PBMC
30–40%	0.00862119	s2	s2_110908_PBMC
40–50%	0.00438791	s2	s2_110908_PBMC
50–60%	0.00237759	s2	s2_110908_PBMC
60–70%	0.00123712	s2	s2_110908_PBMC
70–80%	0.00044459	s2	s2_110908_PBMC
80–90%	0.0001933	s2	s2_110908_PBMC
90–100%	9.66501e-05	s2	s2_110908_PBMC
0–10%	0.901472	s2	s2_111006_PBMC
10–20%	0.058095	s2	s2_111006_PBMC
20–30%	0.0206609	s2	s2_111006_PBMC
30–40%	0.00971952	s2	s2_111006_PBMC
40–50%	0.00516523	s2	s2_111006_PBMC
50–60%	0.00252708	s2	s2_111006_PBMC
60–70%	0.00152735	s2	s2_111006_PBMC
70–80%	0.000444321	s2	s2_111006_PBMC
80–90%	0.000249931	s2	s2_111006_PBMC
90–100%	0.00013885	s2	s2_111006_PBMC
0–10%	0.908583	s2	s2_120327_PBMC
10–20%	0.0566236	s2	s2_120327_PBMC
20–30%	0.0189269	s2	s2_120327_PBMC
30–40%	0.00769001	s2	s2_120327_PBMC
40–50%	0.00415889	s2	s2_120327_PBMC
50–60%	0.00224423	s2	s2_120327_PBMC
60–70%	0.00112996	s2	s2_120327_PBMC
70–80%	0.000392348	s2	s2_120327_PBMC
80–90%	0.000172633	s2	s2_120327_PBMC
90–100%	7.84695e-05	s2	s2_120327_PBMC
0–10%	0.912352	s3	s3_110316_PBMC
10–20%	0.0546051	s3	s3_110316_PBMC
20–30%	0.0175184	s3	s3_110316_PBMC
30–40%	0.00773417	s3	s3_110316_PBMC
40–50%	0.00393231	s3	s3_110316_PBMC
50–60%	0.00199411	s3	s3_110316_PBMC
60–70%	0.00121138	s3	s3_110316_PBMC
70–80%	0.000410004	s3	s3_110316_PBMC
80–90%	0.000149092	s3	s3_110316_PBMC
90–100%	9.31828e-05	s3	s3_110316_PBMC
0–10%	0.910232	s3	s3_110415_PBMC
10–20%	0.056115	s3	s3_110415_PBMC
20–30%	0.0174659	s3	s3_110415_PBMC
30–40%	0.00835923	s3	s3_110415_PBMC
40–50%	0.00411077	s3	s3_110415_PBMC
50–60%	0.0021439	s3	s3_110415_PBMC
60–70%	0.000944101	s3	s3_110415_PBMC
70–80%	0.000354038	s3	s3_110415_PBMC
80–90%	0.000177019	s3	s3_110415_PBMC
90–100%	9.83439e-05	s3	s3_110415_PBMC
0–10%	0.912749	s3	s3_110513_PBMC
10–20%	0.0530887	s3	s3_110513_PBMC
20–30%	0.0182214	s3	s3_110513_PBMC
30–40%	0.00793947	s3	s3_110513_PBMC
40–50%	0.00404229	s3	s3_110513_PBMC
50–60%	0.00207297	s3	s3_110513_PBMC
60–70%	0.0011194	s3	s3_110513_PBMC
70–80%	0.000476783	s3	s3_110513_PBMC
80–90%	0.000186567	s3	s3_110513_PBMC
90–100%	0.000103648	s3	s3_110513_PBMC
0–10%	0.911169	s3	s3_110609_PBMC
10–20%	0.0538208	s3	s3_110609_PBMC
20–30%	0.0179255	s3	s3_110609_PBMC
30–40%	0.00867506	s3	s3_110609_PBMC
40–50%	0.00413836	s3	s3_110609_PBMC
50–60%	0.00245646	s3	s3_110609_PBMC
60–70%	0.00106225	s3	s3_110609_PBMC
70–80%	0.000464735	s3	s3_110609_PBMC
80–90%	0.000177042	s3	s3_110609_PBMC
90–100%	0.000110651	s3	s3_110609_PBMC
0–10%	0.910026	s3	s3_110812_PBMC
10–20%	0.0558166	s3	s3_110812_PBMC
20–30%	0.0184607	s3	s3_110812_PBMC
30–40%	0.00809509	s3	s3_110812_PBMC
40–50%	0.00383036	s3	s3_110812_PBMC
50–60%	0.00191518	s3	s3_110812_PBMC
60–70%	0.00112541	s3	s3_110812_PBMC
70–80%	0.000454115	s3	s3_110812_PBMC
80–90%	0.000177697	s3	s3_110812_PBMC
90–100%	9.87206e-05	s3	s3_110812_PBMC
0–10%	0.914131	s3	s3_110909_PBMC
10–20%	0.0532956	s3	s3_110909_PBMC
20–30%	0.0169204	s3	s3_110909_PBMC
30–40%	0.00819932	s3	s3_110909_PBMC
40–50%	0.00359652	s3	s3_110909_PBMC
50–60%	0.00204983	s3	s3_110909_PBMC
60–70%	0.00111809	s3	s3_110909_PBMC
70–80%	0.000409966	s3	s3_110909_PBMC
80–90%	0.000186348	s3	s3_110909_PBMC
90–100%	9.31741e-05	s3	s3_110909_PBMC
0–10%	0.910368	s3	s3_111007_PBMC
10–20%	0.0549478	s3	s3_111007_PBMC
20–30%	0.0182538	s3	s3_111007_PBMC
30–40%	0.00839135	s3	s3_111007_PBMC
40–50%	0.00389524	s3	s3_111007_PBMC
50–60%	0.00205122	s3	s3_111007_PBMC
60–70%	0.00126388	s3	s3_111007_PBMC
70–80%	0.000538704	s3	s3_111007_PBMC
80–90%	0.000186474	s3	s3_111007_PBMC
90–100%	0.000103597	s3	s3_111007_PBMC
0–10%	0.911738	s3	s3_120403_PBMC
10–20%	0.0550119	s3	s3_120403_PBMC
20–30%	0.0170848	s3	s3_120403_PBMC
30–40%	0.0082195	s3	s3_120403_PBMC
40–50%	0.0040119	s3	s3_120403_PBMC
50–60%	0.00205487	s3	s3_120403_PBMC
60–70%	0.00119378	s3	s3_120403_PBMC
70–80%	0.000450115	s3	s3_120403_PBMC
80–90%	0.000156562	s3	s3_120403_PBMC
90–100%	7.8281e-05	s3	s3_120403_PBMC
