# Supplementary material for: Longitudinal immunosequencing in healthy people reveals persistent T cell receptors rich in highly public receptors
Source: BMC Immunol. 2019 Jun 21;20:19. doi: 10.1186/s12865-019-0300-5 (PMC6588944; doi:10.1186/s12865-019-0300-5)
Supplement: Supplementary file 3 — Count, frequency, V, J, and CDR3 amino acid sequence data for high abundance TCRβs in each sample. This is a tab-delimited, gzip-compressed file. The column “tcr” corresponds to a label that identifies a unique combination of CDR3 amino acid sequence, V gene, and J gene observed in this study. The column “count (templates/reads)” represents the counts of a given receptor’s DNA sequence in the sequencing data. The column “frequencyCount (%)” is the relative abundance of that tcr within each sample, accounting for productive and nonproductive receptors. The columns “vGeneName” and “jGeneName are the IMGT assigned V and J genes. The column “aminoAcid” is the CDR3 amino acid sequence. (TSV 8820 kb) [file 12865_2019_300_MOESM3_ESM.tsv]

sample	tcr	count (templates/reads)	frequencyCount (%)	vGeneName	jGeneName	aminoAcid
s1_110316_PBMC	tcr_1002064	436	2.0559674904384546e-05	TCRBV10-02	TCRBJ01-06	CASSVNQGPLHF
s1_110819_PBMC	tcr_1002064	679	2.16518637327998e-05	TCRBV10-02	TCRBJ01-06	CASSVNQGPLHF
s1_110316_PBMC	tcr_1004633	294	1.3863633995158387e-05	TCRBV06-01	TCRBJ02-04	CASSETGGGFF
s1_110915_PBMC	tcr_1004633	379	1.245139438861978e-05	TCRBV06-01	TCRBJ02-04	CASSETGGGFF
s1_110316_PBMC	tcr_1011677	191	9.006646575085891e-06	TCRBV05-01	TCRBJ02-03	CASSWSGGSTDTQYF
s1_110316_PBMC	tcr_101229	335	1.5796997919653266e-05	TCRBV27-01	TCRBJ02-07	CASSSSYEQYF
s1_110819_Naive	tcr_101229	308	2.078507944421777e-05	TCRBV27-01	TCRBJ02-07	CASSSSYEQYF
s1_110819_PBMC	tcr_101229	426	1.358423262175658e-05	TCRBV27-01	TCRBJ02-07	CASSSSYEQYF
s1_110916_Naive	tcr_101229	539	2.102115629229703e-05	TCRBV27-01	TCRBJ02-07	CASSSSYEQYF
s1_111014_PBMC	tcr_101229	325	1.1259020380697615e-05	TCRBV27-01	TCRBJ02-07	CASSSSYEQYF
s1_120320_PBMC	tcr_101229	273	1.2842396278245332e-05	TCRBV27-01	TCRBJ02-07	CASSSSYEQYF
s2_111006_Naive	tcr_101229	397	1.830750230838236e-05	TCRBV27-01	TCRBJ02-07	CASSSSYEQYF
s3_110909_Naive	tcr_101229	260	8.805769052178857e-06	TCRBV27-01	TCRBJ02-07	CASSSSYEQYF
s1_110316_PBMC	tcr_1012620	232	1.0940010499580769e-05	TCRBV28-01	TCRBJ01-01	CASRRLTGPEAFF
s1_111014_PBMC	tcr_1012620	313	1.084330270510263e-05	TCRBV28-01	TCRBJ01-01	CASRRLTGPEAFF
s1_110316_PBMC	tcr_1013923	188	8.865180922074069e-06	TCRBV05-06	TCRBJ01-05	CASSLANQPQHF
s1_110916_Naive	tcr_1013923	213	8.307061763004206e-06	TCRBV05-06	TCRBJ01-05	CASSLANQPQHF
s1_110316_PBMC	tcr_1017222	271	1.277906398873443e-05	TCRBV30-01	TCRBJ01-03	CAWTEGNGNTIYF
s1_110316_PBMC	tcr_1019313	182	8.58224961605043e-06	TCRBV10-03	TCRBJ01-01	CAMGDGTVNTEAFF
s1_110819_PBMC	tcr_1019313	652	2.079089124268847e-05	TCRBV10-03	TCRBJ01-01	CAMGDGTVNTEAFF
s1_110316_PBMC	tcr_1023769	261	1.2307511812028362e-05	TCRBV07-07	TCRBJ02-01	CASSLGLGLGANEQFF
s1_110316_PBMC	tcr_1030453	205	9.666819622474383e-06	TCRBV18-01	TCRBJ02-05	CASSSYLDRGWKETQYF
s1_110316_PBMC	tcr_1033642	277	1.3061995294758068e-05	TCRBV09-01	TCRBJ01-03	CASSVTDSGNTIYF
s1_110609_PBMC	tcr_1033642	311	2.2260646691112343e-05	TCRBV09-01	TCRBJ01-03	CASSVTDSGNTIYF
s1_110316_PBMC	tcr_1039638	205	9.666819622474383e-06	TCRBV14-01	TCRBJ02-03	CASSQDLAADTQYF
s1_110316_PBMC	tcr_1040717	183	8.629404833721035e-06	TCRBV07-02	TCRBJ01-02	CASSGDDVSGYTF
s1_110316_PBMC	tcr_1041276	439	2.070114055739636e-05	TCRBV06-01	TCRBJ01-01	CASSRVFDTEAFF
s1_110415_PBMC	tcr_1041276	414	1.9833372840390023e-05	TCRBV06-01	TCRBJ01-01	CASSRVFDTEAFF
s1_110512_PBMC	tcr_1041276	219	1.6281121289000906e-05	TCRBV06-01	TCRBJ01-01	CASSRVFDTEAFF
s1_110915_PBMC	tcr_1041276	497	1.632808182359903e-05	TCRBV06-01	TCRBJ01-01	CASSRVFDTEAFF
s1_110316_PBMC	tcr_1041556	183	8.629404833721035e-06	TCRBV07-02	TCRBJ01-06	CASSPQGVNSPLHF
s1_110316_PBMC	tcr_1043980	186	8.770870486732855e-06	TCRBV27-01	TCRBJ01-02	CASSFNPPEGRYGYTF
s1_110316_PBMC	tcr_1044116	199	9.383888316450742e-06	TCRBV14-01	TCRBJ02-07	CASSVTGPVYEQYF
s1_110316_PBMC	tcr_1045853	292	1.3769323559817172e-05	TCRBV02-01	TCRBJ01-01	CASTRQAMNTEAFF
s1_110316_PBMC	tcr_1046502	193	9.100957010427105e-06	TCRBV07-02	TCRBJ02-07	CASSITGESSYEQYF
s1_110316_PBMC	tcr_104660	185	8.723715269062249e-06	TCRBV05-01	TCRBJ01-01	CASSLGNTEAFF
s1_110415_PBMC	tcr_104660	272	1.303062176953161e-05	TCRBV05-01	TCRBJ01-01	CASSLGNTEAFF
s1_110819_Naive	tcr_104660	270	1.822068652577532e-05	TCRBV05-01	TCRBJ01-01	CASSLGNTEAFF
s1_110915_PBMC	tcr_104660	637	2.0927541492218467e-05	TCRBV05-01	TCRBJ01-01	CASSLGNTEAFF
s1_110916_Naive	tcr_104660	404	1.5756117146730985e-05	TCRBV05-01	TCRBJ01-01	CASSLGNTEAFF
s2_110908_Naive	tcr_104660	370	1.4427254565592441e-05	TCRBV05-01	TCRBJ01-01	CASSLGNTEAFF
s2_111006_Naive	tcr_104660	188	8.669547692634468e-06	TCRBV05-01	TCRBJ01-01	CASSLGNTEAFF
s1_110316_PBMC	tcr_1046899	355	1.67401022730654e-05	TCRBV29-01	TCRBJ01-02	CSVTSGRGGYTF
s1_110316_PBMC	tcr_1047559	276	1.3014840077087465e-05	TCRBV06-01	TCRBJ02-04	CASRETGGAQNIQYF
s1_110316_PBMC	tcr_1048824	273	1.2873374424075646e-05	TCRBV10-01	TCRBJ02-01	CAGFLSSYNEQFF
s1_110316_PBMC	tcr_1051992	623	2.9377700608788005e-05	TCRBV06-01	TCRBJ01-03	CASSAGGDGGNTIYF
s1_110415_PBMC	tcr_1051992	209	1.0012499815559214e-05	TCRBV06-01	TCRBJ01-03	CASSAGGDGGNTIYF
s1_110819_Memory	tcr_1051992	738	3.5653749912133793e-05	TCRBV06-01	TCRBJ01-03	CASSAGGDGGNTIYF
s1_110819_Naive	tcr_1051992	79	5.3312379093935206e-06	TCRBV06-01	TCRBJ01-03	CASSAGGDGGNTIYF
s1_110916_Memory	tcr_1051992	809	2.941250467000769e-05	TCRBV06-01	TCRBJ01-03	CASSAGGDGGNTIYF
s1_111014_PBMC	tcr_1051992	869	3.010488834100379e-05	TCRBV06-01	TCRBJ01-03	CASSAGGDGGNTIYF
s1_110316_PBMC	tcr_105463	199	9.383888316450742e-06	TCRBV05-01	TCRBJ01-02	CASSLATGNYGYTF
s1_110316_PBMC	tcr_1055461	190	8.959491357415283e-06	TCRBV07-07	TCRBJ01-06	CASSGKGRLCSYNSPLHF
s1_110316_PBMC	tcr_1056739	185	8.72371526906225e-06	TCRBV02-01	TCRBJ01-01	CASSGGRNTEAFF
s1_110316_PBMC	tcr_1058818	201	9.478198751791958e-06	TCRBV27-01	TCRBJ02-07	CASSLRGYEQYF
s1_110316_PBMC	tcr_1059296	301	1.4193720518852633e-05	TCRBV28-01	TCRBJ01-02	CASSSHLRDNYGYTF
s1_110316_PBMC	tcr_1062154	235	1.1081476152592587e-05	TCRBV07-02	TCRBJ02-02	CASSFLVVDRAGELFF
s1_110316_PBMC	tcr_1063523	316	1.4901048783911733e-05	TCRBV07-03	TCRBJ01-01	CASSPMGNTEAFF
s1_110316_PBMC	tcr_1070542	552	2.602968015417493e-05	TCRBV05-04	TCRBJ02-02	CASSKTDANTGELFF
s1_110316_PBMC	tcr_1071276	205	9.666819622474383e-06	TCRBV06-05	TCRBJ02-07	CASGPTGRYEQYF
s1_110819_PBMC	tcr_1071276	304	9.69391248125352e-06	TCRBV06-05	TCRBJ02-07	CASGPTGRYEQYF
s1_111014_PBMC	tcr_1071276	239	8.279710372266864e-06	TCRBV06-05	TCRBJ02-07	CASGPTGRYEQYF
s1_110316_PBMC	tcr_107217	248	1.1694493982310476e-05	TCRBV06-04	TCRBJ02-03	CASSDSDTDTQYF
s1_110512_PBMC	tcr_107217	269	1.9998272268224853e-05	TCRBV06-04	TCRBJ02-03	CASSDSDTDTQYF
s1_110609_PBMC	tcr_107217	187	1.3385019071504848e-05	TCRBV06-04	TCRBJ02-03	CASSDSDTDTQYF
s1_110819_Memory	tcr_107217	627	3.0291194031040504e-05	TCRBV06-04	TCRBJ02-03	CASSDSDTDTQYF
s1_110915_PBMC	tcr_107217	340	1.1170116338075791e-05	TCRBV06-04	TCRBJ02-03	CASSDSDTDTQYF
s1_111014_PBMC	tcr_107217	441	1.5277624578115846e-05	TCRBV06-04	TCRBJ02-03	CASSDSDTDTQYF
s1_120320_PBMC	tcr_107217	314	1.4771107807212579e-05	TCRBV06-04	TCRBJ02-03	CASSDSDTDTQYF
s1_110316_PBMC	tcr_1073513	236	1.1128631370263194e-05	TCRBV06-05	TCRBJ01-02	CASSYLGGNPNYGYTF
s1_110415_PBMC	tcr_1073513	286	1.370131553708103e-05	TCRBV06-05	TCRBJ01-02	CASSYLGGNPNYGYTF
s1_110316_PBMC	tcr_1073774	322	1.5183980089935376e-05	TCRBV28-01	TCRBJ02-06	CASSSHIYGDPSSGANVLTF
s1_110316_PBMC	tcr_1073992	208	9.808285275486203e-06	TCRBV02-01	TCRBJ02-02	CASSVIAGGLGTGELFF
s1_110316_PBMC	tcr_1074698	362	1.7070188796759643e-05	TCRBV07-03	TCRBJ01-01	CASSLTGRGTEAFF
s1_110316_PBMC	tcr_1075009	192	9.053801792756496e-06	TCRBV07-03	TCRBJ02-03	CASSLNSVGTDTQYF
s1_110316_PBMC	tcr_1076432	587	2.7680112772646167e-05	TCRBV05-04	TCRBJ01-04	CASSSGTLSSNEKLFF
s1_110316_PBMC	tcr_1077127	284	1.3392081818452316e-05	TCRBV06-06	TCRBJ02-07	CASSYSGAGAPYEQYF
s1_110316_PBMC	tcr_107792	194	9.14811222809771e-06	TCRBV05-01	TCRBJ01-05	CASSLDGYSNQPQHF
s1_110819_PBMC	tcr_107792	576	1.8367413122375087e-05	TCRBV05-01	TCRBJ01-05	CASSLDGYSNQPQHF
s1_120320_PBMC	tcr_107792	295	1.3877314659642395e-05	TCRBV05-01	TCRBJ01-05	CASSLDGYSNQPQHF
s1_110316_PBMC	tcr_1078879	185	8.723715269062249e-06	TCRBV05-06	TCRBJ02-07	CASSLLYEQYF
s1_110512_PBMC	tcr_1078879	242	1.7991010739443925e-05	TCRBV05-06	TCRBJ02-07	CASSLLYEQYF
s1_110819_PBMC	tcr_1078879	311	9.917127571282383e-06	TCRBV05-06	TCRBJ02-07	CASSLLYEQYF
s1_110915_PBMC	tcr_1078879	398	1.3075606772218136e-05	TCRBV05-06	TCRBJ02-07	CASSLLYEQYF
s1_110316_PBMC	tcr_108089	263	1.2401822247369576e-05	TCRBV07-09	TCRBJ02-07	CASRTSGSYEQYF
s1_110415_PBMC	tcr_108089	240	1.149760744370436e-05	TCRBV07-09	TCRBJ02-07	CASRTSGSYEQYF
s1_110609_PBMC	tcr_108089	168	1.202504387172628e-05	TCRBV07-09	TCRBJ02-07	CASRTSGSYEQYF
s1_110915_PBMC	tcr_108089	293	9.62601202075355e-06	TCRBV07-09	TCRBJ02-07	CASRTSGSYEQYF
s1_110316_PBMC	tcr_1081998	219	1.0326992669862877e-05	TCRBV06-01	TCRBJ02-07	CASTLIATLGYEQYF
s1_110316_PBMC	tcr_1082861	275	1.2967684859416858e-05	TCRBV29-01	TCRBJ01-01	CSCGHNTEAFF
s1_110819_PBMC	tcr_1082861	310	9.885239701278259e-06	TCRBV29-01	TCRBJ01-01	CSCGHNTEAFF
s1_110316_PBMC	tcr_10838	318	1.4995359219252949e-05	TCRBV07-02	TCRBJ02-02	CASSLGQNTGELFF
s1_110415_PBMC	tcr_10838	210	1.0060406513241316e-05	TCRBV07-02	TCRBJ02-02	CASSLGQNTGELFF
s1_110512_PBMC	tcr_10838	192	1.4273859760219973e-05	TCRBV07-02	TCRBJ02-02	CASSLGQNTGELFF
s1_110609_PBMC	tcr_10838	171	1.2239776798007107e-05	TCRBV07-02	TCRBJ02-02	CASSLGQNTGELFF
s1_110819_Memory	tcr_10838	692	3.3431429456905936e-05	TCRBV07-02	TCRBJ02-02	CASSLGQNTGELFF
s1_110915_PBMC	tcr_10838	277	9.100359487197042e-06	TCRBV07-02	TCRBJ02-02	CASSLGQNTGELFF
s1_120320_PBMC	tcr_10838	209	9.831724623272067e-06	TCRBV07-02	TCRBJ02-02	CASSLGQNTGELFF
s1_110316_PBMC	tcr_1085107	190	8.959491357415283e-06	TCRBV05-04	TCRBJ01-05	CASSSQGARNQPQHF
s1_110316_PBMC	tcr_1087325	253	1.1930270070663506e-05	TCRBV28-01	TCRBJ01-06	CASSPPGGDWSPLHF
s1_110415_PBMC	tcr_1087325	330	1.5809210235093495e-05	TCRBV28-01	TCRBJ01-06	CASSPPGGDWSPLHF
s1_110819_PBMC	tcr_1087325	571	1.8207973772354472e-05	TCRBV28-01	TCRBJ01-06	CASSPPGGDWSPLHF
s1_110316_PBMC	tcr_1088394	195	9.195267445768318e-06	TCRBV18-01	TCRBJ01-05	CASSPPGGNQPQHF
s1_110316_PBMC	tcr_1088671	214	1.0091216581509843e-05	TCRBV05-01	TCRBJ01-01	CASSSTGQPNTEAFF
s1_110316_PBMC	tcr_1089598	183	8.629404833721035e-06	TCRBV06-05	TCRBJ01-03	CASSQTGKSGNTIYF
s1_111014_PBMC	tcr_1089598	434	1.5035122600685434e-05	TCRBV06-05	TCRBJ01-03	CASSQTGKSGNTIYF
s1_110316_PBMC	tcr_1089853	378	1.7824672279489352e-05	TCRBV05-04	TCRBJ02-01	CASILSGLAGSDEQFF
s1_110415_PBMC	tcr_1089853	304	1.4563636095358856e-05	TCRBV05-04	TCRBJ02-01	CASILSGLAGSDEQFF
s1_110819_PBMC	tcr_1089853	324	1.0331669881335987e-05	TCRBV05-04	TCRBJ02-01	CASILSGLAGSDEQFF
s1_110316_PBMC	tcr_109077	293	1.381647877748778e-05	TCRBV18-01	TCRBJ01-01	CASSPPVNTEAFF
s1_110415_PBMC	tcr_109077	491	2.3522188561911835e-05	TCRBV18-01	TCRBJ01-01	CASSPPVNTEAFF
s1_110512_PBMC	tcr_109077	279	2.074170246406965e-05	TCRBV18-01	TCRBJ01-01	CASSPPVNTEAFF
s1_110609_PBMC	tcr_109077	242	1.7321789386653333e-05	TCRBV18-01	TCRBJ01-01	CASSPPVNTEAFF
s1_110819_Memory	tcr_109077	1000	4.831131424408374e-05	TCRBV18-01	TCRBJ01-01	CASSPPVNTEAFF
s1_110819_PBMC	tcr_109077	531	1.6932458972189535e-05	TCRBV18-01	TCRBJ01-01	CASSPPVNTEAFF
s1_110915_PBMC	tcr_109077	536	1.760935987414301e-05	TCRBV18-01	TCRBJ01-01	CASSPPVNTEAFF
s1_110916_Memory	tcr_109077	1251	4.5482130212830186e-05	TCRBV18-01	TCRBJ01-01	CASSPPVNTEAFF
s1_111014_PBMC	tcr_109077	357	1.2367600848950925e-05	TCRBV18-01	TCRBJ01-01	CASSPPVNTEAFF
s1_120320_PBMC	tcr_109077	224	1.0537350792406427e-05	TCRBV18-01	TCRBJ01-01	CASSPPVNTEAFF
s1_110316_PBMC	tcr_1090979	197	9.28957788110953e-06	TCRBV28-01	TCRBJ01-01	CASIQGGRAEAFF
s1_110415_PBMC	tcr_1090979	220	1.053947349006233e-05	TCRBV28-01	TCRBJ01-01	CASIQGGRAEAFF
s1_110316_PBMC	tcr_1091774	203	9.572509187133173e-06	TCRBV04-03	TCRBJ02-07	CASSQVSGGQGGYEQYF
s1_110316_PBMC	tcr_1091943	207	9.761130057815597e-06	TCRBV06-01	TCRBJ01-04	CASSDKGALEKLFF
s1_110316_PBMC	tcr_1092315	214	1.0091216581509843e-05	TCRBV11-02	TCRBJ02-01	CASSTGSPGQGYNEQFF
s1_110316_PBMC	tcr_1093735	218	1.0279837452192273e-05	TCRBV04-03	TCRBJ01-04	CASSRDHNEKLFF
s1_110915_PBMC	tcr_1093735	308	1.0118811270962776e-05	TCRBV04-03	TCRBJ01-04	CASSRDHNEKLFF
s1_110316_PBMC	tcr_1094987	400	1.88620870682427e-05	TCRBV10-01	TCRBJ01-03	CASSGNDTYSGNTIYF
s1_110512_PBMC	tcr_1094987	312	2.319502211035745e-05	TCRBV10-01	TCRBJ01-03	CASSGNDTYSGNTIYF
s1_110915_PBMC	tcr_1094987	322	1.0578757237824719e-05	TCRBV10-01	TCRBJ01-03	CASSGNDTYSGNTIYF
s1_111014_PBMC	tcr_1094987	234	8.106494674102284e-06	TCRBV10-01	TCRBJ01-03	CASSGNDTYSGNTIYF
s1_110316_PBMC	tcr_1096010	361	1.7023033579089036e-05	TCRBV02-01	TCRBJ02-07	CASSRTGTGDYEQYF
s1_110316_PBMC	tcr_1098490	183	8.629404833721035e-06	TCRBV13-01	TCRBJ02-07	CASSFAGGEQYF
s1_110316_PBMC	tcr_1098543	261	1.2307511812028362e-05	TCRBV10-03	TCRBJ02-07	CAISESGGLAYEQYF
s1_110316_PBMC	tcr_1099164	389	1.8343379673866027e-05	TCRBV05-06	TCRBJ01-05	CASSLGGWGGGNQPQHF
s1_110415_PBMC	tcr_1099164	225	1.0779006978472838e-05	TCRBV05-06	TCRBJ01-05	CASSLGGWGGGNQPQHF
s1_110316_PBMC	tcr_1101230	269	1.2684753553393215e-05	TCRBV04-02	TCRBJ01-04	CASSPEGGREGEKLFF
s1_110316_PBMC	tcr_1103041	182	8.582249616050427e-06	TCRBV27-01	TCRBJ01-04	CASSLSSPPTNEKLFF
s1_110316_PBMC	tcr_1103535	316	1.4901048783911733e-05	TCRBV21-01	TCRBJ02-07	CASSKEGRSYEQYF
s1_110415_PBMC	tcr_1103535	223	1.0683193583108637e-05	TCRBV21-01	TCRBJ02-07	CASSKEGRSYEQYF
s1_110512_PBMC	tcr_1103535	205	1.52403190148182e-05	TCRBV21-01	TCRBJ02-07	CASSKEGRSYEQYF
s1_110819_PBMC	tcr_1103535	514	1.639036518211944e-05	TCRBV21-01	TCRBJ02-07	CASSKEGRSYEQYF
s1_110915_PBMC	tcr_1103535	300	9.855985004184523e-06	TCRBV21-01	TCRBJ02-07	CASSKEGRSYEQYF
s1_110316_PBMC	tcr_1107124	216	1.0185527016851058e-05	TCRBV04-03	TCRBJ01-02	CASSQDQGSGYTF
s1_110415_PBMC	tcr_1107124	217	1.0395753397016026e-05	TCRBV04-03	TCRBJ01-02	CASSQDQGSGYTF
s1_110819_PBMC	tcr_1107124	373	1.1894175511538036e-05	TCRBV04-03	TCRBJ01-02	CASSQDQGSGYTF
s1_110316_PBMC	tcr_1107950	195	9.195267445768317e-06	TCRBV05-06	TCRBJ01-03	CASSLGYRSSGNTIYF
s1_110316_PBMC	tcr_1108224	212	9.996906146168627e-06	TCRBV10-03	TCRBJ01-01	CAIRGQSNTEAFF
s1_110609_PBMC	tcr_1108224	162	1.1595578019164626e-05	TCRBV10-03	TCRBJ01-01	CAIRGQSNTEAFF
s1_110316_PBMC	tcr_1108335	201	9.478198751791958e-06	TCRBV09-01	TCRBJ01-03	CASSPNQGSGNTIYF
s1_110415_PBMC	tcr_1108335	388	1.8587798700655388e-05	TCRBV09-01	TCRBJ01-03	CASSPNQGSGNTIYF
s1_110316_PBMC	tcr_1108774	395	1.8626310979889667e-05	TCRBV04-03	TCRBJ01-01	CASSQVLGRNTEAFF
s1_110415_PBMC	tcr_1108774	392	1.877942549138379e-05	TCRBV04-03	TCRBJ01-01	CASSQVLGRNTEAFF
s1_110819_PBMC	tcr_1108774	396	1.2627596521632875e-05	TCRBV04-03	TCRBJ01-01	CASSQVLGRNTEAFF
s1_110915_PBMC	tcr_1108774	308	1.0118811270962776e-05	TCRBV04-03	TCRBJ01-01	CASSQVLGRNTEAFF
s1_110316_PBMC	tcr_1108882	258	1.2166046159016542e-05	TCRBV07-02	TCRBJ02-07	CASSLETGGLREQYF
s1_110316_PBMC	tcr_1111125	256	1.2071735723675328e-05	TCRBV05-04	TCRBJ02-03	CASSFSTGVMDTQYF
s1_110316_PBMC	tcr_1111448	182	8.582249616050427e-06	TCRBV05-06	TCRBJ02-07	CASSNDRDGTYEQYF
s1_110316_PBMC	tcr_1112753	233	1.0987165717251374e-05	TCRBV02-01	TCRBJ02-07	CASSVSGVTYEQYF
s1_110316_PBMC	tcr_1114396	186	8.770870486732855e-06	TCRBV05-06	TCRBJ01-02	CASSLAEGPYYGYTF
s1_111014_PBMC	tcr_1114396	688	2.3834480067446037e-05	TCRBV05-06	TCRBJ01-02	CASSLAEGPYYGYTF
s1_110316_PBMC	tcr_1114493	196	9.242422663438924e-06	TCRBV27-01	TCRBJ01-02	CASSRGTGTLTF
s1_110316_PBMC	tcr_1116141	404	1.9050707938925132e-05	TCRBV06-01	TCRBJ01-01	CASRETGVAFF
s1_110316_PBMC	tcr_1116480	213	1.0044061363839238e-05	TCRBV02-01	TCRBJ02-07	CASGDSYEQYF
s1_110316_PBMC	tcr_1116880	230	1.0845700064239552e-05	TCRBV10-03	TCRBJ02-07	CAIRSPGSSYEQYF
s1_110915_PBMC	tcr_1116880	280	9.198919337238885e-06	TCRBV10-03	TCRBJ02-07	CAIRSPGSSYEQYF
s1_110316_PBMC	tcr_1117473	316	1.4901048783911733e-05	TCRBV05-06	TCRBJ01-04	CASSYNPGQEEKLFF
s1_110415_PBMC	tcr_1117473	259	1.240783469966429e-05	TCRBV05-06	TCRBJ01-04	CASSYNPGQEEKLFF
s1_110609_PBMC	tcr_1117473	163	1.1667155661258235e-05	TCRBV05-06	TCRBJ01-04	CASSYNPGQEEKLFF
s1_110916_Memory	tcr_1117473	862	3.1339405470391386e-05	TCRBV05-06	TCRBJ01-04	CASSYNPGQEEKLFF
s1_110316_PBMC	tcr_1117964	217	1.0232682234521665e-05	TCRBV02-01	TCRBJ01-01	CASSLDRANTEAFF
s1_110316_PBMC	tcr_1118280	199	9.383888316450742e-06	TCRBV05-08	TCRBJ01-02	CASSDLLLPGASHGYTF
s1_110316_PBMC	tcr_1119379	239	1.1270097023275014e-05	TCRBV28-01	TCRBJ01-05	CASSFEGRGQPQHF
s1_110316_PBMC	tcr_1120270	349	1.6457170967041758e-05	TCRBV12-05	TCRBJ02-04	CASGLVLKREGGKNIQYF
s1_110316_PBMC	tcr_1121465	257	1.2118890941345935e-05	TCRBV02-01	TCRBJ02-06	CASREGSSPGANVLTF
s1_110819_PBMC	tcr_1121465	422	1.3456681141740085e-05	TCRBV02-01	TCRBJ02-06	CASREGSSPGANVLTF
s1_110316_PBMC	tcr_1122257	199	9.383888316450742e-06	TCRBV14-01	TCRBJ01-01	CASSHLQNTEAFF
s1_110316_PBMC	tcr_1122659	235	1.1081476152592587e-05	TCRBV05-04	TCRBJ01-02	CASSPGGQPLDYGYTF
s1_110316_PBMC	tcr_1123559	265	1.249613268271079e-05	TCRBV04-01	TCRBJ01-05	CASSQDWISNQPQHF
s1_110316_PBMC	tcr_1123894	257	1.2118890941345935e-05	TCRBV05-04	TCRBJ02-07	CASSQSDESYEQYF
s1_110316_PBMC	tcr_1124025	257	1.2118890941345935e-05	TCRBV06-04	TCRBJ01-05	CASSPEQGLWPQHF
s1_110415_PBMC	tcr_1124025	571	2.735472437647995e-05	TCRBV06-04	TCRBJ01-05	CASSPEQGLWPQHF
s1_110512_PBMC	tcr_1124025	180	1.3381743525206225e-05	TCRBV06-04	TCRBJ01-05	CASSPEQGLWPQHF
s1_110819_PBMC	tcr_1124025	513	1.6358477312115313e-05	TCRBV06-04	TCRBJ01-05	CASSPEQGLWPQHF
s1_110915_PBMC	tcr_1124025	338	1.1104409771381227e-05	TCRBV06-04	TCRBJ01-05	CASSPEQGLWPQHF
s1_111014_PBMC	tcr_1124025	369	1.2783318524545913e-05	TCRBV06-04	TCRBJ01-05	CASSPEQGLWPQHF
s1_110316_PBMC	tcr_1124709	294	1.3863633995158387e-05	TCRBV06-01	TCRBJ02-07	CASTEGQGGNEQYF
s1_110916_Memory	tcr_1124709	789	2.8685372292504412e-05	TCRBV06-01	TCRBJ02-07	CASTEGQGGNEQYF
s1_110316_PBMC	tcr_1124737	392	1.8484845326877847e-05	TCRBV19-01	TCRBJ01-04	CASDRGLGGNEKLFF
s1_110819_PBMC	tcr_1124737	408	1.3010250961682355e-05	TCRBV19-01	TCRBJ01-04	CASDRGLGGNEKLFF
s1_110316_PBMC	tcr_1124810	285	1.3439237036122924e-05	TCRBV06-01	TCRBJ01-05	CASTQGQGLNQPQHF
s1_110415_PBMC	tcr_1124810	255	1.2216207908935886e-05	TCRBV06-01	TCRBJ01-05	CASTQGQGLNQPQHF
s1_110316_PBMC	tcr_1124852	199	9.383888316450742e-06	TCRBV10-01	TCRBJ01-06	CASSESNRGYRHNSPLHF
s1_110316_PBMC	tcr_1125346	197	9.28957788110953e-06	TCRBV28-01	TCRBJ01-01	CASRRTQMNTEAFF
s1_110415_PBMC	tcr_1125346	238	1.1401794048340155e-05	TCRBV28-01	TCRBJ01-01	CASRRTQMNTEAFF
s1_110316_PBMC	tcr_1126105	234	1.103432093492198e-05	TCRBV05-05	TCRBJ02-07	CASSLADRGPYEQYF
s1_110316_PBMC	tcr_1126201	268	1.2637598335722612e-05	TCRBV05-01	TCRBJ01-02	CASSPSTARGGDGYTF
s1_110316_PBMC	tcr_1126270	184	8.676560051391644e-06	TCRBV05-06	TCRBJ01-02	CASSLGDRKVYGYTF
s1_110819_PBMC	tcr_1126270	412	1.313780244169885e-05	TCRBV05-06	TCRBJ01-02	CASSLGDRKVYGYTF
s1_111014_PBMC	tcr_1126270	275	9.526863399051832e-06	TCRBV05-06	TCRBJ01-02	CASSLGDRKVYGYTF
s1_110316_PBMC	tcr_1127375	448	2.1125537516431825e-05	TCRBV04-01	TCRBJ01-03	CASSQDHPRGPGDTIYF
s1_110916_Memory	tcr_1127375	822	2.9885140715384826e-05	TCRBV04-01	TCRBJ01-03	CASSQDHPRGPGDTIYF
s1_111014_PBMC	tcr_1127375	251	8.695428047861852e-06	TCRBV04-01	TCRBJ01-03	CASSQDHPRGPGDTIYF
s1_110316_PBMC	tcr_1127785	241	1.1364407458616228e-05	TCRBV10-03	TCRBJ01-01	CAISEAGSEAFF
s1_110316_PBMC	tcr_1128096	233	1.0987165717251374e-05	TCRBV02-01	TCRBJ01-01	CASSARGQGRPEAFF
s1_110316_PBMC	tcr_1128239	239	1.1270097023275014e-05	TCRBV06-06	TCRBJ02-02	CASSYSQGAGELFF
s1_110316_PBMC	tcr_1128316	221	1.0421303105204092e-05	TCRBV04-03	TCRBJ01-04	CASTPSRGQGNEKLFF
s1_110316_PBMC	tcr_1128421	344	1.6221394878688724e-05	TCRBV02-01	TCRBJ01-05	CASSEREMQPQHF
s1_110316_PBMC	tcr_1128524	217	1.0232682234521665e-05	TCRBV05-08	TCRBJ01-04	CASSLGTLRSEKLFF
s1_110316_PBMC	tcr_1128837	188	8.865180922074069e-06	TCRBV12-05	TCRBJ02-04	CASGLAGEVGNIQYF
s1_110316_PBMC	tcr_1129347	185	8.723715269062249e-06	TCRBV05-05	TCRBJ01-01	CASSLWGPDTEAFF
s1_111014_PBMC	tcr_1129347	335	1.1605451777026774e-05	TCRBV05-05	TCRBJ01-01	CASSLWGPDTEAFF
s1_110316_PBMC	tcr_1129476	752	3.546072368829628e-05	TCRBV09-01	TCRBJ02-07	CASSVASSSYEQYF
s1_110415_PBMC	tcr_1129476	257	1.2312021304300087e-05	TCRBV09-01	TCRBJ02-07	CASSVASSSYEQYF
s1_110316_PBMC	tcr_1129549	187	8.818025704403462e-06	TCRBV06-01	TCRBJ01-01	CASSEATGGHTEAFF
s1_110819_Memory	tcr_1129549	653	3.154728820138668e-05	TCRBV06-01	TCRBJ01-01	CASSEATGGHTEAFF
s1_110316_PBMC	tcr_1129997	244	1.1505873111628047e-05	TCRBV04-01	TCRBJ01-05	CASRRQGAGQPQHF
s1_110819_PBMC	tcr_1129997	405	1.291458735166999e-05	TCRBV04-01	TCRBJ01-05	CASRRQGAGQPQHF
s1_110316_PBMC	tcr_1130173	280	1.320346094776989e-05	TCRBV09-01	TCRBJ01-02	CASSVPSSTVGGYTF
s1_110316_PBMC	tcr_1130527	265	1.249613268271079e-05	TCRBV18-01	TCRBJ01-04	CASSPGQGAEKLFF
s1_110316_PBMC	tcr_1130573	257	1.2118890941345935e-05	TCRBV07-03	TCRBJ01-01	CASSLAPRVGNTEAFF
s1_110316_PBMC	tcr_1130589	497	2.3436143182291555e-05	TCRBV05-05	TCRBJ01-04	CASSLVAGVTNEKLFF
s1_110316_PBMC	tcr_1130950	365	1.7211654449771467e-05	TCRBV06-06	TCRBJ01-01	CASSPDRGHTEAFF
s1_110316_PBMC	tcr_1131057	415	1.9569415333301804e-05	TCRBV14-01	TCRBJ02-07	CASSTTGPSYEQYF
s1_110316_PBMC	tcr_1131296	189	8.912336139744676e-06	TCRBV04-01	TCRBJ02-07	CASSQVGLFGGPYEQYF
s1_110316_PBMC	tcr_1131552	515	2.4284937100362477e-05	TCRBV07-08	TCRBJ01-06	CASSLLSRQSSYNSPLHF
s1_110316_PBMC	tcr_1131643	330	1.556122183130023e-05	TCRBV19-01	TCRBJ01-05	CASGDGNSNQPQHF
s1_110316_PBMC	tcr_1131853	346	1.6315705314029934e-05	TCRBV05-04	TCRBJ02-07	CASSLSGYSYEQYF
s1_110415_PBMC	tcr_1131853	220	1.053947349006233e-05	TCRBV05-04	TCRBJ02-07	CASSLSGYSYEQYF
s1_110512_PBMC	tcr_1131853	256	1.903181301362663e-05	TCRBV05-04	TCRBJ02-07	CASSLSGYSYEQYF
s1_110819_PBMC	tcr_1131853	489	1.5593168432016352e-05	TCRBV05-04	TCRBJ02-07	CASSLSGYSYEQYF
s1_110316_PBMC	tcr_1132099	233	1.0987165717251374e-05	TCRBV10-03	TCRBJ01-04	CAISEPGQGNEKLFF
s1_110819_PBMC	tcr_1132099	405	1.2914587351669985e-05	TCRBV10-03	TCRBJ01-04	CAISEPGQGNEKLFF
s1_110316_PBMC	tcr_1132109	231	1.089285528191016e-05	TCRBV27-01	TCRBJ02-01	CASSLGASGSYEQFF
s1_110316_PBMC	tcr_1132240	282	1.3297771383111105e-05	TCRBV04-02	TCRBJ01-01	CASSQGGTFTEAFF
s1_110316_PBMC	tcr_1132359	371	1.7494585755795104e-05	TCRBV02-01	TCRBJ01-02	CASSVAEGGNGYTF
s1_110915_PBMC	tcr_1132359	496	1.6295228540251745e-05	TCRBV02-01	TCRBJ01-02	CASSVAEGGNGYTF
s1_110316_PBMC	tcr_1132538	247	1.1647338764639869e-05	TCRBV18-01	TCRBJ01-01	CASSLRSDVNTEAFF
s1_110316_PBMC	tcr_1132965	414	1.95222601156312e-05	TCRBV10-02	TCRBJ01-01	CASRAGLAEAFF
s1_110819_Memory	tcr_1132965	879	4.24656452205496e-05	TCRBV10-02	TCRBJ01-01	CASRAGLAEAFF
s1_110915_PBMC	tcr_1132965	297	9.757425154142675e-06	TCRBV10-02	TCRBJ01-01	CASRAGLAEAFF
s1_110316_PBMC	tcr_1133405	187	8.818025704403462e-06	TCRBV21-01	TCRBJ01-01	CASRGQTNTEAFF
s1_110316_PBMC	tcr_1133449	343	1.6174239661018114e-05	TCRBV05-06	TCRBJ01-01	CASSLDPQGLTEAFF
s1_110316_PBMC	tcr_1134408	267	1.2590443118052005e-05	TCRBV19-01	TCRBJ01-02	CASLGTGGNGYTF
s1_110316_PBMC	tcr_1134483	241	1.1364407458616228e-05	TCRBV13-01	TCRBJ02-01	CASSPDPNNEQFF
s1_110316_PBMC	tcr_1134894	242	1.1411562676286835e-05	TCRBV11-02	TCRBJ01-01	CASSLDISTEAFF
s1_110415_PBMC	tcr_1134894	251	1.2024581118207476e-05	TCRBV11-02	TCRBJ01-01	CASSLDISTEAFF
s1_110512_PBMC	tcr_1134894	314	2.334370814952641e-05	TCRBV11-02	TCRBJ01-01	CASSLDISTEAFF
s1_110915_PBMC	tcr_1134894	315	1.0348784254393746e-05	TCRBV11-02	TCRBJ01-01	CASSLDISTEAFF
s1_110316_PBMC	tcr_1135069	506	2.3860540141327013e-05	TCRBV07-09	TCRBJ01-01	CASSLVGGLAGTEAFF
s1_110316_PBMC	tcr_1135072	289	1.3627857906805353e-05	TCRBV06-04	TCRBJ01-01	CASSLLQGLAFF
s1_111014_PBMC	tcr_1135072	312	1.0808659565469714e-05	TCRBV06-04	TCRBJ01-01	CASSLLQGLAFF
s1_110316_PBMC	tcr_1135092	205	9.666819622474383e-06	TCRBV05-04	TCRBJ02-01	CASSPTNNEQFF
s1_110415_PBMC	tcr_1135092	253	1.212039451357168e-05	TCRBV05-04	TCRBJ02-01	CASSPTNNEQFF
s1_110512_PBMC	tcr_1135092	227	1.687586544567674e-05	TCRBV05-04	TCRBJ02-01	CASSPTNNEQFF
s1_110916_Memory	tcr_1135092	880	3.1993824610144345e-05	TCRBV05-04	TCRBJ02-01	CASSPTNNEQFF
s1_110316_PBMC	tcr_1135269	301	1.4193720518852633e-05	TCRBV14-01	TCRBJ01-04	CASSQRRNEKLFF
s1_110415_PBMC	tcr_1135269	401	1.9210585770522688e-05	TCRBV14-01	TCRBJ01-04	CASSQRRNEKLFF
s1_110915_PBMC	tcr_1135269	416	1.3666965872469205e-05	TCRBV14-01	TCRBJ01-04	CASSQRRNEKLFF
s1_111014_PBMC	tcr_1135269	299	1.0358298750241811e-05	TCRBV14-01	TCRBJ01-04	CASSQRRNEKLFF
s1_110316_PBMC	tcr_1135452	290	1.3675013124475958e-05	TCRBV10-01	TCRBJ01-05	CASTLRGKGNNQPQHF
s1_110916_Memory	tcr_1135452	851	3.093948266276459e-05	TCRBV10-01	TCRBJ01-05	CASTLRGKGNNQPQHF
s1_111014_PBMC	tcr_1135452	284	9.838651655748073e-06	TCRBV10-01	TCRBJ01-05	CASTLRGKGNNQPQHF
s1_110316_PBMC	tcr_1135629	274	1.2920529641746253e-05	TCRBV07-08	TCRBJ01-03	CASSLTQGQGNTIYF
s1_110316_PBMC	tcr_1135725	188	8.865180922074069e-06	TCRBV06-04	TCRBJ02-01	CASSTNRYNEQFF
s1_110316_PBMC	tcr_1135855	241	1.1364407458616228e-05	TCRBV04-01	TCRBJ01-03	CASSPGSTIDTIYF
s1_110316_PBMC	tcr_1135864	372	1.754174097346571e-05	TCRBV06-05	TCRBJ01-06	CASRDPGAPLHF
s1_110512_PBMC	tcr_1135864	165	1.2266598231439039e-05	TCRBV06-05	TCRBJ01-06	CASRDPGAPLHF
s1_111014_PBMC	tcr_1135864	325	1.1259020380697618e-05	TCRBV06-05	TCRBJ01-06	CASRDPGAPLHF
s1_110316_PBMC	tcr_1135948	219	1.0326992669862877e-05	TCRBV28-01	TCRBJ01-01	CASSFGTQGAPEAFF
s1_110316_PBMC	tcr_1135951	239	1.1270097023275014e-05	TCRBV06-01	TCRBJ01-05	CASSEPGISNQPQHF
s1_110916_Memory	tcr_1135951	827	3.006692380976065e-05	TCRBV06-01	TCRBJ01-05	CASSEPGISNQPQHF
s1_110316_PBMC	tcr_1136177	197	9.28957788110953e-06	TCRBV07-09	TCRBJ01-02	CASSLSGQGVIHYGYTF
s1_110819_PBMC	tcr_1136177	290	9.247482301195793e-06	TCRBV07-09	TCRBJ01-02	CASSLSGQGVIHYGYTF
s1_110915_PBMC	tcr_1136177	281	9.23177262058617e-06	TCRBV07-09	TCRBJ01-02	CASSLSGQGVIHYGYTF
s1_110316_PBMC	tcr_1136201	300	1.4146565301182024e-05	TCRBV07-09	TCRBJ01-03	CASSLRSTPSGNTIYF
s1_110415_PBMC	tcr_1136201	209	1.0012499815559214e-05	TCRBV07-09	TCRBJ01-03	CASSLRSTPSGNTIYF
s1_110915_PBMC	tcr_1136201	525	1.7247973757322916e-05	TCRBV07-09	TCRBJ01-03	CASSLRSTPSGNTIYF
s1_111014_PBMC	tcr_1136201	242	8.383639791165609e-06	TCRBV07-09	TCRBJ01-03	CASSLRSTPSGNTIYF
s1_110316_PBMC	tcr_1136381	325	1.5325445742947195e-05	TCRBV02-01	TCRBJ01-01	CASRDRPMNTEAFF
s1_110316_PBMC	tcr_1136449	272	1.2826219206405036e-05	TCRBV06-05	TCRBJ01-04	CATGRDRTNEKLFF
s1_111014_PBMC	tcr_1136449	355	1.229831456968509e-05	TCRBV06-05	TCRBJ01-04	CATGRDRTNEKLFF
s1_110316_PBMC	tcr_1136546	594	2.801019929634041e-05	TCRBV04-01	TCRBJ02-01	CASSQGLAVRYEQFF
s1_110316_PBMC	tcr_1136719	471	2.221010752285578e-05	TCRBV05-04	TCRBJ01-03	CASSLEGSSGNTIYF
s1_110512_PBMC	tcr_1136719	279	2.0741702464069643e-05	TCRBV05-04	TCRBJ01-03	CASSLEGSSGNTIYF
s1_110609_PBMC	tcr_1136719	446	3.1923628373749544e-05	TCRBV05-04	TCRBJ01-03	CASSLEGSSGNTIYF
s1_110819_Memory	tcr_1136719	1092	5.2755955154539445e-05	TCRBV05-04	TCRBJ01-03	CASSLEGSSGNTIYF
s1_110819_PBMC	tcr_1136719	1628	5.1913452366712925e-05	TCRBV05-04	TCRBJ01-03	CASSLEGSSGNTIYF
s1_110915_PBMC	tcr_1136719	914	3.0027900979415514e-05	TCRBV05-04	TCRBJ01-03	CASSLEGSSGNTIYF
s1_110916_Memory	tcr_1136719	1284	4.66818986357106e-05	TCRBV05-04	TCRBJ01-03	CASSLEGSSGNTIYF
s1_111014_PBMC	tcr_1136719	373	1.2921891083077575e-05	TCRBV05-04	TCRBJ01-03	CASSLEGSSGNTIYF
s1_110316_PBMC	tcr_1136751	279	1.3156305730099285e-05	TCRBV05-08	TCRBJ02-04	CASSLVGRSVLGL
s1_110512_PBMC	tcr_1136751	293	2.178250473825236e-05	TCRBV05-08	TCRBJ02-04	CASSLVGRSVLGL
s1_110316_PBMC	tcr_1136838	309	1.4570962260217484e-05	TCRBV10-03	TCRBJ02-02	CAISQGVIVSGELFF
s1_110415_PBMC	tcr_1136838	272	1.3030621769531607e-05	TCRBV10-03	TCRBJ02-02	CAISQGVIVSGELFF
s1_110316_PBMC	tcr_1136901	285	1.3439237036122924e-05	TCRBV29-01	TCRBJ01-01	CSVESGTGVAEAFF
s1_110316_PBMC	tcr_1136902	283	1.3344926600781707e-05	TCRBV05-01	TCRBJ01-04	CASSGQGANEKLFF
s1_110915_PBMC	tcr_1136902	283	9.297479187280732e-06	TCRBV05-01	TCRBJ01-04	CASSGQGANEKLFF
s1_110316_PBMC	tcr_1137151	199	9.383888316450742e-06	TCRBV07-07	TCRBJ02-07	CASSLDSRPIAGWYEQYF
s1_110316_PBMC	tcr_1137330	224	1.0562768758215912e-05	TCRBV10-01	TCRBJ01-04	CASSAETGQGSPTNEKLFF
s1_110415_PBMC	tcr_1137330	217	1.0395753397016026e-05	TCRBV10-01	TCRBJ01-04	CASSAETGQGSPTNEKLFF
s1_110316_PBMC	tcr_1137339	300	1.4146565301182024e-05	TCRBV05-06	TCRBJ01-01	CASRRRGPTEAFF
s1_110316_PBMC	tcr_1137426	318	1.4995359219252949e-05	TCRBV06-04	TCRBJ02-02	CASSSGSDTGELFF
s1_110316_PBMC	tcr_1137551	278	1.3109150512428675e-05	TCRBV11-02	TCRBJ01-02	CASSLAPGGTGGYTF
s1_110316_PBMC	tcr_1137721	235	1.1081476152592587e-05	TCRBV27-01	TCRBJ01-03	CASSRTGATSGNTIYF
s1_110819_Memory	tcr_1137721	653	3.154728820138668e-05	TCRBV27-01	TCRBJ01-03	CASSRTGATSGNTIYF
s1_110316_PBMC	tcr_1137730	189	8.912336139744676e-06	TCRBV06-06	TCRBJ01-03	CASSYRTGAFENTIYF
s1_110415_PBMC	tcr_1137730	231	1.1066447164565449e-05	TCRBV06-06	TCRBJ01-03	CASSYRTGAFENTIYF
s1_110316_PBMC	tcr_1137928	395	1.8626310979889667e-05	TCRBV10-01	TCRBJ01-04	CAREDRRGTNEKLFF
s1_110316_PBMC	tcr_1137965	184	8.676560051391644e-06	TCRBV19-01	TCRBJ01-01	CASSREGQGEAFF
s1_110415_PBMC	tcr_1137965	548	2.625287032979162e-05	TCRBV19-01	TCRBJ01-01	CASSREGQGEAFF
s1_110819_PBMC	tcr_1137965	398	1.2691372261641125e-05	TCRBV19-01	TCRBJ01-01	CASSREGQGEAFF
s1_110916_Memory	tcr_1137965	1440	5.23535311802362e-05	TCRBV19-01	TCRBJ01-01	CASSREGQGEAFF
s1_110316_PBMC	tcr_1137974	270	1.2731908771063824e-05	TCRBV12-02	TCRBJ01-02	CASRLVGRGNYGYTF
s1_110415_PBMC	tcr_1137974	241	1.1545514141386465e-05	TCRBV12-02	TCRBJ01-02	CASRLVGRGNYGYTF
s1_110316_PBMC	tcr_1138006	387	1.8249069238524813e-05	TCRBV10-03	TCRBJ01-03	CAIKGASGNTIYF
s1_110316_PBMC	tcr_1138017	184	8.676560051391644e-06	TCRBV07-09	TCRBJ01-05	CASSSGQYNQPQHF
s1_110415_PBMC	tcr_1138017	305	1.461154279304096e-05	TCRBV07-09	TCRBJ01-05	CASSSGQYNQPQHF
s1_110915_PBMC	tcr_1138017	395	1.2977046922176288e-05	TCRBV07-09	TCRBJ01-05	CASSSGQYNQPQHF
s1_111014_PBMC	tcr_1138017	275	9.526863399051832e-06	TCRBV07-09	TCRBJ01-05	CASSSGQYNQPQHF
s1_110316_PBMC	tcr_1138059	197	9.28957788110953e-06	TCRBV10-03	TCRBJ02-01	CAISESSGGPYNEQFF
s1_110512_PBMC	tcr_1138059	159	1.1820540113932165e-05	TCRBV10-03	TCRBJ02-01	CAISESSGGPYNEQFF
s1_110316_PBMC	tcr_1138069	223	1.0515613540545306e-05	TCRBV02-01	TCRBJ01-02	CASSELGVTNYGYTF
s1_110415_PBMC	tcr_1138069	211	1.0108313210923416e-05	TCRBV02-01	TCRBJ01-02	CASSELGVTNYGYTF
s1_111014_PBMC	tcr_1138069	231	8.002565255203539e-06	TCRBV02-01	TCRBJ01-02	CASSELGVTNYGYTF
s1_110316_PBMC	tcr_1138072	302	1.424087573652324e-05	TCRBV10-02	TCRBJ02-01	CASSESRNEQFF
s1_110415_PBMC	tcr_1138072	320	1.533014325827248e-05	TCRBV10-02	TCRBJ02-01	CASSESRNEQFF
s1_111014_PBMC	tcr_1138072	240	8.31435351189978e-06	TCRBV10-02	TCRBJ02-01	CASSESRNEQFF
s1_110316_PBMC	tcr_1138111	200	9.43104353412135e-06	TCRBV28-01	TCRBJ02-03	CASRGGGTGTDTQYF
s1_110415_PBMC	tcr_1138111	242	1.1593420839068565e-05	TCRBV28-01	TCRBJ02-03	CASRGGGTGTDTQYF
s1_110316_PBMC	tcr_1138141	240	1.1317252240945621e-05	TCRBV02-01	TCRBJ01-01	CASTRTGGVNTEAFF
s1_110316_PBMC	tcr_1138152	221	1.0421303105204092e-05	TCRBV28-01	TCRBJ02-07	CASSPQGYEQYF
s1_110316_PBMC	tcr_1138205	616	2.904761408509376e-05	TCRBV06-01	TCRBJ01-01	CASSVRRGEAFF
s1_110415_PBMC	tcr_1138205	317	1.5186423165226176e-05	TCRBV06-01	TCRBJ01-01	CASSVRRGEAFF
s1_110512_PBMC	tcr_1138205	166	1.2340941251023518e-05	TCRBV06-01	TCRBJ01-01	CASSVRRGEAFF
s1_111014_PBMC	tcr_1138205	290	1.0046510493545568e-05	TCRBV06-01	TCRBJ01-01	CASSVRRGEAFF
s1_110316_PBMC	tcr_1138219	202	9.525353969462564e-06	TCRBV05-06	TCRBJ01-01	CASSLEGEAFF
s1_110415_PBMC	tcr_1138219	216	1.0347846699333924e-05	TCRBV05-06	TCRBJ01-01	CASSLEGEAFF
s1_110819_Naive	tcr_1138219	80	5.398721933563059e-06	TCRBV05-06	TCRBJ01-01	CASSLEGEAFF
s1_110916_Memory	tcr_1138219	730	2.6540331778869728e-05	TCRBV05-06	TCRBJ01-01	CASSLEGEAFF
s1_111014_PBMC	tcr_1138219	235	8.1411378137352e-06	TCRBV05-06	TCRBJ01-01	CASSLEGEAFF
s1_110316_PBMC	tcr_1138257	329	1.5514066613629625e-05	TCRBV06-04	TCRBJ02-01	CASSTSSYNEQFF
s1_110512_PBMC	tcr_1138257	156	1.1597511055178729e-05	TCRBV06-04	TCRBJ02-01	CASSTSSYNEQFF
s1_110915_PBMC	tcr_1138257	290	9.527452170711703e-06	TCRBV06-04	TCRBJ02-01	CASSTSSYNEQFF
s1_111014_PBMC	tcr_1138257	306	1.060080072767222e-05	TCRBV06-04	TCRBJ02-01	CASSTSSYNEQFF
s1_110316_PBMC	tcr_1138331	341	1.6079929225676903e-05	TCRBV28-01	TCRBJ01-01	CASHFDSSNTEAFF
s1_110819_PBMC	tcr_1138331	312	9.949015441286508e-06	TCRBV28-01	TCRBJ01-01	CASHFDSSNTEAFF
s1_110316_PBMC	tcr_1138335	363	1.711734401443025e-05	TCRBV06-01	TCRBJ01-03	CASSAKDSGNTIYF
s1_110512_PBMC	tcr_1138335	231	1.7173237524014654e-05	TCRBV06-01	TCRBJ01-03	CASSAKDSGNTIYF
s1_110819_Memory	tcr_1138335	1472	7.111425456729126e-05	TCRBV06-01	TCRBJ01-03	CASSAKDSGNTIYF
s1_110819_PBMC	tcr_1138335	702	2.238528474289464e-05	TCRBV06-01	TCRBJ01-03	CASSAKDSGNTIYF
s1_110915_PBMC	tcr_1138335	308	1.0118811270962776e-05	TCRBV06-01	TCRBJ01-03	CASSAKDSGNTIYF
s1_111014_PBMC	tcr_1138335	467	1.6178346208571655e-05	TCRBV06-01	TCRBJ01-03	CASSAKDSGNTIYF
s1_110316_PBMC	tcr_1138459	214	1.0091216581509843e-05	TCRBV02-01	TCRBJ01-05	CASSVERSSNQPQHF
s1_110415_PBMC	tcr_1138459	233	1.116226055992965e-05	TCRBV02-01	TCRBJ01-05	CASSVERSSNQPQHF
s1_110316_PBMC	tcr_1138519	195	9.195267445768317e-06	TCRBV06-04	TCRBJ02-01	CASSAREGGGEQFF
s1_110316_PBMC	tcr_1138535	344	1.6221394878688724e-05	TCRBV07-02	TCRBJ01-05	CASSLALRNPNQPQHF
s1_110316_PBMC	tcr_1138590	402	1.8956397503583915e-05	TCRBV06-04	TCRBJ01-01	CASSVSLQGEAFF
s1_110415_PBMC	tcr_1138590	447	2.141429386389937e-05	TCRBV06-04	TCRBJ01-01	CASSVSLQGEAFF
s1_110512_PBMC	tcr_1138590	192	1.4273859760219973e-05	TCRBV06-04	TCRBJ01-01	CASSVSLQGEAFF
s1_110316_PBMC	tcr_1138649	285	1.3439237036122924e-05	TCRBV02-01	TCRBJ01-01	CASRRAVGATEAFF
s1_110415_PBMC	tcr_1138649	243	1.1641327536750666e-05	TCRBV02-01	TCRBJ01-01	CASRRAVGATEAFF
s1_111014_PBMC	tcr_1138649	375	1.2991177362343406e-05	TCRBV02-01	TCRBJ01-01	CASRRAVGATEAFF
s1_110316_PBMC	tcr_1138769	237	1.11757865879338e-05	TCRBV10-01	TCRBJ02-01	CASRLAGDNEQFF
s1_110512_PBMC	tcr_1138769	208	1.5463348073571638e-05	TCRBV10-01	TCRBJ02-01	CASRLAGDNEQFF
s1_110316_PBMC	tcr_1138853	279	1.3156305730099285e-05	TCRBV05-05	TCRBJ01-04	CASSSYQTPFNEKLFF
s1_110316_PBMC	tcr_1139006	411	1.9380794462619376e-05	TCRBV04-01	TCRBJ01-02	CASSSYRGGYTF
s1_110316_PBMC	tcr_1139034	280	1.320346094776989e-05	TCRBV06-01	TCRBJ02-01	CASTGLAGGVNEQFF
s1_110415_PBMC	tcr_1139034	468	2.2420334515223503e-05	TCRBV06-01	TCRBJ02-01	CASTGLAGGVNEQFF
s1_110915_PBMC	tcr_1139034	394	1.2944193638829006e-05	TCRBV06-01	TCRBJ02-01	CASTGLAGGVNEQFF
s1_111014_PBMC	tcr_1139034	255	8.834000606393518e-06	TCRBV06-01	TCRBJ02-01	CASTGLAGGVNEQFF
s1_110316_PBMC	tcr_1139175	229	1.0798544846568946e-05	TCRBV02-01	TCRBJ02-07	CATRPQGLPGGEQYF
s1_110915_PBMC	tcr_1139175	350	1.149864917154861e-05	TCRBV02-01	TCRBJ02-07	CATRPQGLPGGEQYF
s1_111014_PBMC	tcr_1139175	238	8.245067232633948e-06	TCRBV02-01	TCRBJ02-07	CATRPQGLPGGEQYF
s1_110316_PBMC	tcr_1139183	185	8.723715269062249e-06	TCRBV10-02	TCRBJ02-07	CASSERRGSYEQYF
s1_110512_PBMC	tcr_1139183	311	2.312067909077297e-05	TCRBV10-02	TCRBJ02-07	CASSERRGSYEQYF
s1_110316_PBMC	tcr_1139185	240	1.1317252240945621e-05	TCRBV10-03	TCRBJ01-02	CAISESISSYGYTF
s1_110316_PBMC	tcr_1139205	207	9.761130057815597e-06	TCRBV04-01	TCRBJ01-04	CASSQEGQQKLFF
s1_110512_PBMC	tcr_1139205	208	1.5463348073571638e-05	TCRBV04-01	TCRBJ01-04	CASSQEGQQKLFF
s1_110819_PBMC	tcr_1139205	814	2.5956726183356463e-05	TCRBV04-01	TCRBJ01-04	CASSQEGQQKLFF
s1_110916_Memory	tcr_1139205	816	2.9667001002133844e-05	TCRBV04-01	TCRBJ01-04	CASSQEGQQKLFF
s1_110316_PBMC	tcr_1139304	188	8.865180922074069e-06	TCRBV28-01	TCRBJ02-07	CASSGSAYEQYF
s1_110819_PBMC	tcr_1139304	288	9.183706561187544e-06	TCRBV28-01	TCRBJ02-07	CASSGSAYEQYF
s1_110316_PBMC	tcr_1139319	391	1.843769010920724e-05	TCRBV05-06	TCRBJ01-03	CASSRRQGGNTIYF
s1_110415_PBMC	tcr_1139319	496	2.3761722050322346e-05	TCRBV05-06	TCRBJ01-03	CASSRRQGGNTIYF
s1_110819_Memory	tcr_1139319	778	3.758620248189714e-05	TCRBV05-06	TCRBJ01-03	CASSRRQGGNTIYF
s1_110915_PBMC	tcr_1139319	382	1.2549954238661625e-05	TCRBV05-06	TCRBJ01-03	CASSRRQGGNTIYF
s1_110316_PBMC	tcr_1139339	216	1.0185527016851058e-05	TCRBV11-02	TCRBJ02-01	CASSIAHGAYEQFF
s1_110415_PBMC	tcr_1139339	357	1.7102691072510235e-05	TCRBV11-02	TCRBJ02-01	CASSIAHGAYEQFF
s1_111014_PBMC	tcr_1139339	397	1.3753326434267553e-05	TCRBV11-02	TCRBJ02-01	CASSIAHGAYEQFF
s1_110316_PBMC	tcr_1139400	267	1.2590443118052005e-05	TCRBV06-01	TCRBJ01-03	CASSVDRGPGNTIYF
s1_110512_PBMC	tcr_1139400	155	1.1523168035594248e-05	TCRBV06-01	TCRBJ01-03	CASSVDRGPGNTIYF
s1_110915_PBMC	tcr_1139400	359	1.1794328721674146e-05	TCRBV06-01	TCRBJ01-03	CASSVDRGPGNTIYF
s1_111014_PBMC	tcr_1139400	354	1.2263671430052175e-05	TCRBV06-01	TCRBJ01-03	CASSVDRGPGNTIYF
s1_110316_PBMC	tcr_1139403	182	8.582249616050427e-06	TCRBV04-01	TCRBJ02-07	CASSQSTGDSGYEQYF
s1_110316_PBMC	tcr_1139417	315	1.4853893566241128e-05	TCRBV06-05	TCRBJ01-03	CASRQGQASGNTIYF
s1_110512_PBMC	tcr_1139417	206	1.5314662034402677e-05	TCRBV06-05	TCRBJ01-03	CASRQGQASGNTIYF
s1_110316_PBMC	tcr_1139439	250	1.1788804417651688e-05	TCRBV05-06	TCRBJ01-05	CASSIPKDRGNQPQHF
s1_110415_PBMC	tcr_1139439	308	1.4755262886087265e-05	TCRBV05-06	TCRBJ01-05	CASSIPKDRGNQPQHF
s1_110819_Memory	tcr_1139439	746	3.6040240426086463e-05	TCRBV05-06	TCRBJ01-05	CASSIPKDRGNQPQHF
s1_110915_PBMC	tcr_1139439	552	1.813501240769952e-05	TCRBV05-06	TCRBJ01-05	CASSIPKDRGNQPQHF
s1_110316_PBMC	tcr_1139460	387	1.8249069238524813e-05	TCRBV05-01	TCRBJ01-01	CASSSTEVNTEAFF
s1_110316_PBMC	tcr_1139554	196	9.242422663438924e-06	TCRBV11-03	TCRBJ02-01	CASSSTSGGYEQFF
s1_110316_PBMC	tcr_1139564	199	9.383888316450742e-06	TCRBV10-03	TCRBJ02-07	CAISESTSVLYEQYF
s1_110915_PBMC	tcr_1139564	317	1.0414490821088312e-05	TCRBV10-03	TCRBJ02-07	CAISESTSVLYEQYF
s1_110316_PBMC	tcr_1139615	267	1.2590443118052005e-05	TCRBV04-03	TCRBJ01-03	CASSQSEARSSGNTIYF
s1_110316_PBMC	tcr_1139643	249	1.174164919998108e-05	TCRBV28-01	TCRBJ01-04	CASSPGRGREKLFF
s1_110415_PBMC	tcr_1139643	305	1.461154279304096e-05	TCRBV28-01	TCRBJ01-04	CASSPGRGREKLFF
s1_110316_PBMC	tcr_1139676	375	1.768320662647753e-05	TCRBV02-01	TCRBJ01-01	CASSSRQDTEAFF
s1_110415_PBMC	tcr_1139676	207	9.916686420195011e-06	TCRBV02-01	TCRBJ01-01	CASSSRQDTEAFF
s1_110512_PBMC	tcr_1139676	234	1.7396266582768095e-05	TCRBV02-01	TCRBJ01-01	CASSSRQDTEAFF
s1_110819_Memory	tcr_1139676	900	4.348018281967536e-05	TCRBV02-01	TCRBJ01-01	CASSSRQDTEAFF
s1_110915_PBMC	tcr_1139676	483	1.5868135856737082e-05	TCRBV02-01	TCRBJ01-01	CASSSRQDTEAFF
s1_111014_PBMC	tcr_1139676	688	2.3834480067446037e-05	TCRBV02-01	TCRBJ01-01	CASSSRQDTEAFF
s1_110316_PBMC	tcr_1139694	301	1.4193720518852633e-05	TCRBV28-01	TCRBJ01-03	CASSSGGSSGNTIYF
s1_110512_PBMC	tcr_1139694	399	2.966286481420713e-05	TCRBV28-01	TCRBJ01-03	CASSSGGSSGNTIYF
s1_110819_Memory	tcr_1139694	664	3.2078712658071614e-05	TCRBV28-01	TCRBJ01-03	CASSSGGSSGNTIYF
s1_111014_PBMC	tcr_1139694	403	1.3961185272065048e-05	TCRBV28-01	TCRBJ01-03	CASSSGGSSGNTIYF
s1_110316_PBMC	tcr_1139700	330	1.556122183130023e-05	TCRBV06-05	TCRBJ01-04	CASSFGGSEKLFF
s1_110819_Memory	tcr_1139700	837	4.043657002229808e-05	TCRBV06-05	TCRBJ01-04	CASSFGGSEKLFF
s1_110316_PBMC	tcr_1139720	230	1.0845700064239552e-05	TCRBV04-01	TCRBJ02-01	CASSQVMNDEQFF
s1_110316_PBMC	tcr_1139722	215	1.0138371799180451e-05	TCRBV10-02	TCRBJ02-01	CASSESRGKNEQFF
s1_110915_PBMC	tcr_1139722	354	1.1630062304937734e-05	TCRBV10-02	TCRBJ02-01	CASSESRGKNEQFF
s1_110316_PBMC	tcr_1139727	1490	7.026127432920407e-05	TCRBV27-01	TCRBJ01-03	CASSPGTAAGNTIYF
s1_110415_PBMC	tcr_1139727	208	9.964593117877112e-06	TCRBV27-01	TCRBJ01-03	CASSPGTAAGNTIYF
s1_110915_PBMC	tcr_1139727	297	9.757425154142675e-06	TCRBV27-01	TCRBJ01-03	CASSPGTAAGNTIYF
s1_110316_PBMC	tcr_1139731	243	1.1458717893957445e-05	TCRBV05-05	TCRBJ01-02	CASSLAGGANYGYTF
s1_110316_PBMC	tcr_1139745	298	1.405225486584081e-05	TCRBV19-01	TCRBJ02-02	CASSWTGELFF
s1_110316_PBMC	tcr_1139776	226	1.0657079193557126e-05	TCRBV10-01	TCRBJ01-01	CASRGDRLLNTEAFF
s1_110415_PBMC	tcr_1139776	358	1.7150597770192334e-05	TCRBV10-01	TCRBJ01-01	CASRGDRLLNTEAFF
s1_110316_PBMC	tcr_1139818	324	1.5278290525276588e-05	TCRBV05-01	TCRBJ01-03	CASSSGDSSGNTIYF
s1_110415_PBMC	tcr_1139818	248	1.1880861025161173e-05	TCRBV05-01	TCRBJ01-03	CASSSGDSSGNTIYF
s1_111014_PBMC	tcr_1139818	487	1.687120900122997e-05	TCRBV05-01	TCRBJ01-03	CASSSGDSSGNTIYF
s1_110316_PBMC	tcr_1139824	296	1.39579444304996e-05	TCRBV04-03	TCRBJ02-06	CASSQEGGSGANVLTF
s1_110512_PBMC	tcr_1139824	168	1.2489627290192475e-05	TCRBV04-03	TCRBJ02-06	CASSQEGGSGANVLTF
s1_110819_PBMC	tcr_1139824	371	1.1830399771529789e-05	TCRBV04-03	TCRBJ02-06	CASSQEGGSGANVLTF
s1_110316_PBMC	tcr_1139825	312	1.4712427913229306e-05	TCRBV29-01	TCRBJ01-04	CSVGTVEKLFF
s1_110316_PBMC	tcr_1139836	312	1.4712427913229306e-05	TCRBV06-01	TCRBJ02-01	CASSDRTEYNEQFF
s1_110819_PBMC	tcr_1139836	385	1.2276829951587515e-05	TCRBV06-01	TCRBJ02-01	CASSDRTEYNEQFF
s1_110316_PBMC	tcr_1139886	322	1.5183980089935376e-05	TCRBV02-01	TCRBJ01-02	CASSLVTGYGYTF
s1_110609_PBMC	tcr_1139886	155	1.1094534524509366e-05	TCRBV02-01	TCRBJ01-02	CASSLVTGYGYTF
s1_110819_Memory	tcr_1139886	605	2.922834511767066e-05	TCRBV02-01	TCRBJ01-02	CASSLVTGYGYTF
s1_111014_PBMC	tcr_1139886	623	2.1582675991306505e-05	TCRBV02-01	TCRBJ01-02	CASSLVTGYGYTF
s1_110316_PBMC	tcr_1139912	560	2.640692189553978e-05	TCRBV02-01	TCRBJ02-07	CASSPWDEQYF
s1_110512_PBMC	tcr_1139912	502	3.732019583140847e-05	TCRBV02-01	TCRBJ02-07	CASSPWDEQYF
s1_110609_PBMC	tcr_1139912	159	1.13808450928838e-05	TCRBV02-01	TCRBJ02-07	CASSPWDEQYF
s1_110316_PBMC	tcr_1139916	472	2.2257262740526388e-05	TCRBV07-09	TCRBJ01-04	CASSPGGQINEKLFF
s1_110609_PBMC	tcr_1139916	159	1.13808450928838e-05	TCRBV07-09	TCRBJ01-04	CASSPGGQINEKLFF
s1_110819_PBMC	tcr_1139916	318	1.0140342661311248e-05	TCRBV07-09	TCRBJ01-04	CASSPGGQINEKLFF
s1_110915_PBMC	tcr_1139916	422	1.3864085572552895e-05	TCRBV07-09	TCRBJ01-04	CASSPGGQINEKLFF
s1_111014_PBMC	tcr_1139916	274	9.492220259418916e-06	TCRBV07-09	TCRBJ01-04	CASSPGGQINEKLFF
s1_110316_PBMC	tcr_1139926	234	1.103432093492198e-05	TCRBV05-01	TCRBJ02-01	CASSLDESGVEFF
s1_110415_PBMC	tcr_1139926	232	1.111435386224755e-05	TCRBV05-01	TCRBJ02-01	CASSLDESGVEFF
s1_110512_PBMC	tcr_1139926	195	1.449688881897341e-05	TCRBV05-01	TCRBJ02-01	CASSLDESGVEFF
s1_110819_Memory	tcr_1139926	1023	4.942247447169767e-05	TCRBV05-01	TCRBJ02-01	CASSLDESGVEFF
s1_110915_PBMC	tcr_1139926	494	1.622952197355718e-05	TCRBV05-01	TCRBJ02-01	CASSLDESGVEFF
s1_111014_PBMC	tcr_1139926	339	1.174402433555844e-05	TCRBV05-01	TCRBJ02-01	CASSLDESGVEFF
s1_110316_PBMC	tcr_1139929	253	1.1930270070663506e-05	TCRBV11-03	TCRBJ02-01	CASSLGGQVDEQFF
s1_110415_PBMC	tcr_1139929	399	1.91147723751585e-05	TCRBV11-03	TCRBJ02-01	CASSLGGQVDEQFF
s1_111014_PBMC	tcr_1139929	281	9.734722236849323e-06	TCRBV11-03	TCRBJ02-01	CASSLGGQVDEQFF
s1_110316_PBMC	tcr_1139963	276	1.3014840077087465e-05	TCRBV05-04	TCRBJ01-01	CASLSGAEAFF
s1_110316_PBMC	tcr_1139994	417	1.966372576864301e-05	TCRBV02-01	TCRBJ01-01	CASSGLSGAEAFF
s1_110512_PBMC	tcr_1139994	147	1.0928423878918416e-05	TCRBV02-01	TCRBJ01-01	CASSGLSGAEAFF
s1_110609_PBMC	tcr_1139994	162	1.1595578019164626e-05	TCRBV02-01	TCRBJ01-01	CASSGLSGAEAFF
s1_110819_PBMC	tcr_1139994	320	1.0204118401319493e-05	TCRBV02-01	TCRBJ01-01	CASSGLSGAEAFF
s1_110915_PBMC	tcr_1139994	905	2.973222142928998e-05	TCRBV02-01	TCRBJ01-01	CASSGLSGAEAFF
s1_110916_Memory	tcr_1139994	980	3.562948649766074e-05	TCRBV02-01	TCRBJ01-01	CASSGLSGAEAFF
s1_111014_PBMC	tcr_1139994	372	1.288724794344466e-05	TCRBV02-01	TCRBJ01-01	CASSGLSGAEAFF
s1_110316_PBMC	tcr_1139996	190	8.959491357415283e-06	TCRBV18-01	TCRBJ01-05	CASSPRERTEYQPQHF
s1_110609_PBMC	tcr_1139996	162	1.1595578019164626e-05	TCRBV18-01	TCRBJ01-05	CASSPRERTEYQPQHF
s1_110316_PBMC	tcr_1140002	701	3.3055807587095336e-05	TCRBV02-01	TCRBJ01-03	CASSQGGDRAHTIYF
s1_110512_PBMC	tcr_1140002	163	1.2117912192270081e-05	TCRBV02-01	TCRBJ01-03	CASSQGGDRAHTIYF
s1_110609_PBMC	tcr_1140002	163	1.1667155661258235e-05	TCRBV02-01	TCRBJ01-03	CASSQGGDRAHTIYF
s1_110819_PBMC	tcr_1140002	695	2.2162069652865773e-05	TCRBV02-01	TCRBJ01-03	CASSQGGDRAHTIYF
s1_110316_PBMC	tcr_1140036	210	9.90259571082742e-06	TCRBV11-03	TCRBJ02-02	CASSSSAWTRENTGELFF
s1_110609_PBMC	tcr_1140036	157	1.1237689808696584e-05	TCRBV11-03	TCRBJ02-02	CASSSSAWTRENTGELFF
s1_110316_PBMC	tcr_1140054	196	9.242422663438924e-06	TCRBV18-01	TCRBJ02-07	CASSRGTGYEQYF
s1_110415_PBMC	tcr_1140054	263	1.2599461490392696e-05	TCRBV18-01	TCRBJ02-07	CASSRGTGYEQYF
s1_110609_PBMC	tcr_1140054	165	1.1810310945445453e-05	TCRBV18-01	TCRBJ02-07	CASSRGTGYEQYF
s1_111014_PBMC	tcr_1140054	288	9.977224214279736e-06	TCRBV18-01	TCRBJ02-07	CASSRGTGYEQYF
s1_110316_PBMC	tcr_1140068	184	8.676560051391644e-06	TCRBV06-05	TCRBJ02-01	CASSYGIAGGFNEQFF
s1_110609_PBMC	tcr_1140068	170	1.2168199155913496e-05	TCRBV06-05	TCRBJ02-01	CASSYGIAGGFNEQFF
s1_110819_PBMC	tcr_1140068	459	1.463653233189265e-05	TCRBV06-05	TCRBJ02-01	CASSYGIAGGFNEQFF
s1_110915_PBMC	tcr_1140068	533	1.751080002410117e-05	TCRBV06-05	TCRBJ02-01	CASSYGIAGGFNEQFF
s1_110916_Memory	tcr_1140068	1131	4.111933594781051e-05	TCRBV06-05	TCRBJ02-01	CASSYGIAGGFNEQFF
s1_111014_PBMC	tcr_1140068	261	9.041859444191013e-06	TCRBV06-05	TCRBJ02-01	CASSYGIAGGFNEQFF
s1_110316_PBMC	tcr_1140076	188	8.865180922074069e-06	TCRBV14-01	TCRBJ01-02	CASSQVDSGVYGYTF
s1_110609_PBMC	tcr_1140076	161	1.1524000377071018e-05	TCRBV14-01	TCRBJ01-02	CASSQVDSGVYGYTF
s1_110316_PBMC	tcr_1140127	425	2.0040967510007868e-05	TCRBV04-03	TCRBJ01-03	CASSQGPDTSGNTIYF
s1_110415_PBMC	tcr_1140127	298	1.4276195909266247e-05	TCRBV04-03	TCRBJ01-03	CASSQGPDTSGNTIYF
s1_110512_PBMC	tcr_1140127	244	1.8139696778612886e-05	TCRBV04-03	TCRBJ01-03	CASSQGPDTSGNTIYF
s1_110609_PBMC	tcr_1140127	166	1.1881888587539062e-05	TCRBV04-03	TCRBJ01-03	CASSQGPDTSGNTIYF
s1_110819_PBMC	tcr_1140127	301	9.59824887124115e-06	TCRBV04-03	TCRBJ01-03	CASSQGPDTSGNTIYF
s1_110316_PBMC	tcr_1140128	227	1.0704234411227733e-05	TCRBV21-01	TCRBJ01-03	CASSLTGTGNSGNTIYF
s1_110609_PBMC	tcr_1140128	166	1.1881888587539062e-05	TCRBV21-01	TCRBJ01-03	CASSLTGTGNSGNTIYF
s1_110316_PBMC	tcr_1140150	251	1.1835959635322294e-05	TCRBV05-01	TCRBJ01-02	CASSPPAQGRDGYTF
s1_110415_PBMC	tcr_1140150	249	1.1928767722843275e-05	TCRBV05-01	TCRBJ01-02	CASSPPAQGRDGYTF
s1_110512_PBMC	tcr_1140150	192	1.4273859760219973e-05	TCRBV05-01	TCRBJ01-02	CASSPPAQGRDGYTF
s1_110609_PBMC	tcr_1140150	169	1.2096621513819887e-05	TCRBV05-01	TCRBJ01-02	CASSPPAQGRDGYTF
s1_111014_PBMC	tcr_1140150	499	1.728692667682496e-05	TCRBV05-01	TCRBJ01-02	CASSPPAQGRDGYTF
s1_110316_PBMC	tcr_1140176	182	8.582249616050427e-06	TCRBV21-01	TCRBJ01-01	CASSSRGQGMNTEAFF
s1_110415_PBMC	tcr_1140176	307	1.4707356188405161e-05	TCRBV21-01	TCRBJ01-01	CASSSRGQGMNTEAFF
s1_110609_PBMC	tcr_1140176	182	1.3027130861036805e-05	TCRBV21-01	TCRBJ01-01	CASSSRGQGMNTEAFF
s1_110316_PBMC	tcr_1140183	407	1.919217359193695e-05	TCRBV06-04	TCRBJ01-02	CASSEGQGFRYTF
s1_110415_PBMC	tcr_1140183	255	1.2216207908935886e-05	TCRBV06-04	TCRBJ01-02	CASSEGQGFRYTF
s1_110512_PBMC	tcr_1140183	162	1.2043569172685601e-05	TCRBV06-04	TCRBJ01-02	CASSEGQGFRYTF
s1_110609_PBMC	tcr_1140183	167	1.1953466229632672e-05	TCRBV06-04	TCRBJ01-02	CASSEGQGFRYTF
s1_110819_Memory	tcr_1140183	850	4.106461710747117e-05	TCRBV06-04	TCRBJ01-02	CASSEGQGFRYTF
s1_110316_PBMC	tcr_1140203	519	2.4473557971044904e-05	TCRBV04-02	TCRBJ02-07	CASSQDGQGYEQYF
s1_110415_PBMC	tcr_1140203	443	2.1222667073170967e-05	TCRBV04-02	TCRBJ02-07	CASSQDGQGYEQYF
s1_110512_PBMC	tcr_1140203	219	1.6281121289000906e-05	TCRBV04-02	TCRBJ02-07	CASSQDGQGYEQYF
s1_110609_PBMC	tcr_1140203	191	1.3671329639879285e-05	TCRBV04-02	TCRBJ02-07	CASSQDGQGYEQYF
s1_110915_PBMC	tcr_1140203	276	9.06750620384976e-06	TCRBV04-02	TCRBJ02-07	CASSQDGQGYEQYF
s1_110316_PBMC	tcr_1140204	200	9.43104353412135e-06	TCRBV06-01	TCRBJ01-05	CASSVSDGYQPQHF
s1_110415_PBMC	tcr_1140204	345	1.6527810700325017e-05	TCRBV06-01	TCRBJ01-05	CASSVSDGYQPQHF
s1_110512_PBMC	tcr_1140204	234	1.7396266582768095e-05	TCRBV06-01	TCRBJ01-05	CASSVSDGYQPQHF
s1_110609_PBMC	tcr_1140204	191	1.3671329639879285e-05	TCRBV06-01	TCRBJ01-05	CASSVSDGYQPQHF
s1_111014_PBMC	tcr_1140204	363	1.2575459686748418e-05	TCRBV06-01	TCRBJ01-05	CASSVSDGYQPQHF
s1_110316_PBMC	tcr_1140209	246	1.160018354696926e-05	TCRBV06-05	TCRBJ01-03	CASRRGSSGNTIYF
s1_110609_PBMC	tcr_1140209	192	1.3742907281972893e-05	TCRBV06-05	TCRBJ01-03	CASRRGSSGNTIYF
s1_110316_PBMC	tcr_1140212	242	1.1411562676286835e-05	TCRBV10-03	TCRBJ02-07	CAIRGDRGLTYEYEQYF
s1_110415_PBMC	tcr_1140212	281	1.3461782048670525e-05	TCRBV10-03	TCRBJ02-07	CAIRGDRGLTYEYEQYF
s1_110609_PBMC	tcr_1140212	193	1.38144849240665e-05	TCRBV10-03	TCRBJ02-07	CAIRGDRGLTYEYEQYF
s1_110819_Memory	tcr_1140212	683	3.299662762870919e-05	TCRBV10-03	TCRBJ02-07	CAIRGDRGLTYEYEQYF
s1_110819_PBMC	tcr_1140212	743	2.3692687413063706e-05	TCRBV10-03	TCRBJ02-07	CAIRGDRGLTYEYEQYF
s1_110316_PBMC	tcr_1140213	214	1.0091216581509843e-05	TCRBV06-01	TCRBJ01-03	CASSEVAGSSGNTIYF
s1_110415_PBMC	tcr_1140213	332	1.59050236304577e-05	TCRBV06-01	TCRBJ01-03	CASSEVAGSSGNTIYF
s1_110609_PBMC	tcr_1140213	193	1.38144849240665e-05	TCRBV06-01	TCRBJ01-03	CASSEVAGSSGNTIYF
s1_110316_PBMC	tcr_1140228	456	2.150277925779668e-05	TCRBV10-03	TCRBJ01-03	CASAWQNTIYF
s1_110609_PBMC	tcr_1140228	195	1.395764020825372e-05	TCRBV10-03	TCRBJ01-03	CASAWQNTIYF
s1_110819_PBMC	tcr_1140228	526	1.677301962216892e-05	TCRBV10-03	TCRBJ01-03	CASAWQNTIYF
s1_110316_PBMC	tcr_1140235	465	2.192717621683214e-05	TCRBV10-02	TCRBJ02-01	CASSRDRNNEQFF
s1_110415_PBMC	tcr_1140235	421	2.0168719724164734e-05	TCRBV10-02	TCRBJ02-01	CASSRDRNNEQFF
s1_110609_PBMC	tcr_1140235	202	1.4458683702908981e-05	TCRBV10-02	TCRBJ02-01	CASSRDRNNEQFF
s1_110819_PBMC	tcr_1140235	305	9.725800351257644e-06	TCRBV10-02	TCRBJ02-01	CASSRDRNNEQFF
s1_110316_PBMC	tcr_1140236	232	1.0940010499580769e-05	TCRBV27-01	TCRBJ01-04	CASRPPGRGRFNEKLFF
s1_110609_PBMC	tcr_1140236	202	1.4458683702908981e-05	TCRBV27-01	TCRBJ01-04	CASRPPGRGRFNEKLFF
s1_110819_Memory	tcr_1140236	677	3.270675974324469e-05	TCRBV27-01	TCRBJ01-04	CASRPPGRGRFNEKLFF
s1_110316_PBMC	tcr_1140238	182	8.582249616050427e-06	TCRBV06-01	TCRBJ01-03	CASSEDLRGGNTIYF
s1_110415_PBMC	tcr_1140238	307	1.4707356188405161e-05	TCRBV06-01	TCRBJ01-03	CASSEDLRGGNTIYF
s1_110609_PBMC	tcr_1140238	202	1.4458683702908981e-05	TCRBV06-01	TCRBJ01-03	CASSEDLRGGNTIYF
s1_110915_PBMC	tcr_1140238	361	1.1860035288368707e-05	TCRBV06-01	TCRBJ01-03	CASSEDLRGGNTIYF
s1_111014_PBMC	tcr_1140238	249	8.626141768596022e-06	TCRBV06-01	TCRBJ01-03	CASSEDLRGGNTIYF
s1_110316_PBMC	tcr_1140261	263	1.2401822247369576e-05	TCRBV06-04	TCRBJ01-05	CASSPDSGGNQPQHF
s1_110609_PBMC	tcr_1140261	205	1.4673416629189807e-05	TCRBV06-04	TCRBJ01-05	CASSPDSGGNQPQHF
s1_110819_PBMC	tcr_1140261	489	1.5593168432016352e-05	TCRBV06-04	TCRBJ01-05	CASSPDSGGNQPQHF
s1_111014_PBMC	tcr_1140261	495	1.7148354118293295e-05	TCRBV06-04	TCRBJ01-05	CASSPDSGGNQPQHF
s1_110316_PBMC	tcr_1140271	221	1.0421303105204092e-05	TCRBV10-02	TCRBJ02-01	CASSEDSHNEQFF
s1_110609_PBMC	tcr_1140271	211	1.5102882481751459e-05	TCRBV10-02	TCRBJ02-01	CASSEDSHNEQFF
s1_111014_PBMC	tcr_1140271	333	1.1536165497760945e-05	TCRBV10-02	TCRBJ02-01	CASSEDSHNEQFF
s1_110316_PBMC	tcr_1140278	322	1.5183980089935376e-05	TCRBV06-04	TCRBJ01-03	CASSESTDSGNTIYF
s1_110512_PBMC	tcr_1140278	318	2.364108022786433e-05	TCRBV06-04	TCRBJ01-03	CASSESTDSGNTIYF
s1_110609_PBMC	tcr_1140278	199	1.4243950776628156e-05	TCRBV06-04	TCRBJ01-03	CASSESTDSGNTIYF
s1_110316_PBMC	tcr_1140300	211	9.949750928498024e-06	TCRBV02-01	TCRBJ01-04	CASSRGGPNEKLFF
s1_110415_PBMC	tcr_1140300	249	1.1928767722843272e-05	TCRBV02-01	TCRBJ01-04	CASSRGGPNEKLFF
s1_110512_PBMC	tcr_1140300	522	3.880705622309805e-05	TCRBV02-01	TCRBJ01-04	CASSRGGPNEKLFF
s1_110609_PBMC	tcr_1140300	219	1.5675503618500325e-05	TCRBV02-01	TCRBJ01-04	CASSRGGPNEKLFF
s1_110819_Memory	tcr_1140300	1105	5.338400223971253e-05	TCRBV02-01	TCRBJ01-04	CASSRGGPNEKLFF
s1_110819_PBMC	tcr_1140300	328	1.0459221361352482e-05	TCRBV02-01	TCRBJ01-04	CASSRGGPNEKLFF
s1_110915_PBMC	tcr_1140300	321	1.054590395447744e-05	TCRBV02-01	TCRBJ01-04	CASSRGGPNEKLFF
s1_110916_Memory	tcr_1140300	1310	4.762717072646487e-05	TCRBV02-01	TCRBJ01-04	CASSRGGPNEKLFF
s1_110316_PBMC	tcr_1140305	187	8.818025704403462e-06	TCRBV04-01	TCRBJ02-07	CASSQVFWDSVYEQYF
s1_110415_PBMC	tcr_1140305	231	1.1066447164565449e-05	TCRBV04-01	TCRBJ02-07	CASSQVFWDSVYEQYF
s1_110609_PBMC	tcr_1140305	221	1.581865890268755e-05	TCRBV04-01	TCRBJ02-07	CASSQVFWDSVYEQYF
s1_110819_PBMC	tcr_1140305	396	1.2627596521632875e-05	TCRBV04-01	TCRBJ02-07	CASSQVFWDSVYEQYF
s1_110915_PBMC	tcr_1140305	687	2.257020565958256e-05	TCRBV04-01	TCRBJ02-07	CASSQVFWDSVYEQYF
s1_111014_PBMC	tcr_1140305	421	1.4584761785457531e-05	TCRBV04-01	TCRBJ02-07	CASSQVFWDSVYEQYF
s1_110316_PBMC	tcr_1140310	187	8.818025704403462e-06	TCRBV06-01	TCRBJ01-01	CASSFRTGKNTEAFF
s1_110415_PBMC	tcr_1140310	313	1.4994796374497765e-05	TCRBV06-01	TCRBJ01-01	CASSFRTGKNTEAFF
s1_110609_PBMC	tcr_1140310	222	1.5890236544781157e-05	TCRBV06-01	TCRBJ01-01	CASSFRTGKNTEAFF
s1_110915_PBMC	tcr_1140310	503	1.6525201523682716e-05	TCRBV06-01	TCRBJ01-01	CASSFRTGKNTEAFF
s1_110316_PBMC	tcr_1140311	302	1.424087573652324e-05	TCRBV02-01	TCRBJ01-01	CASSELQTPGLPNTEAFF
s1_110415_PBMC	tcr_1140311	609	2.917517888839981e-05	TCRBV02-01	TCRBJ01-01	CASSELQTPGLPNTEAFF
s1_110512_PBMC	tcr_1140311	220	1.6355464308585386e-05	TCRBV02-01	TCRBJ01-01	CASSELQTPGLPNTEAFF
s1_110609_PBMC	tcr_1140311	223	1.5961814186874765e-05	TCRBV02-01	TCRBJ01-01	CASSELQTPGLPNTEAFF
s1_110819_Memory	tcr_1140311	1504	7.266021662310194e-05	TCRBV02-01	TCRBJ01-01	CASSELQTPGLPNTEAFF
s1_111014_PBMC	tcr_1140311	235	8.1411378137352e-06	TCRBV02-01	TCRBJ01-01	CASSELQTPGLPNTEAFF
s1_110316_PBMC	tcr_1140319	185	8.723715269062249e-06	TCRBV13-01	TCRBJ01-03	CASSYLTGNTIYF
s1_110415_PBMC	tcr_1140319	366	1.7533851351649148e-05	TCRBV13-01	TCRBJ01-03	CASSYLTGNTIYF
s1_110512_PBMC	tcr_1140319	349	2.594571383498318e-05	TCRBV13-01	TCRBJ01-03	CASSYLTGNTIYF
s1_110609_PBMC	tcr_1140319	230	1.6462857681530025e-05	TCRBV13-01	TCRBJ01-03	CASSYLTGNTIYF
s1_110819_Memory	tcr_1140319	657	3.174053345836301e-05	TCRBV13-01	TCRBJ01-03	CASSYLTGNTIYF
s1_110819_PBMC	tcr_1140319	402	1.2818923741657615e-05	TCRBV13-01	TCRBJ01-03	CASSYLTGNTIYF
s1_110915_PBMC	tcr_1140319	560	1.8397838674477773e-05	TCRBV13-01	TCRBJ01-03	CASSYLTGNTIYF
s1_110916_Memory	tcr_1140319	1313	4.773624058309036e-05	TCRBV13-01	TCRBJ01-03	CASSYLTGNTIYF
s1_111014_PBMC	tcr_1140319	432	1.4965836321419605e-05	TCRBV13-01	TCRBJ01-03	CASSYLTGNTIYF
s1_110316_PBMC	tcr_1140335	191	9.00664657508589e-06	TCRBV05-04	TCRBJ01-01	CASSLAGLYTEAFF
s1_110609_PBMC	tcr_1140335	234	1.6749168249904462e-05	TCRBV05-04	TCRBJ01-01	CASSLAGLYTEAFF
s1_110819_PBMC	tcr_1140335	393	1.2531932911620504e-05	TCRBV05-04	TCRBJ01-01	CASSLAGLYTEAFF
s1_110915_PBMC	tcr_1140335	382	1.2549954238661625e-05	TCRBV05-04	TCRBJ01-01	CASSLAGLYTEAFF
s1_110316_PBMC	tcr_1140337	267	1.2590443118052005e-05	TCRBV02-01	TCRBJ01-05	CASSEWNQPQHF
s1_110609_PBMC	tcr_1140337	235	1.682074589199807e-05	TCRBV02-01	TCRBJ01-05	CASSEWNQPQHF
s1_110916_Memory	tcr_1140337	957	3.479328426353197e-05	TCRBV02-01	TCRBJ01-05	CASSEWNQPQHF
s1_110316_PBMC	tcr_1140340	250	1.1788804417651688e-05	TCRBV28-01	TCRBJ01-05	CASSGGQGVSQPQHF
s1_110609_PBMC	tcr_1140340	235	1.682074589199807e-05	TCRBV28-01	TCRBJ01-05	CASSGGQGVSQPQHF
s1_110819_Memory	tcr_1140340	727	3.512232545544887e-05	TCRBV28-01	TCRBJ01-05	CASSGGQGVSQPQHF
s1_110819_PBMC	tcr_1140340	342	1.090565154141021e-05	TCRBV28-01	TCRBJ01-05	CASSGGQGVSQPQHF
s1_110916_Memory	tcr_1140340	1109	4.03194903325569e-05	TCRBV28-01	TCRBJ01-05	CASSGGQGVSQPQHF
s1_110316_PBMC	tcr_1140353	254	1.1977425288334115e-05	TCRBV06-06	TCRBJ01-02	CASSKTKNYGYTF
s1_110415_PBMC	tcr_1140353	261	1.2503648095028492e-05	TCRBV06-06	TCRBJ01-02	CASSKTKNYGYTF
s1_110609_PBMC	tcr_1140353	244	1.746494467084055e-05	TCRBV06-06	TCRBJ01-02	CASSKTKNYGYTF
s1_110819_Memory	tcr_1140353	968	4.676535218827306e-05	TCRBV06-06	TCRBJ01-02	CASSKTKNYGYTF
s1_110915_PBMC	tcr_1140353	288	9.461745604017142e-06	TCRBV06-06	TCRBJ01-02	CASSKTKNYGYTF
s1_111014_PBMC	tcr_1140353	660	2.28644721577244e-05	TCRBV06-06	TCRBJ01-02	CASSKTKNYGYTF
s1_110316_PBMC	tcr_1140355	210	9.90259571082742e-06	TCRBV04-03	TCRBJ01-01	CASSQESGSTEAFF
s1_110609_PBMC	tcr_1140355	244	1.746494467084055e-05	TCRBV04-03	TCRBJ01-01	CASSQESGSTEAFF
s1_110316_PBMC	tcr_1140359	203	9.572509187133173e-06	TCRBV06-01	TCRBJ01-04	CASSVGGAKLFF
s1_110609_PBMC	tcr_1140359	248	1.7751255239214983e-05	TCRBV06-01	TCRBJ01-04	CASSVGGAKLFF
s1_110316_PBMC	tcr_1140361	310	1.4618117477888092e-05	TCRBV05-05	TCRBJ01-04	CASSLGGSLREKLFF
s1_110415_PBMC	tcr_1140361	482	2.309102828277293e-05	TCRBV05-05	TCRBJ01-04	CASSLGGSLREKLFF
s1_110512_PBMC	tcr_1140361	233	1.7321923563183608e-05	TCRBV05-05	TCRBJ01-04	CASSLGGSLREKLFF
s1_110609_PBMC	tcr_1140361	249	1.7822832881308595e-05	TCRBV05-05	TCRBJ01-04	CASSLGGSLREKLFF
s1_110819_Naive	tcr_1140361	118	7.96311485200551e-06	TCRBV05-05	TCRBJ01-04	CASSLGGSLREKLFF
s1_110916_Naive	tcr_1140361	408	1.591211830659961e-05	TCRBV05-05	TCRBJ01-04	CASSLGGSLREKLFF
s1_110316_PBMC	tcr_1140368	197	9.28957788110953e-06	TCRBV02-01	TCRBJ01-02	CASTRQNYGYTF
s1_110609_PBMC	tcr_1140368	257	1.8395454018057466e-05	TCRBV02-01	TCRBJ01-02	CASTRQNYGYTF
s1_110916_Memory	tcr_1140368	925	3.362987245952672e-05	TCRBV02-01	TCRBJ01-02	CASTRQNYGYTF
s1_111014_PBMC	tcr_1140368	307	1.0635443867305137e-05	TCRBV02-01	TCRBJ01-02	CASTRQNYGYTF
s1_110316_PBMC	tcr_1140373	373	1.7588896191136318e-05	TCRBV05-04	TCRBJ01-04	CASSPDRNNEKLFF
s1_110415_PBMC	tcr_1140373	352	1.6863157584099728e-05	TCRBV05-04	TCRBJ01-04	CASSPDRNNEKLFF
s1_110512_PBMC	tcr_1140373	164	1.219225521185456e-05	TCRBV05-04	TCRBJ01-04	CASSPDRNNEKLFF
s1_110609_PBMC	tcr_1140373	247	1.7679677597121375e-05	TCRBV05-04	TCRBJ01-04	CASSPDRNNEKLFF
s1_111014_PBMC	tcr_1140373	244	8.452926070431443e-06	TCRBV05-04	TCRBJ01-04	CASSPDRNNEKLFF
s1_110316_PBMC	tcr_1140376	304	1.4335186171864453e-05	TCRBV04-01	TCRBJ01-03	CASSQDTGRRYF
s1_110512_PBMC	tcr_1140376	254	1.888312697445767e-05	TCRBV04-01	TCRBJ01-03	CASSQDTGRRYF
s1_110609_PBMC	tcr_1140376	311	2.2260646691112343e-05	TCRBV04-01	TCRBJ01-03	CASSQDTGRRYF
s1_110819_PBMC	tcr_1140376	306	9.757688221261767e-06	TCRBV04-01	TCRBJ01-03	CASSQDTGRRYF
s1_110316_PBMC	tcr_1140377	206	9.713974840144992e-06	TCRBV10-02	TCRBJ02-07	CASKDSWDEQYF
s1_110512_PBMC	tcr_1140377	149	1.1077109918087374e-05	TCRBV10-02	TCRBJ02-07	CASKDSWDEQYF
s1_110609_PBMC	tcr_1140377	316	2.2618534901580385e-05	TCRBV10-02	TCRBJ02-07	CASKDSWDEQYF
s1_110819_PBMC	tcr_1140377	351	1.119264237144732e-05	TCRBV10-02	TCRBJ02-07	CASKDSWDEQYF
s1_110316_PBMC	tcr_1140382	1017	4.795685637100706e-05	TCRBV07-08	TCRBJ01-01	CASSFNRNTEAFF
s1_110415_PBMC	tcr_1140382	307	1.4707356188405161e-05	TCRBV07-08	TCRBJ01-01	CASSFNRNTEAFF
s1_110512_PBMC	tcr_1140382	171	1.2712656348945913e-05	TCRBV07-08	TCRBJ01-01	CASSFNRNTEAFF
s1_110609_PBMC	tcr_1140382	261	1.8681764586431893e-05	TCRBV07-08	TCRBJ01-01	CASSFNRNTEAFF
s1_110316_PBMC	tcr_1140384	451	2.1267003169443645e-05	TCRBV06-06	TCRBJ01-03	CASRTPNSGNTIYF
s1_110415_PBMC	tcr_1140384	405	1.9402212561251107e-05	TCRBV06-06	TCRBJ01-03	CASRTPNSGNTIYF
s1_110512_PBMC	tcr_1140384	255	1.895746999404215e-05	TCRBV06-06	TCRBJ01-03	CASRTPNSGNTIYF
s1_110609_PBMC	tcr_1140384	262	1.875334222852551e-05	TCRBV06-06	TCRBJ01-03	CASRTPNSGNTIYF
s1_110316_PBMC	tcr_1140385	484	2.282312535257367e-05	TCRBV05-01	TCRBJ01-05	CASSWTGLSNQPQHF
s1_110415_PBMC	tcr_1140385	344	1.6479904002642918e-05	TCRBV05-01	TCRBJ01-05	CASSWTGLSNQPQHF
s1_110512_PBMC	tcr_1140385	162	1.2043569172685601e-05	TCRBV05-01	TCRBJ01-05	CASSWTGLSNQPQHF
s1_110609_PBMC	tcr_1140385	263	1.882491987061912e-05	TCRBV05-01	TCRBJ01-05	CASSWTGLSNQPQHF
s1_110819_Naive	tcr_1140385	109	7.355758634479668e-06	TCRBV05-01	TCRBJ01-05	CASSWTGLSNQPQHF
s1_110915_PBMC	tcr_1140385	354	1.1630062304937734e-05	TCRBV05-01	TCRBJ01-05	CASSWTGLSNQPQHF
s1_110916_Naive	tcr_1140385	349	1.3611101198537413e-05	TCRBV05-01	TCRBJ01-05	CASSWTGLSNQPQHF
s1_110316_PBMC	tcr_1140387	331	1.5608377048970835e-05	TCRBV05-04	TCRBJ01-03	CASSLAGASSGNTIYF
s1_110415_PBMC	tcr_1140387	416	1.9929186235754223e-05	TCRBV05-04	TCRBJ01-03	CASSLAGASSGNTIYF
s1_110609_PBMC	tcr_1140387	263	1.882491987061912e-05	TCRBV05-04	TCRBJ01-03	CASSLAGASSGNTIYF
s1_110819_Memory	tcr_1140387	764	3.6909844082479966e-05	TCRBV05-04	TCRBJ01-03	CASSLAGASSGNTIYF
s1_110316_PBMC	tcr_1140395	467	2.2021486652173354e-05	TCRBV05-08	TCRBJ01-03	CASSLEQERNTIYF
s1_110415_PBMC	tcr_1140395	690	3.305562140065003e-05	TCRBV05-08	TCRBJ01-03	CASSLEQERNTIYF
s1_110512_PBMC	tcr_1140395	150	1.1151452937671853e-05	TCRBV05-08	TCRBJ01-03	CASSLEQERNTIYF
s1_110609_PBMC	tcr_1140395	282	2.0184895070397684e-05	TCRBV05-08	TCRBJ01-03	CASSLEQERNTIYF
s1_110819_Memory	tcr_1140395	719	3.4735834941496196e-05	TCRBV05-08	TCRBJ01-03	CASSLEQERNTIYF
s1_110819_PBMC	tcr_1140395	427	1.36161204917607e-05	TCRBV05-08	TCRBJ01-03	CASSLEQERNTIYF
s1_110915_PBMC	tcr_1140395	599	1.9679116725021764e-05	TCRBV05-08	TCRBJ01-03	CASSLEQERNTIYF
s1_110916_Memory	tcr_1140395	946	3.4393361455905165e-05	TCRBV05-08	TCRBJ01-03	CASSLEQERNTIYF
s1_111014_PBMC	tcr_1140395	281	9.734722236849323e-06	TCRBV05-08	TCRBJ01-03	CASSLEQERNTIYF
s1_110316_PBMC	tcr_1140397	243	1.1458717893957445e-05	TCRBV14-01	TCRBJ01-01	CASSLQGNTEAFF
s1_110609_PBMC	tcr_1140397	285	2.039962799667851e-05	TCRBV14-01	TCRBJ01-01	CASSLQGNTEAFF
s1_110316_PBMC	tcr_1140410	234	1.103432093492198e-05	TCRBV06-01	TCRBJ02-07	CASRVQDGVSYEQYF
s1_110415_PBMC	tcr_1140410	223	1.0683193583108637e-05	TCRBV06-01	TCRBJ02-07	CASRVQDGVSYEQYF
s1_110512_PBMC	tcr_1140410	151	1.1225795957256333e-05	TCRBV06-01	TCRBJ02-07	CASRVQDGVSYEQYF
s1_110609_PBMC	tcr_1140410	272	1.946911864946161e-05	TCRBV06-01	TCRBJ02-07	CASRVQDGVSYEQYF
s1_110316_PBMC	tcr_1140412	196	9.242422663438924e-06	TCRBV06-05	TCRBJ01-03	CASTRTFSSGNTIYF
s1_110415_PBMC	tcr_1140412	411	1.968965274734372e-05	TCRBV06-05	TCRBJ01-03	CASTRTFSSGNTIYF
s1_110512_PBMC	tcr_1140412	205	1.52403190148182e-05	TCRBV06-05	TCRBJ01-03	CASTRTFSSGNTIYF
s1_110609_PBMC	tcr_1140412	274	1.9612273933648813e-05	TCRBV06-05	TCRBJ01-03	CASTRTFSSGNTIYF
s1_110819_PBMC	tcr_1140412	553	1.763399211228025e-05	TCRBV06-05	TCRBJ01-03	CASTRTFSSGNTIYF
s1_111014_PBMC	tcr_1140412	304	1.0531514448406387e-05	TCRBV06-05	TCRBJ01-03	CASTRTFSSGNTIYF
s1_110316_PBMC	tcr_1140416	431	2.032389881603151e-05	TCRBV06-01	TCRBJ01-02	CASSESPEGQGNYGYTF
s1_110415_PBMC	tcr_1140416	403	1.9306399165886906e-05	TCRBV06-01	TCRBJ01-02	CASSESPEGQGNYGYTF
s1_110512_PBMC	tcr_1140416	146	1.0854080859333938e-05	TCRBV06-01	TCRBJ01-02	CASSESPEGQGNYGYTF
s1_110609_PBMC	tcr_1140416	362	2.591110643788639e-05	TCRBV06-01	TCRBJ01-02	CASSESPEGQGNYGYTF
s1_110819_Memory	tcr_1140416	1200	5.7973577092900473e-05	TCRBV06-01	TCRBJ01-02	CASSESPEGQGNYGYTF
s1_110819_PBMC	tcr_1140416	547	1.744266489225551e-05	TCRBV06-01	TCRBJ01-02	CASSESPEGQGNYGYTF
s1_110915_PBMC	tcr_1140416	513	1.6853734357155532e-05	TCRBV06-01	TCRBJ01-02	CASSESPEGQGNYGYTF
s1_110916_Memory	tcr_1140416	926	3.3666229078401884e-05	TCRBV06-01	TCRBJ01-02	CASSESPEGQGNYGYTF
s1_111014_PBMC	tcr_1140416	467	1.6178346208571655e-05	TCRBV06-01	TCRBJ01-02	CASSESPEGQGNYGYTF
s1_110316_PBMC	tcr_1140418	218	1.0279837452192273e-05	TCRBV06-01	TCRBJ01-03	CASSTGTGGVDTIYF
s1_110415_PBMC	tcr_1140418	681	3.2624461121511124e-05	TCRBV06-01	TCRBJ01-03	CASSTGTGGVDTIYF
s1_110512_PBMC	tcr_1140418	335	2.490491156080048e-05	TCRBV06-01	TCRBJ01-03	CASSTGTGGVDTIYF
s1_110609_PBMC	tcr_1140418	482	3.450042348911945e-05	TCRBV06-01	TCRBJ01-03	CASSTGTGGVDTIYF
s1_110915_PBMC	tcr_1140418	566	1.8594958374561465e-05	TCRBV06-01	TCRBJ01-03	CASSTGTGGVDTIYF
s1_111014_PBMC	tcr_1140418	251	8.695428047861852e-06	TCRBV06-01	TCRBJ01-03	CASSTGTGGVDTIYF
s1_110316_PBMC	tcr_1140422	621	2.928339017344679e-05	TCRBV06-06	TCRBJ01-05	CASSRQGSEYQPQHF
s1_110415_PBMC	tcr_1140422	879	4.2109987262567216e-05	TCRBV06-06	TCRBJ01-05	CASSRQGSEYQPQHF
s1_110512_PBMC	tcr_1140422	332	2.4681882502047035e-05	TCRBV06-06	TCRBJ01-05	CASSRQGSEYQPQHF
s1_110609_PBMC	tcr_1140422	563	4.029821249870176e-05	TCRBV06-06	TCRBJ01-05	CASSRQGSEYQPQHF
s1_110819_Memory	tcr_1140422	1811	8.749179009603564e-05	TCRBV06-06	TCRBJ01-05	CASSRQGSEYQPQHF
s1_110819_PBMC	tcr_1140422	840	2.6785810803463674e-05	TCRBV06-06	TCRBJ01-05	CASSRQGSEYQPQHF
s1_110915_PBMC	tcr_1140422	1522	5.000269725456281e-05	TCRBV06-06	TCRBJ01-05	CASSRQGSEYQPQHF
s1_110916_Memory	tcr_1140422	2485	9.034619790478259e-05	TCRBV06-06	TCRBJ01-05	CASSRQGSEYQPQHF
s1_111014_PBMC	tcr_1140422	673	2.33148329729523e-05	TCRBV06-06	TCRBJ01-05	CASSRQGSEYQPQHF
s1_110316_PBMC	tcr_1140423	709	3.343304932846019e-05	TCRBV10-03	TCRBJ02-07	CAISGSPRNEQYF
s1_110415_PBMC	tcr_1140423	1007	4.824204456587621e-05	TCRBV10-03	TCRBJ02-07	CAISGSPRNEQYF
s1_110512_PBMC	tcr_1140423	274	2.036998736614725e-05	TCRBV10-03	TCRBJ02-07	CAISGSPRNEQYF
s1_110609_PBMC	tcr_1140423	633	4.5308647445254385e-05	TCRBV10-03	TCRBJ02-07	CAISGSPRNEQYF
s1_110819_Memory	tcr_1140423	2348	0.00011343496584510862	TCRBV10-03	TCRBJ02-07	CAISGSPRNEQYF
s1_110819_PBMC	tcr_1140423	957	3.0516691593946114e-05	TCRBV10-03	TCRBJ02-07	CAISGSPRNEQYF
s1_110916_Memory	tcr_1140423	2498	9.081883395015971e-05	TCRBV10-03	TCRBJ02-07	CAISGSPRNEQYF
s1_111014_PBMC	tcr_1140423	524	1.815300516764785e-05	TCRBV10-03	TCRBJ02-07	CAISGSPRNEQYF
s1_110316_PBMC	tcr_1140424	541	2.551097275979825e-05	TCRBV02-01	TCRBJ01-03	CASGTDLSGNTIYF
s1_110415_PBMC	tcr_1140424	946	4.5319736007268015e-05	TCRBV02-01	TCRBJ01-03	CASGTDLSGNTIYF
s1_110512_PBMC	tcr_1140424	531	3.947614339935836e-05	TCRBV02-01	TCRBJ01-03	CASGTDLSGNTIYF
s1_110609_PBMC	tcr_1140424	733	5.246641165461526e-05	TCRBV02-01	TCRBJ01-03	CASGTDLSGNTIYF
s1_110819_Memory	tcr_1140424	1579	7.628356519140822e-05	TCRBV02-01	TCRBJ01-03	CASGTDLSGNTIYF
s1_110819_PBMC	tcr_1140424	1238	3.94771830651048e-05	TCRBV02-01	TCRBJ01-03	CASGTDLSGNTIYF
s1_110915_PBMC	tcr_1140424	427	1.4028351989289304e-05	TCRBV02-01	TCRBJ01-03	CASGTDLSGNTIYF
s1_110916_Memory	tcr_1140424	3043	0.00011063319123712413	TCRBV02-01	TCRBJ01-03	CASGTDLSGNTIYF
s1_111014_PBMC	tcr_1140424	395	1.368404015500172e-05	TCRBV02-01	TCRBJ01-03	CASGTDLSGNTIYF
s1_110316_PBMC	tcr_115187	220	1.0374147887533487e-05	TCRBV07-09	TCRBJ01-01	CASSLMNTEAFF
s1_110819_Naive	tcr_115187	104	7.018338513631976e-06	TCRBV07-09	TCRBJ01-01	CASSLMNTEAFF
s1_110916_Naive	tcr_115187	248	9.672071911854668e-06	TCRBV07-09	TCRBJ01-01	CASSLMNTEAFF
s1_110316_PBMC	tcr_1161660	301	1.4193720518852633e-05	TCRBV06-05	TCRBJ01-03	CASGRGSGNTIYF
s1_110512_PBMC	tcr_1161660	153	1.137448199642529e-05	TCRBV06-05	TCRBJ01-03	CASGRGSGNTIYF
s1_110316_PBMC	tcr_1175958	192	9.053801792756496e-06	TCRBV02-01	TCRBJ01-05	CASSEGQGGHQPQHF
s1_110819_PBMC	tcr_1175958	394	1.2563820781624627e-05	TCRBV02-01	TCRBJ01-05	CASSEGQGGHQPQHF
s1_110316_PBMC	tcr_1176186	277	1.306199529475807e-05	TCRBV10-03	TCRBJ01-01	CAISRQGRDTEAFF
s1_110316_PBMC	tcr_1184056	182	8.582249616050427e-06	TCRBV06-06	TCRBJ02-07	CASSSGRDEQYF
s1_110316_PBMC	tcr_1184897	411	1.9380794462619376e-05	TCRBV12-05	TCRBJ02-02	CASGLGTGRSTDTGELFF
s1_110316_PBMC	tcr_1185127	217	1.0232682234521665e-05	TCRBV05-05	TCRBJ01-01	CASSWNTEAFF
s1_110316_PBMC	tcr_119030	288	1.3580702689134744e-05	TCRBV19-01	TCRBJ01-01	CASRMNTEAFF
s1_110415_PBMC	tcr_119030	467	2.2372427817541398e-05	TCRBV19-01	TCRBJ01-01	CASRMNTEAFF
s1_110819_Memory	tcr_119030	706	3.410778785632312e-05	TCRBV19-01	TCRBJ01-01	CASRMNTEAFF
s1_110915_PBMC	tcr_119030	281	9.23177262058617e-06	TCRBV19-01	TCRBJ01-01	CASRMNTEAFF
s1_110916_Memory	tcr_119030	974	3.5411346784409745e-05	TCRBV19-01	TCRBJ01-01	CASRMNTEAFF
s1_111014_PBMC	tcr_119030	251	8.695428047861852e-06	TCRBV19-01	TCRBJ01-01	CASRMNTEAFF
s1_110316_PBMC	tcr_1191024	202	9.525353969462564e-06	TCRBV02-01	TCRBJ01-03	CASSVGQASGNTIYF
s1_110316_PBMC	tcr_12045	215	1.0138371799180451e-05	TCRBV09-01	TCRBJ01-04	CASSVQGANEKLFF
s1_110415_PBMC	tcr_12045	235	1.1258073955293857e-05	TCRBV09-01	TCRBJ01-04	CASSVQGANEKLFF
s1_110512_PBMC	tcr_12045	157	1.1671854074763206e-05	TCRBV09-01	TCRBJ01-04	CASSVQGANEKLFF
s1_110819_PBMC	tcr_12045	418	1.3329129661723587e-05	TCRBV09-01	TCRBJ01-04	CASSVQGANEKLFF
s1_120320_PBMC	tcr_12045	244	1.1478185684585572e-05	TCRBV09-01	TCRBJ01-04	CASSVQGANEKLFF
s1_110316_PBMC	tcr_1206063	219	1.0326992669862877e-05	TCRBV07-02	TCRBJ02-01	CASSLVAGGTYNEQFF
s1_110316_PBMC	tcr_120945	265	1.249613268271079e-05	TCRBV05-04	TCRBJ02-07	CASSLDSYEQYF
s1_110609_PBMC	tcr_120945	183	1.3098708503130416e-05	TCRBV05-04	TCRBJ02-07	CASSLDSYEQYF
s1_110819_PBMC	tcr_120945	404	1.2882699481665865e-05	TCRBV05-04	TCRBJ02-07	CASSLDSYEQYF
s1_111014_PBMC	tcr_120945	485	1.6801922721964138e-05	TCRBV05-04	TCRBJ02-07	CASSLDSYEQYF
s1_110316_PBMC	tcr_1214593	200	9.43104353412135e-06	TCRBV10-01	TCRBJ01-03	CASSGRLSGNTIYF
s1_110316_PBMC	tcr_123212	249	1.174164919998108e-05	TCRBV05-01	TCRBJ01-05	CASSLSPNQPQHF
s1_110316_PBMC	tcr_123290	234	1.103432093492198e-05	TCRBV05-01	TCRBJ01-01	CASSLGGGNTEAFF
s1_110819_PBMC	tcr_123290	395	1.259570865162875e-05	TCRBV05-01	TCRBJ01-01	CASSLGGGNTEAFF
s1_111014_Naive	tcr_123290	180	7.928587040336863e-06	TCRBV05-01	TCRBJ01-01	CASSLGGGNTEAFF
s1_110316_PBMC	tcr_1237983	204	9.619664404803778e-06	TCRBV19-01	TCRBJ02-07	CASSIEDSFSYEQYF
s1_110316_PBMC	tcr_124349	470	2.216295230518517e-05	TCRBV02-01	TCRBJ02-07	CASSSGTGFYEQYF
s1_110415_PBMC	tcr_124349	784	3.755885098276758e-05	TCRBV02-01	TCRBJ02-07	CASSSGTGFYEQYF
s1_110512_PBMC	tcr_124349	324	2.4087138345371202e-05	TCRBV02-01	TCRBJ02-07	CASSSGTGFYEQYF
s1_110609_PBMC	tcr_124349	859	6.148519455840996e-05	TCRBV02-01	TCRBJ02-07	CASSSGTGFYEQYF
s1_110819_Memory	tcr_124349	1658	8.010015901669084e-05	TCRBV02-01	TCRBJ02-07	CASSSGTGFYEQYF
s1_110819_PBMC	tcr_124349	1414	4.508944818583052e-05	TCRBV02-01	TCRBJ02-07	CASSSGTGFYEQYF
s1_110915_PBMC	tcr_124349	756	2.4837082210545e-05	TCRBV02-01	TCRBJ02-07	CASSSGTGFYEQYF
s1_110916_Memory	tcr_124349	2558	9.300023108266956e-05	TCRBV02-01	TCRBJ02-07	CASSSGTGFYEQYF
s1_111014_PBMC	tcr_124349	841	2.9134880431282146e-05	TCRBV02-01	TCRBJ02-07	CASSSGTGFYEQYF
s1_120320_PBMC	tcr_124349	746	3.5093141478282124e-05	TCRBV02-01	TCRBJ02-07	CASSSGTGFYEQYF
s1_110316_PBMC	tcr_124720	625	2.947201104412922e-05	TCRBV04-01	TCRBJ01-05	CASSQVGQPQHF
s1_110415_PBMC	tcr_124720	836	4.0049999262236855e-05	TCRBV04-01	TCRBJ01-05	CASSQVGQPQHF
s1_110512_PBMC	tcr_124720	339	2.520228363913839e-05	TCRBV04-01	TCRBJ01-05	CASSQVGQPQHF
s1_110609_PBMC	tcr_124720	315	2.254695725948677e-05	TCRBV04-01	TCRBJ01-05	CASSQVGQPQHF
s1_110819_Memory	tcr_124720	834	4.029163607956584e-05	TCRBV04-01	TCRBJ01-05	CASSQVGQPQHF
s1_110819_PBMC	tcr_124720	470	1.4987298901938007e-05	TCRBV04-01	TCRBJ01-05	CASSQVGQPQHF
s1_110915_PBMC	tcr_124720	831	2.7301078461591128e-05	TCRBV04-01	TCRBJ01-05	CASSQVGQPQHF
s1_110916_Memory	tcr_124720	1396	5.075383994972898e-05	TCRBV04-01	TCRBJ01-05	CASSQVGQPQHF
s1_111014_PBMC	tcr_124720	979	3.391563370062453e-05	TCRBV04-01	TCRBJ01-05	CASSQVGQPQHF
s1_120320_PBMC	tcr_124720	357	1.6793902825397744e-05	TCRBV04-01	TCRBJ01-05	CASSQVGQPQHF
s1_110316_PBMC	tcr_125023	225	1.0609923975886521e-05	TCRBV05-04	TCRBJ01-01	CASSLGGNTEAFF
s1_110415_PBMC	tcr_125023	227	1.087482037383704e-05	TCRBV05-04	TCRBJ01-01	CASSLGGNTEAFF
s1_110819_PBMC	tcr_125023	417	1.3297241791719466e-05	TCRBV05-04	TCRBJ01-01	CASSLGGNTEAFF
s1_110916_Naive	tcr_125023	211	8.229061183069894e-06	TCRBV05-04	TCRBJ01-01	CASSLGGNTEAFF
s1_111014_Naive	tcr_125023	141	6.210726514930543e-06	TCRBV05-04	TCRBJ01-01	CASSLGGNTEAFF
s2_110908_Naive	tcr_125023	349	1.3608410387545304e-05	TCRBV05-04	TCRBJ01-01	CASSLGGNTEAFF
s1_110316_PBMC	tcr_1251315	209	9.855440493156814e-06	TCRBV05-01	TCRBJ02-05	CASSLDGRPQETQYF
s1_110316_PBMC	tcr_1257214	201	9.478198751791958e-06	TCRBV19-01	TCRBJ01-01	CASSIFPGLDTEAFF
s1_110316_PBMC	tcr_1258566	241	1.1364407458616228e-05	TCRBV02-01	TCRBJ01-03	CASWGGVHGNTIYF
s1_110316_PBMC	tcr_1261396	221	1.0421303105204092e-05	TCRBV06-01	TCRBJ01-03	CATVEHHRGGNTIYF
s1_110316_PBMC	tcr_1261403	186	8.770870486732857e-06	TCRBV06-05	TCRBJ01-04	CASSYSGATNEKLFF
s1_110316_PBMC	tcr_1263913	330	1.556122183130023e-05	TCRBV10-03	TCRBJ01-03	CAIRTGSGNTIYF
s1_110316_PBMC	tcr_1267561	253	1.1930270070663506e-05	TCRBV05-05	TCRBJ01-03	CASIQGGQGSGNTIYF
s1_110819_PBMC	tcr_1267561	742	2.3660799543059578e-05	TCRBV05-05	TCRBJ01-03	CASIQGGQGSGNTIYF
s1_111014_PBMC	tcr_1267561	318	1.1016518403267207e-05	TCRBV05-05	TCRBJ01-03	CASIQGGQGSGNTIYF
s1_110316_PBMC	tcr_126900	216	1.0185527016851058e-05	TCRBV06-05	TCRBJ01-04	CASSYRGEKLFF
s1_110512_PBMC	tcr_126900	280	2.0816045483654127e-05	TCRBV06-05	TCRBJ01-04	CASSYRGEKLFF
s1_110819_Naive	tcr_126900	125	8.435503021192279e-06	TCRBV06-05	TCRBJ01-04	CASSYRGEKLFF
s1_110819_PBMC	tcr_126900	304	9.69391248125352e-06	TCRBV06-05	TCRBJ01-04	CASSYRGEKLFF
s1_110316_PBMC	tcr_12712	425	2.0040967510007868e-05	TCRBV05-01	TCRBJ01-04	CASSPGQGNEKLFF
s1_110415_PBMC	tcr_12712	561	2.6875657399658944e-05	TCRBV05-01	TCRBJ01-04	CASSPGQGNEKLFF
s1_110512_PBMC	tcr_12712	272	2.0221301326978294e-05	TCRBV05-01	TCRBJ01-04	CASSPGQGNEKLFF
s1_110609_PBMC	tcr_12712	561	4.0155057214514564e-05	TCRBV05-01	TCRBJ01-04	CASSPGQGNEKLFF
s1_110819_Memory	tcr_12712	1364	6.589663262893022e-05	TCRBV05-01	TCRBJ01-04	CASSPGQGNEKLFF
s1_110819_PBMC	tcr_12712	613	1.9547264312527656e-05	TCRBV05-01	TCRBJ01-04	CASSPGQGNEKLFF
s1_110915_PBMC	tcr_12712	282	9.264625903933452e-06	TCRBV05-01	TCRBJ01-04	CASSPGQGNEKLFF
s1_110916_Memory	tcr_12712	2001	7.274959436920319e-05	TCRBV05-01	TCRBJ01-04	CASSPGQGNEKLFF
s1_111014_PBMC	tcr_12712	912	3.159454334521917e-05	TCRBV05-01	TCRBJ01-04	CASSPGQGNEKLFF
s1_120320_PBMC	tcr_12712	402	1.891078133280082e-05	TCRBV05-01	TCRBJ01-04	CASSPGQGNEKLFF
s2_110811_Naive	tcr_12712	96	6.3370097011037175e-06	TCRBV05-01	TCRBJ01-04	CASSPGQGNEKLFF
s1_110316_PBMC	tcr_1274086	251	1.1835959635322294e-05	TCRBV19-01	TCRBJ01-04	CASMRQAALWGEKLFF
s1_110316_PBMC	tcr_1286006	230	1.0845700064239552e-05	TCRBV02-01	TCRBJ01-01	CASSERMNTEAFF
s1_111014_Naive	tcr_1286006	144	6.34286963226949e-06	TCRBV02-01	TCRBJ01-01	CASSERMNTEAFF
s1_110316_PBMC	tcr_1288441	186	8.770870486732855e-06	TCRBV07-09	TCRBJ02-07	CASSIEEPGRDEQYF
s1_110316_PBMC	tcr_128858	207	9.761130057815597e-06	TCRBV27-01	TCRBJ01-06	CASSLTGYNSPLHF
s1_110316_PBMC	tcr_129183	222	1.0468458322874699e-05	TCRBV06-05	TCRBJ01-03	CASSVTGSGNTIYF
s1_110819_Memory	tcr_129183	1102	5.323906829698028e-05	TCRBV06-05	TCRBJ01-03	CASSVTGSGNTIYF
s1_111014_PBMC	tcr_129183	386	1.337225189830548e-05	TCRBV06-05	TCRBJ01-03	CASSVTGSGNTIYF
s1_110316_PBMC	tcr_1291880	194	9.14811222809771e-06	TCRBV19-01	TCRBJ02-01	CASSAFGTPYNEQFF
s1_110316_PBMC	tcr_129358	292	1.3769323559817172e-05	TCRBV05-06	TCRBJ01-03	CASSSGTGNTIYF
s1_110609_PBMC	tcr_129358	240	1.7178634102466116e-05	TCRBV05-06	TCRBJ01-03	CASSSGTGNTIYF
s1_110819_Memory	tcr_129358	1325	6.401249137341095e-05	TCRBV05-06	TCRBJ01-03	CASSSGTGNTIYF
s1_110819_PBMC	tcr_129358	767	2.4457996293162664e-05	TCRBV05-06	TCRBJ01-03	CASSSGTGNTIYF
s1_110915_PBMC	tcr_129358	494	1.622952197355718e-05	TCRBV05-06	TCRBJ01-03	CASSSGTGNTIYF
s1_111014_Naive	tcr_129358	132	5.814297162913699e-06	TCRBV05-06	TCRBJ01-03	CASSSGTGNTIYF
s1_110316_PBMC	tcr_130398	183	8.629404833721035e-06	TCRBV19-01	TCRBJ01-01	CASSTQGDTEAFF
s1_110316_PBMC	tcr_130404	390	1.839053489153664e-05	TCRBV19-01	TCRBJ01-05	CASSRDSNQPQHF
s1_110415_PBMC	tcr_130404	355	1.7006877677146034e-05	TCRBV19-01	TCRBJ01-05	CASSRDSNQPQHF
s1_110512_PBMC	tcr_130404	147	1.0928423878918416e-05	TCRBV19-01	TCRBJ01-05	CASSRDSNQPQHF
s1_110915_PBMC	tcr_130404	305	1.002025142092093e-05	TCRBV19-01	TCRBJ01-05	CASSRDSNQPQHF
s1_111014_PBMC	tcr_130404	276	9.561506538684748e-06	TCRBV19-01	TCRBJ01-05	CASSRDSNQPQHF
s1_120320_PBMC	tcr_130404	370	1.7405445505314192e-05	TCRBV19-01	TCRBJ01-05	CASSRDSNQPQHF
s1_110316_PBMC	tcr_1304183	226	1.0657079193557126e-05	TCRBV07-09	TCRBJ01-06	CASSRDRGLGSPLHF
s1_110316_PBMC	tcr_131080	646	3.0462270615211962e-05	TCRBV11-02	TCRBJ01-03	CASSQQGSGNTIYF
s1_110415_PBMC	tcr_131080	318	1.5234329862908276e-05	TCRBV11-02	TCRBJ01-03	CASSQQGSGNTIYF
s1_110819_Memory	tcr_131080	1383	6.681454759956781e-05	TCRBV11-02	TCRBJ01-03	CASSQQGSGNTIYF
s1_110819_PBMC	tcr_131080	1018	3.246185166419765e-05	TCRBV11-02	TCRBJ01-03	CASSQQGSGNTIYF
s1_110915_PBMC	tcr_131080	536	1.7609359874143022e-05	TCRBV11-02	TCRBJ01-03	CASSQQGSGNTIYF
s1_110916_Memory	tcr_131080	1645	5.980663804964481e-05	TCRBV11-02	TCRBJ01-03	CASSQQGSGNTIYF
s1_111014_PBMC	tcr_131080	540	1.8707295401774506e-05	TCRBV11-02	TCRBJ01-03	CASSQQGSGNTIYF
s1_110316_PBMC	tcr_1310813	231	1.089285528191016e-05	TCRBV28-01	TCRBJ02-07	CASSLEAGPWSSYEQYF
s1_110316_PBMC	tcr_1316999	192	9.053801792756496e-06	TCRBV02-01	TCRBJ02-07	CASTRQPPYEQYF
s1_110316_PBMC	tcr_131848	618	2.9141924520434968e-05	TCRBV06-04	TCRBJ02-03	CASSGTSGSTDTQYF
s1_110415_PBMC	tcr_131848	668	3.200167405164381e-05	TCRBV06-04	TCRBJ02-03	CASSGTSGSTDTQYF
s1_110512_PBMC	tcr_131848	431	3.204184144091046e-05	TCRBV06-04	TCRBJ02-03	CASSGTSGSTDTQYF
s1_110609_PBMC	tcr_131848	437	3.127942959490705e-05	TCRBV06-04	TCRBJ02-03	CASSGTSGSTDTQYF
s1_110819_Memory	tcr_131848	1219	5.8891492063538084e-05	TCRBV06-04	TCRBJ02-03	CASSGTSGSTDTQYF
s1_110819_PBMC	tcr_131848	629	2.005747023259363e-05	TCRBV06-04	TCRBJ02-03	CASSGTSGSTDTQYF
s1_110915_PBMC	tcr_131848	853	2.802385069523132e-05	TCRBV06-04	TCRBJ02-03	CASSGTSGSTDTQYF
s1_110916_Memory	tcr_131848	1786	6.493292131104294e-05	TCRBV06-04	TCRBJ02-03	CASSGTSGSTDTQYF
s1_111014_PBMC	tcr_131848	591	2.0474095523053207e-05	TCRBV06-04	TCRBJ02-03	CASSGTSGSTDTQYF
s1_120320_PBMC	tcr_131848	277	1.3030563256681163e-05	TCRBV06-04	TCRBJ02-03	CASSGTSGSTDTQYF
s3_110316_PBMC	tcr_131848	405	2.187785340552557e-05	TCRBV06-04	TCRBJ02-03	CASSGTSGSTDTQYF
s1_110316_PBMC	tcr_1321552	256	1.2071735723675328e-05	TCRBV10-02	TCRBJ02-07	CASSVSSSVAVSSYEQYF
s1_111014_PBMC	tcr_1321552	255	8.834000606393518e-06	TCRBV10-02	TCRBJ02-07	CASSVSSSVAVSSYEQYF
s1_110316_PBMC	tcr_132592	283	1.3344926600781709e-05	TCRBV06-05	TCRBJ02-07	CASSYGYEQYF
s1_110916_Naive	tcr_132592	195	7.605056543595402e-06	TCRBV06-05	TCRBJ02-07	CASSYGYEQYF
s2_110811_Naive	tcr_132592	138	9.109451445336592e-06	TCRBV06-05	TCRBJ02-07	CASSYGYEQYF
s2_110908_Naive	tcr_132592	200	7.79851598140132e-06	TCRBV06-05	TCRBJ02-07	CASSYGYEQYF
s1_110316_PBMC	tcr_1328559	348	1.6410015749371148e-05	TCRBV06-06	TCRBJ01-01	CASSYGGQNTEAFF
s1_110316_PBMC	tcr_1332301	216	1.0185527016851058e-05	TCRBV06-06	TCRBJ01-04	CVSSEASEKLFF
s1_110316_PBMC	tcr_133580	228	1.0751389628898336e-05	TCRBV05-01	TCRBJ01-04	CASSLGATNEKLFF
s1_111014_Naive	tcr_133580	445	1.960122907194391e-05	TCRBV05-01	TCRBJ01-04	CASSLGATNEKLFF
s2_110811_Naive	tcr_133580	98	6.4690307365433775e-06	TCRBV05-01	TCRBJ01-04	CASSLGATNEKLFF
s2_110908_Naive	tcr_133580	240	9.358219177681585e-06	TCRBV05-01	TCRBJ01-04	CASSLGATNEKLFF
s1_110316_PBMC	tcr_1341428	189	8.912336139744676e-06	TCRBV10-03	TCRBJ01-05	CAISESIRVSQPQHF
s1_110316_PBMC	tcr_134230	542	2.555812797746886e-05	TCRBV06-04	TCRBJ02-03	CASSERGGTDTQYF
s1_110415_PBMC	tcr_134230	617	2.955843246985663e-05	TCRBV06-04	TCRBJ02-03	CASSERGGTDTQYF
s1_110512_PBMC	tcr_134230	210	1.5612034112740595e-05	TCRBV06-04	TCRBJ02-03	CASSERGGTDTQYF
s1_110609_PBMC	tcr_134230	522	3.7363529172863787e-05	TCRBV06-04	TCRBJ02-03	CASSERGGTDTQYF
s1_110819_Memory	tcr_134230	1349	6.517196291526897e-05	TCRBV06-04	TCRBJ02-03	CASSERGGTDTQYF
s1_110819_PBMC	tcr_134230	946	3.0165925023900763e-05	TCRBV06-04	TCRBJ02-03	CASSERGGTDTQYF
s1_110915_PBMC	tcr_134230	698	2.2931591776402656e-05	TCRBV06-04	TCRBJ02-03	CASSERGGTDTQYF
s1_110916_Memory	tcr_134230	995	3.61748357807882e-05	TCRBV06-04	TCRBJ02-03	CASSERGGTDTQYF
s1_111014_PBMC	tcr_134230	603	2.08898131986482e-05	TCRBV06-04	TCRBJ02-03	CASSERGGTDTQYF
s1_120320_PBMC	tcr_134230	359	1.688798631461566e-05	TCRBV06-04	TCRBJ02-03	CASSERGGTDTQYF
s1_110316_PBMC	tcr_1347649	336	1.584415313732387e-05	TCRBV27-01	TCRBJ01-01	CASKDRARAEAFF
s1_110316_PBMC	tcr_134842	555	2.617114580718675e-05	TCRBV06-04	TCRBJ02-03	CASSDSSGSTDTQYF
s1_110415_PBMC	tcr_134842	571	2.7354724376479965e-05	TCRBV06-04	TCRBJ02-03	CASSDSSGSTDTQYF
s1_110512_PBMC	tcr_134842	381	2.8324690461686505e-05	TCRBV06-04	TCRBJ02-03	CASSDSSGSTDTQYF
s1_110609_PBMC	tcr_134842	318	2.27616901857676e-05	TCRBV06-04	TCRBJ02-03	CASSDSSGSTDTQYF
s1_110819_Memory	tcr_134842	1295	6.256315194608845e-05	TCRBV06-04	TCRBJ02-03	CASSDSSGSTDTQYF
s1_110819_PBMC	tcr_134842	807	2.5733511093327605e-05	TCRBV06-04	TCRBJ02-03	CASSDSSGSTDTQYF
s1_110915_PBMC	tcr_134842	506	1.662376137372456e-05	TCRBV06-04	TCRBJ02-03	CASSDSSGSTDTQYF
s1_110916_Memory	tcr_134842	1453	5.282616722561333e-05	TCRBV06-04	TCRBJ02-03	CASSDSSGSTDTQYF
s1_111014_PBMC	tcr_134842	366	1.2679389105647164e-05	TCRBV06-04	TCRBJ02-03	CASSDSSGSTDTQYF
s1_120320_PBMC	tcr_134842	331	1.557081746556486e-05	TCRBV06-04	TCRBJ02-03	CASSDSSGSTDTQYF
s2_110317_PBMC	tcr_134842	342	2.2148321089262202e-05	TCRBV06-04	TCRBJ02-03	CASSDSSGSTDTQYF
s2_110415_PBMC	tcr_134842	386	3.0494862089751287e-05	TCRBV06-04	TCRBJ02-03	CASSDSSGSTDTQYF
s2_110513_PBMC	tcr_134842	1088	7.320661456751074e-05	TCRBV06-04	TCRBJ02-03	CASSDSSGSTDTQYF
s2_110609_PBMC	tcr_134842	881	4.887336356750922e-05	TCRBV06-04	TCRBJ02-03	CASSDSSGSTDTQYF
s2_110811_PBMC	tcr_134842	410	2.2476502735116283e-05	TCRBV06-04	TCRBJ02-03	CASSDSSGSTDTQYF
s2_110908_PBMC	tcr_134842	611	2.4334820040819572e-05	TCRBV06-04	TCRBJ02-03	CASSDSSGSTDTQYF
s2_111006_PBMC	tcr_134842	713	3.270521732616913e-05	TCRBV06-04	TCRBJ02-03	CASSDSSGSTDTQYF
s2_120327_PBMC	tcr_134842	763	3.260620777752498e-05	TCRBV06-04	TCRBJ02-03	CASSDSSGSTDTQYF
s3_110316_PBMC	tcr_134842	690	3.727337987608061e-05	TCRBV06-04	TCRBJ02-03	CASSDSSGSTDTQYF
s3_110415_PBMC	tcr_134842	1038	5.509108206474794e-05	TCRBV06-04	TCRBJ02-03	CASSDSSGSTDTQYF
s3_110609_PBMC	tcr_134842	372	3.475526268952479e-05	TCRBV06-04	TCRBJ02-03	CASSDSSGSTDTQYF
s3_110812_PBMC	tcr_134842	1020	3.8791563686791277e-05	TCRBV06-04	TCRBJ02-03	CASSDSSGSTDTQYF
s3_110909_Memory	tcr_134842	1101	4.287881927699301e-05	TCRBV06-04	TCRBJ02-03	CASSDSSGSTDTQYF
s3_110909_PBMC	tcr_134842	800	2.898443713255659e-05	TCRBV06-04	TCRBJ02-03	CASSDSSGSTDTQYF
s3_111007_PBMC	tcr_134842	1037	3.828975292364602e-05	TCRBV06-04	TCRBJ02-03	CASSDSSGSTDTQYF
s1_110316_PBMC	tcr_1350500	284	1.3392081818452316e-05	TCRBV10-03	TCRBJ01-01	CAISAPTGTEAFF
s1_110512_PBMC	tcr_1350500	278	2.066735944448517e-05	TCRBV10-03	TCRBJ01-01	CAISAPTGTEAFF
s1_110316_PBMC	tcr_1355588	219	1.0326992669862877e-05	TCRBV28-01	TCRBJ02-07	CASNRLAGVGYEQYF
s1_110316_PBMC	tcr_1357176	242	1.1411562676286835e-05	TCRBV19-01	TCRBJ01-01	CASSDRGNTEAFF
s1_110316_PBMC	tcr_135731	208	9.808285275486203e-06	TCRBV19-01	TCRBJ01-01	CASSILGNTEAFF
s1_110819_Naive	tcr_135731	100	6.748402416953824e-06	TCRBV19-01	TCRBJ01-01	CASSILGNTEAFF
s1_110916_Naive	tcr_135731	172	6.708049874350817e-06	TCRBV19-01	TCRBJ01-01	CASSILGNTEAFF
s2_110811_Naive	tcr_135731	101	6.667062289702866e-06	TCRBV19-01	TCRBJ01-01	CASSILGNTEAFF
s2_111006_Naive	tcr_135731	272	1.2543175385088165e-05	TCRBV19-01	TCRBJ01-01	CASSILGNTEAFF
s1_110316_PBMC	tcr_1362681	254	1.1977425288334115e-05	TCRBV27-01	TCRBJ02-07	CASTKAANPVYEQYF
s1_110316_PBMC	tcr_136301	217	1.0232682234521665e-05	TCRBV05-06	TCRBJ02-01	CASSLRTYNEQFF
s1_110415_PBMC	tcr_136301	249	1.1928767722843272e-05	TCRBV05-06	TCRBJ02-01	CASSLRTYNEQFF
s1_111014_PBMC	tcr_136301	344	1.1917240033723019e-05	TCRBV05-06	TCRBJ02-01	CASSLRTYNEQFF
s1_110316_PBMC	tcr_1374946	191	9.00664657508589e-06	TCRBV10-03	TCRBJ01-03	CAAGRGSGNTIYF
s1_110915_PBMC	tcr_1374946	396	1.300990020552357e-05	TCRBV10-03	TCRBJ01-03	CAAGRGSGNTIYF
s1_110316_PBMC	tcr_1376536	252	1.18831148529929e-05	TCRBV28-01	TCRBJ01-04	CASRGPGRGEKLFF
s1_110512_PBMC	tcr_1376536	284	2.1113417561992042e-05	TCRBV28-01	TCRBJ01-04	CASRGPGRGEKLFF
s1_110819_PBMC	tcr_1376536	553	1.763399211228025e-05	TCRBV28-01	TCRBJ01-04	CASRGPGRGEKLFF
s1_110915_PBMC	tcr_1376536	732	2.404860341021024e-05	TCRBV28-01	TCRBJ01-04	CASRGPGRGEKLFF
s1_111014_PBMC	tcr_1376536	306	1.060080072767222e-05	TCRBV28-01	TCRBJ01-04	CASRGPGRGEKLFF
s1_110316_PBMC	tcr_138480	355	1.67401022730654e-05	TCRBV02-01	TCRBJ01-01	CASSQNTEAFF
s1_110609_PBMC	tcr_138480	171	1.2239776798007107e-05	TCRBV02-01	TCRBJ01-01	CASSQNTEAFF
s1_110819_PBMC	tcr_138480	338	1.0778100061393716e-05	TCRBV02-01	TCRBJ01-01	CASSQNTEAFF
s1_111014_PBMC	tcr_138480	357	1.2367600848950925e-05	TCRBV02-01	TCRBJ01-01	CASSQNTEAFF
s3_110909_Naive	tcr_138480	253	8.568690654620192e-06	TCRBV02-01	TCRBJ01-01	CASSQNTEAFF
s1_110316_PBMC	tcr_1385	1163	5.484151815091565e-05	TCRBV29-01	TCRBJ01-02	CSVAQITGGGYTF
s1_110415_PBMC	tcr_1385	1622	7.770466364036864e-05	TCRBV29-01	TCRBJ01-02	CSVAQITGGGYTF
s1_110512_PBMC	tcr_1385	795	5.9102700569660813e-05	TCRBV29-01	TCRBJ01-02	CSVAQITGGGYTF
s1_110609_PBMC	tcr_1385	1269	9.083202781678958e-05	TCRBV29-01	TCRBJ01-02	CSVAQITGGGYTF
s1_110819_Memory	tcr_1385	3266	0.0001577847523211775	TCRBV29-01	TCRBJ01-02	CSVAQITGGGYTF
s1_110819_PBMC	tcr_1385	1588	5.0637937566547995e-05	TCRBV29-01	TCRBJ01-02	CSVAQITGGGYTF
s1_110915_PBMC	tcr_1385	1503	4.937848487096446e-05	TCRBV29-01	TCRBJ01-02	CSVAQITGGGYTF
s1_110916_Memory	tcr_1385	2411	8.765580810802046e-05	TCRBV29-01	TCRBJ01-02	CSVAQITGGGYTF
s1_111014_PBMC	tcr_1385	1279	4.430857559049925e-05	TCRBV29-01	TCRBJ01-02	CSVAQITGGGYTF
s1_120320_PBMC	tcr_1385	626	2.9448132125207253e-05	TCRBV29-01	TCRBJ01-02	CSVAQITGGGYTF
s1_110316_PBMC	tcr_1386166	269	1.2684753553393215e-05	TCRBV07-06	TCRBJ01-03	CASSLDRGVGNTIYF
s1_110819_PBMC	tcr_1386166	341	1.0873763671406086e-05	TCRBV07-06	TCRBJ01-03	CASSLDRGVGNTIYF
s1_110316_PBMC	tcr_1386628	234	1.103432093492198e-05	TCRBV06-01	TCRBJ01-01	CASSEFAGGTEAFF
s1_110316_PBMC	tcr_138782	200	9.43104353412135e-06	TCRBV02-01	TCRBJ01-01	CASSYTEAFF
s2_110811_PBMC	tcr_138782	588	3.2234594166459445e-05	TCRBV02-01	TCRBJ01-01	CASSYTEAFF
s1_110316_PBMC	tcr_1388547	263	1.2401822247369576e-05	TCRBV02-01	TCRBJ01-01	CASSATPGIRTEAFF
s1_110512_PBMC	tcr_1388547	172	1.2786999368530392e-05	TCRBV02-01	TCRBJ01-01	CASSATPGIRTEAFF
s1_110316_PBMC	tcr_139236	495	2.3341832746950345e-05	TCRBV06-01	TCRBJ02-01	CASSEEAGGYNEQFF
s1_110415_PBMC	tcr_139236	512	2.452822921323597e-05	TCRBV06-01	TCRBJ02-01	CASSEEAGGYNEQFF
s1_110512_PBMC	tcr_139236	226	1.6801522426092265e-05	TCRBV06-01	TCRBJ02-01	CASSEEAGGYNEQFF
s1_110609_PBMC	tcr_139236	338	2.4193243027639774e-05	TCRBV06-01	TCRBJ02-01	CASSEEAGGYNEQFF
s1_110819_Memory	tcr_139236	1589	7.676667833384906e-05	TCRBV06-01	TCRBJ02-01	CASSEEAGGYNEQFF
s1_110819_PBMC	tcr_139236	918	2.92730646637853e-05	TCRBV06-01	TCRBJ02-01	CASSEEAGGYNEQFF
s1_110915_PBMC	tcr_139236	749	2.4607109227114028e-05	TCRBV06-01	TCRBJ02-01	CASSEEAGGYNEQFF
s1_110916_Memory	tcr_139236	1633	5.937035862314285e-05	TCRBV06-01	TCRBJ02-01	CASSEEAGGYNEQFF
s1_111014_PBMC	tcr_139236	990	3.429670823658659e-05	TCRBV06-01	TCRBJ02-01	CASSEEAGGYNEQFF
s1_120320_PBMC	tcr_139236	283	1.3312813724334907e-05	TCRBV06-01	TCRBJ02-01	CASSEEAGGYNEQFF
s1_110316_PBMC	tcr_1398717	228	1.075138962889834e-05	TCRBV10-03	TCRBJ01-01	CAIRAGTALSEAFF
s1_110316_PBMC	tcr_1405103	186	8.770870486732855e-06	TCRBV10-03	TCRBJ01-01	CAIRGREAEAFF
s1_110316_PBMC	tcr_1405456	190	8.959491357415283e-06	TCRBV25-01	TCRBJ02-07	CASSELTSGAYEQYF
s1_110316_PBMC	tcr_1406492	260	1.2260356594357754e-05	TCRBV10-01	TCRBJ01-02	CASSEYRGTDGYTF
s1_110316_PBMC	tcr_1406883	214	1.0091216581509843e-05	TCRBV06-05	TCRBJ01-01	CASSYSPRHRNTEAFF
s1_110316_PBMC	tcr_1406919	220	1.0374147887533483e-05	TCRBV19-01	TCRBJ01-03	CASKEKVARNTIYF
s1_110915_PBMC	tcr_1406919	332	1.090729007129754e-05	TCRBV19-01	TCRBJ01-03	CASKEKVARNTIYF
s1_110316_PBMC	tcr_1407659	212	9.996906146168627e-06	TCRBV06-05	TCRBJ01-01	CASSYDRGNTEAFF
s1_110916_Naive	tcr_1407659	245	9.5550710419532e-06	TCRBV06-05	TCRBJ01-01	CASSYDRGNTEAFF
s1_110316_PBMC	tcr_1408245	246	1.160018354696926e-05	TCRBV19-01	TCRBJ01-01	CASSIKAMNTEAFF
s1_110316_PBMC	tcr_1412542	228	1.075138962889834e-05	TCRBV28-01	TCRBJ01-02	CASREPTNYGYTF
s1_110316_PBMC	tcr_1419947	187	8.818025704403462e-06	TCRBV02-01	TCRBJ01-05	CASIRGFNQPQHF
s1_111014_PBMC	tcr_1419947	381	1.3199036200140899e-05	TCRBV02-01	TCRBJ01-05	CASIRGFNQPQHF
s1_110316_PBMC	tcr_142080	209	9.855440493156814e-06	TCRBV06-05	TCRBJ01-01	CASSYSVNTEAFF
s1_110915_PBMC	tcr_142080	391	1.2845633788787163e-05	TCRBV06-05	TCRBJ01-01	CASSYSVNTEAFF
s1_111014_Naive	tcr_142080	198	8.721445744370549e-06	TCRBV06-05	TCRBJ01-01	CASSYSVNTEAFF
s2_110811_Naive	tcr_142080	240	1.584252425275929e-05	TCRBV06-05	TCRBJ01-01	CASSYSVNTEAFF
s2_110908_Naive	tcr_142080	292	1.1385833332845924e-05	TCRBV06-05	TCRBJ01-01	CASSYSVNTEAFF
s1_110316_PBMC	tcr_1421674	261	1.2307511812028362e-05	TCRBV02-01	TCRBJ01-06	CASSVQGNNSPLHF
s1_110512_PBMC	tcr_1421674	294	2.185684775783684e-05	TCRBV02-01	TCRBJ01-06	CASSVQGNNSPLHF
s1_111014_PBMC	tcr_1421674	335	1.1605451777026774e-05	TCRBV02-01	TCRBJ01-06	CASSVQGNNSPLHF
s1_110316_PBMC	tcr_1427291	233	1.0987165717251374e-05	TCRBV02-01	TCRBJ01-01	CASRTGFGFPTEAFF
s1_110316_PBMC	tcr_1428047	190	8.959491357415283e-06	TCRBV06-05	TCRBJ01-01	CASSYPGGNTEAFF
s1_110316_PBMC	tcr_142877	298	1.405225486584081e-05	TCRBV06-04	TCRBJ02-03	CASSDGGATDTQYF
s1_110609_PBMC	tcr_142877	349	2.498059709066948e-05	TCRBV06-04	TCRBJ02-03	CASSDGGATDTQYF
s1_110819_Memory	tcr_142877	693	3.347974077115003e-05	TCRBV06-04	TCRBJ02-03	CASSDGGATDTQYF
s1_111014_PBMC	tcr_142877	269	9.319004561254337e-06	TCRBV06-04	TCRBJ02-03	CASSDGGATDTQYF
s1_110316_PBMC	tcr_1430414	186	8.770870486732855e-06	TCRBV04-02	TCRBJ01-01	CASLTDRGHTEAFF
s1_110316_PBMC	tcr_1430764	191	9.00664657508589e-06	TCRBV28-01	TCRBJ01-03	CASSLAGGSGNTIYF
s1_110316_PBMC	tcr_1430809	208	9.808285275486203e-06	TCRBV11-03	TCRBJ01-03	CASSLDSSGNTIYF
s1_110316_PBMC	tcr_1431093	407	1.919217359193695e-05	TCRBV04-03	TCRBJ01-03	CASSQSRVQYSGNTIYF
s1_110316_PBMC	tcr_1431654	186	8.770870486732855e-06	TCRBV28-01	TCRBJ01-04	CASSSGGTNEKLFF
s1_110316_PBMC	tcr_143242	196	9.242422663438922e-06	TCRBV06-06	TCRBJ01-03	CASSYDGNTIYF
s1_110316_PBMC	tcr_1433483	208	9.808285275486203e-06	TCRBV02-01	TCRBJ01-04	CASRQGYRNEKLFF
s1_110915_PBMC	tcr_1433483	425	1.3962645422594738e-05	TCRBV02-01	TCRBJ01-04	CASRQGYRNEKLFF
s1_110316_PBMC	tcr_1433769	182	8.582249616050427e-06	TCRBV10-03	TCRBJ01-01	CAITGPGGAAFF
s1_110316_PBMC	tcr_1434190	286	1.3486392253793533e-05	TCRBV06-01	TCRBJ02-02	CASGNSRTGELFF
s1_110316_PBMC	tcr_1434279	221	1.0421303105204092e-05	TCRBV06-01	TCRBJ02-07	CASSEVQGAALREQYF
s1_110316_PBMC	tcr_1435822	228	1.075138962889834e-05	TCRBV10-03	TCRBJ01-06	CAIRLGQDNSPLHF
s1_110915_PBMC	tcr_1435822	509	1.6722321223766408e-05	TCRBV10-03	TCRBJ01-06	CAIRLGQDNSPLHF
s1_110316_PBMC	tcr_1436379	224	1.0562768758215912e-05	TCRBV10-03	TCRBJ01-04	CAISESGQSLFF
s1_110316_PBMC	tcr_1437567	191	9.00664657508589e-06	TCRBV07-03	TCRBJ02-02	CASSLDPPGLGELFF
s1_110512_PBMC	tcr_1437567	165	1.2266598231439039e-05	TCRBV07-03	TCRBJ02-02	CASSLDPPGLGELFF
s1_110316_PBMC	tcr_1437818	199	9.383888316450742e-06	TCRBV02-01	TCRBJ01-03	CASSEARGSGNTIYF
s1_110316_PBMC	tcr_1438361	254	1.1977425288334115e-05	TCRBV29-01	TCRBJ01-04	CSVWTGGVNEKLFF
s1_110316_PBMC	tcr_1438501	183	8.629404833721035e-06	TCRBV27-01	TCRBJ01-04	CASSSRTGRDEKLFF
s1_111014_PBMC	tcr_1438501	273	9.457577119786e-06	TCRBV27-01	TCRBJ01-04	CASSSRTGRDEKLFF
s1_110316_PBMC	tcr_1438813	452	2.131415838711425e-05	TCRBV10-03	TCRBJ01-01	CAISESGDTEAFF
s1_110819_Memory	tcr_1438813	653	3.154728820138668e-05	TCRBV10-03	TCRBJ01-01	CAISESGDTEAFF
s2_110811_Naive	tcr_1438813	132	8.71338833901761e-06	TCRBV10-03	TCRBJ01-01	CAISESGDTEAFF
s1_110316_PBMC	tcr_1438839	261	1.2307511812028362e-05	TCRBV05-08	TCRBJ01-03	CASSFGSLHSGNTIYF
s1_110316_PBMC	tcr_1438871	242	1.1411562676286835e-05	TCRBV12-02	TCRBJ02-07	CASRLPRLRPGQQYF
s1_110316_PBMC	tcr_1439057	236	1.1128631370263194e-05	TCRBV10-01	TCRBJ01-04	CASSDRVNEKLFF
s1_110316_PBMC	tcr_1439290	192	9.053801792756496e-06	TCRBV10-01	TCRBJ01-01	CASSELPVNTEAFF
s1_110316_PBMC	tcr_1439345	224	1.0562768758215912e-05	TCRBV06-05	TCRBJ01-06	CASSLTGIRRNSPLHF
s1_110819_PBMC	tcr_1439345	330	1.0522997101360727e-05	TCRBV06-05	TCRBJ01-06	CASSLTGIRRNSPLHF
s1_110316_PBMC	tcr_1439347	245	1.1553028329298655e-05	TCRBV10-03	TCRBJ02-07	CAISESERSEQYF
s1_110316_PBMC	tcr_1439649	460	2.1691400128479103e-05	TCRBV28-01	TCRBJ02-01	CASSGTSLLDRAINEQFF
s1_110316_PBMC	tcr_1439684	192	9.053801792756496e-06	TCRBV06-01	TCRBJ02-07	CASSDPWETVSYEQYF
s1_111014_PBMC	tcr_1439684	243	8.418282930798527e-06	TCRBV06-01	TCRBJ02-07	CASSDPWETVSYEQYF
s1_110316_PBMC	tcr_1439768	516	2.4332092318033084e-05	TCRBV06-04	TCRBJ01-03	CASNDPSSGNTIYF
s1_110415_PBMC	tcr_1439768	206	9.868779722512907e-06	TCRBV06-04	TCRBJ01-03	CASNDPSSGNTIYF
s1_110512_PBMC	tcr_1439768	264	1.962655717030246e-05	TCRBV06-04	TCRBJ01-03	CASNDPSSGNTIYF
s1_110819_PBMC	tcr_1439768	458	1.4604644461888526e-05	TCRBV06-04	TCRBJ01-03	CASNDPSSGNTIYF
s1_110916_Memory	tcr_1439768	785	2.853994581700376e-05	TCRBV06-04	TCRBJ01-03	CASNDPSSGNTIYF
s1_111014_PBMC	tcr_1439768	1000	3.4643139632915744e-05	TCRBV06-04	TCRBJ01-03	CASNDPSSGNTIYF
s1_110316_PBMC	tcr_1439821	228	1.075138962889834e-05	TCRBV02-01	TCRBJ01-03	CASRTGIGNTIYF
s1_110415_PBMC	tcr_1439821	209	1.0012499815559214e-05	TCRBV02-01	TCRBJ01-03	CASRTGIGNTIYF
s1_110316_PBMC	tcr_1439889	361	1.7023033579089036e-05	TCRBV06-06	TCRBJ01-03	CASSGNTIYF
s1_110415_PBMC	tcr_1439889	223	1.0683193583108637e-05	TCRBV06-06	TCRBJ01-03	CASSGNTIYF
s1_110819_Memory	tcr_1439889	810	3.9132164537707824e-05	TCRBV06-06	TCRBJ01-03	CASSGNTIYF
s1_110916_Memory	tcr_1439889	1311	4.766352734534003e-05	TCRBV06-06	TCRBJ01-03	CASSGNTIYF
s1_111014_PBMC	tcr_1439889	499	1.728692667682496e-05	TCRBV06-06	TCRBJ01-03	CASSGNTIYF
s1_110316_PBMC	tcr_1439974	251	1.1835959635322294e-05	TCRBV06-05	TCRBJ01-02	CATSLGDYGYTF
s1_110415_PBMC	tcr_1439974	261	1.2503648095028492e-05	TCRBV06-05	TCRBJ01-02	CATSLGDYGYTF
s1_110316_PBMC	tcr_1439996	264	1.2448977465040186e-05	TCRBV04-01	TCRBJ02-07	CASSQLADRGTYEQYF
s1_110415_PBMC	tcr_1439996	278	1.3318061955624216e-05	TCRBV04-01	TCRBJ02-07	CASSQLADRGTYEQYF
s1_110316_PBMC	tcr_146437	448	2.1125537516431825e-05	TCRBV02-01	TCRBJ02-01	CASSEYNEQFF
s1_110415_PBMC	tcr_146437	422	2.0216626421846843e-05	TCRBV02-01	TCRBJ02-01	CASSEYNEQFF
s1_110512_PBMC	tcr_146437	270	2.0072615287809337e-05	TCRBV02-01	TCRBJ02-01	CASSEYNEQFF
s1_110609_PBMC	tcr_146437	574	4.108556656173146e-05	TCRBV02-01	TCRBJ02-01	CASSEYNEQFF
s1_110819_Memory	tcr_146437	1827	8.826477112394098e-05	TCRBV02-01	TCRBJ02-01	CASSEYNEQFF
s1_110819_PBMC	tcr_146437	630	2.008935810259776e-05	TCRBV02-01	TCRBJ02-01	CASSEYNEQFF
s1_110915_PBMC	tcr_146437	304	9.987398137573648e-06	TCRBV02-01	TCRBJ02-01	CASSEYNEQFF
s1_110916_Memory	tcr_146437	1377	5.006306419110087e-05	TCRBV02-01	TCRBJ02-01	CASSEYNEQFF
s1_111014_Naive	tcr_146437	166	7.311919159421772e-06	TCRBV02-01	TCRBJ02-01	CASSEYNEQFF
s1_111014_PBMC	tcr_146437	860	2.9793100084307545e-05	TCRBV02-01	TCRBJ02-01	CASSEYNEQFF
s1_120320_PBMC	tcr_146437	361	1.6982069803833572e-05	TCRBV02-01	TCRBJ02-01	CASSEYNEQFF
s2_110811_Naive	tcr_146437	95	6.270999183383885e-06	TCRBV02-01	TCRBJ02-01	CASSEYNEQFF
s2_111006_Naive	tcr_146437	256	1.1805341538906507e-05	TCRBV02-01	TCRBJ02-01	CASSEYNEQFF
s1_110316_PBMC	tcr_14683	220	1.0374147887533487e-05	TCRBV18-01	TCRBJ02-07	CASSPGQGYEQYF
s1_110819_Naive	tcr_14683	133	8.975375214548584e-06	TCRBV18-01	TCRBJ02-07	CASSPGQGYEQYF
s1_110915_PBMC	tcr_14683	291	9.560305454058987e-06	TCRBV18-01	TCRBJ02-07	CASSPGQGYEQYF
s1_110916_Naive	tcr_14683	181	7.059052484055221e-06	TCRBV18-01	TCRBJ02-07	CASSPGQGYEQYF
s1_120320_PBMC	tcr_14683	272	1.2795354533636375e-05	TCRBV18-01	TCRBJ02-07	CASSPGQGYEQYF
s1_110316_PBMC	tcr_147520	232	1.0940010499580769e-05	TCRBV02-01	TCRBJ01-03	CASSSQGSGNTIYF
s1_110819_PBMC	tcr_147520	317	1.0108454791307125e-05	TCRBV02-01	TCRBJ01-03	CASSSQGSGNTIYF
s1_111014_Naive	tcr_147520	127	5.594058634015453e-06	TCRBV02-01	TCRBJ01-03	CASSSQGSGNTIYF
s1_110316_PBMC	tcr_147566	191	9.00664657508589e-06	TCRBV06-04	TCRBJ02-02	CASSDRDNTGELFF
s1_110415_PBMC	tcr_147566	516	2.471985600396437e-05	TCRBV06-04	TCRBJ02-02	CASSDRDNTGELFF
s1_110512_PBMC	tcr_147566	222	1.6504150347754347e-05	TCRBV06-04	TCRBJ02-02	CASSDRDNTGELFF
s1_110609_PBMC	tcr_147566	262	1.875334222852551e-05	TCRBV06-04	TCRBJ02-02	CASSDRDNTGELFF
s1_110819_Memory	tcr_147566	1207	5.831175629260907e-05	TCRBV06-04	TCRBJ02-02	CASSDRDNTGELFF
s1_110819_PBMC	tcr_147566	1001	3.191975787412756e-05	TCRBV06-04	TCRBJ02-02	CASSDRDNTGELFF
s1_110916_Memory	tcr_147566	1231	4.475499783532691e-05	TCRBV06-04	TCRBJ02-02	CASSDRDNTGELFF
s1_111014_PBMC	tcr_147566	233	8.07185153446937e-06	TCRBV06-04	TCRBJ02-02	CASSDRDNTGELFF
s1_110316_PBMC	tcr_149447	756	3.5649344558978704e-05	TCRBV19-01	TCRBJ01-01	CASSIGRNTEAFF
s1_110415_PBMC	tcr_149447	668	3.20016740516438e-05	TCRBV19-01	TCRBJ01-01	CASSIGRNTEAFF
s1_110512_PBMC	tcr_149447	581	4.319329437858232e-05	TCRBV19-01	TCRBJ01-01	CASSIGRNTEAFF
s1_110609_PBMC	tcr_149447	459	3.285413772096644e-05	TCRBV19-01	TCRBJ01-01	CASSIGRNTEAFF
s1_110819_Memory	tcr_149447	2543	0.00012285567212270493	TCRBV19-01	TCRBJ01-01	CASSIGRNTEAFF
s1_110819_Naive	tcr_149447	155	1.0460023746278423e-05	TCRBV19-01	TCRBJ01-01	CASSIGRNTEAFF
s1_110819_PBMC	tcr_149447	1659	5.290197633684076e-05	TCRBV19-01	TCRBJ01-01	CASSIGRNTEAFF
s1_110915_PBMC	tcr_149447	764	2.509990847732325e-05	TCRBV19-01	TCRBJ01-01	CASSIGRNTEAFF
s1_110916_Memory	tcr_149447	1519	5.522570407137416e-05	TCRBV19-01	TCRBJ01-01	CASSIGRNTEAFF
s1_110916_Naive	tcr_149447	437	1.704312671564713e-05	TCRBV19-01	TCRBJ01-01	CASSIGRNTEAFF
s1_111014_PBMC	tcr_149447	902	3.124811194889001e-05	TCRBV19-01	TCRBJ01-01	CASSIGRNTEAFF
s1_120320_PBMC	tcr_149447	453	2.1309910307857643e-05	TCRBV19-01	TCRBJ01-01	CASSIGRNTEAFF
s2_110908_Naive	tcr_149447	293	1.1424825912752934e-05	TCRBV19-01	TCRBJ01-01	CASSIGRNTEAFF
s1_110316_PBMC	tcr_149506	195	9.195267445768317e-06	TCRBV02-01	TCRBJ01-01	CASSGSEAFF
s1_110316_PBMC	tcr_15095	17457	0.0008231886348757821	TCRBV06-05	TCRBJ01-03	CASSHRDGNTIYF
s1_110415_PBMC	tcr_15095	18967	0.0009086463349364189	TCRBV06-05	TCRBJ01-03	CASSHRDGNTIYF
s1_110512_PBMC	tcr_15095	9326	0.0006933230006448514	TCRBV06-05	TCRBJ01-03	CASSHRDGNTIYF
s1_110609_PBMC	tcr_15095	9022	0.0006457734869685387	TCRBV06-05	TCRBJ01-03	CASSHRDGNTIYF
s1_110819_Memory	tcr_15095	40831	0.0019725992719001827	TCRBV06-05	TCRBJ01-03	CASSHRDGNTIYF
s1_110819_Naive	tcr_15095	207	1.3969193003094412e-05	TCRBV06-05	TCRBJ01-03	CASSHRDGNTIYF
s1_110819_PBMC	tcr_15095	21718	0.0006925407607495524	TCRBV06-05	TCRBJ01-03	CASSHRDGNTIYF
s1_110915_PBMC	tcr_15095	17070	0.0005608055467380993	TCRBV06-05	TCRBJ01-03	CASSHRDGNTIYF
s1_110916_Memory	tcr_15095	34518	0.001254957770332912	TCRBV06-05	TCRBJ01-03	CASSHRDGNTIYF
s1_111014_PBMC	tcr_15095	15992	0.0005540130890095887	TCRBV06-05	TCRBJ01-03	CASSHRDGNTIYF
s1_120320_PBMC	tcr_15095	8553	0.0004023480416404115	TCRBV06-05	TCRBJ01-03	CASSHRDGNTIYF
s1_110316_PBMC	tcr_151027	247	1.1647338764639869e-05	TCRBV25-01	TCRBJ02-02	CASSEGDRDTGELFF
s1_110415_PBMC	tcr_151027	259	1.240783469966429e-05	TCRBV25-01	TCRBJ02-02	CASSEGDRDTGELFF
s1_110512_PBMC	tcr_151027	148	1.1002766898502897e-05	TCRBV25-01	TCRBJ02-02	CASSEGDRDTGELFF
s1_110609_PBMC	tcr_151027	339	2.426482066973339e-05	TCRBV25-01	TCRBJ02-02	CASSEGDRDTGELFF
s1_110819_PBMC	tcr_151027	423	1.3488569011744208e-05	TCRBV25-01	TCRBJ02-02	CASSEGDRDTGELFF
s1_111014_PBMC	tcr_151027	498	1.7252283537192043e-05	TCRBV25-01	TCRBJ02-02	CASSEGDRDTGELFF
s1_120320_PBMC	tcr_151027	224	1.0537350792406427e-05	TCRBV25-01	TCRBJ02-02	CASSEGDRDTGELFF
s2_111006_PBMC	tcr_151027	643	2.9494326424581707e-05	TCRBV25-01	TCRBJ02-02	CASSEGDRDTGELFF
s1_110316_PBMC	tcr_151564	392	1.8484845326877847e-05	TCRBV27-01	TCRBJ01-05	CASSSQGRQPQHF
s1_110415_PBMC	tcr_151564	248	1.1880861025161173e-05	TCRBV27-01	TCRBJ01-05	CASSSQGRQPQHF
s1_110609_PBMC	tcr_151564	440	3.1494162521187873e-05	TCRBV27-01	TCRBJ01-05	CASSSQGRQPQHF
s1_111014_PBMC	tcr_151564	342	1.1847953754457187e-05	TCRBV27-01	TCRBJ01-05	CASSSQGRQPQHF
s1_110316_PBMC	tcr_151640	409	1.9286484027278166e-05	TCRBV05-01	TCRBJ01-01	CASSLGQMNTEAFF
s1_110415_PBMC	tcr_151640	395	1.892314558443009e-05	TCRBV05-01	TCRBJ01-01	CASSLGQMNTEAFF
s1_110512_PBMC	tcr_151640	239	1.7767981680690484e-05	TCRBV05-01	TCRBJ01-01	CASSLGQMNTEAFF
s1_110819_PBMC	tcr_151640	373	1.1894175511538036e-05	TCRBV05-01	TCRBJ01-01	CASSLGQMNTEAFF
s1_111014_PBMC	tcr_151640	302	1.0462228169140556e-05	TCRBV05-01	TCRBJ01-01	CASSLGQMNTEAFF
s1_110316_PBMC	tcr_1550121	183	8.629404833721035e-06	TCRBV19-01	TCRBJ01-03	CASTDSGNTIYF
s1_110316_PBMC	tcr_155020	1615	7.615567653802991e-05	TCRBV06-04	TCRBJ02-03	CASSDTSGSTDTQYF
s1_110415_PBMC	tcr_155020	1949	9.337015378241585e-05	TCRBV06-04	TCRBJ02-03	CASSDTSGSTDTQYF
s1_110512_PBMC	tcr_155020	1264	9.396957675478149e-05	TCRBV06-04	TCRBJ02-03	CASSDTSGSTDTQYF
s1_110609_PBMC	tcr_155020	969	6.935873518870693e-05	TCRBV06-04	TCRBJ02-03	CASSDTSGSTDTQYF
s1_110819_Memory	tcr_155020	3719	0.00017966977767374742	TCRBV06-04	TCRBJ02-03	CASSDTSGSTDTQYF
s1_110819_PBMC	tcr_155020	2024	6.454104888834581e-05	TCRBV06-04	TCRBJ02-03	CASSDTSGSTDTQYF
s1_110915_PBMC	tcr_155020	1491	4.898424547079708e-05	TCRBV06-04	TCRBJ02-03	CASSDTSGSTDTQYF
s1_110916_Memory	tcr_155020	3682	0.00013386507069835393	TCRBV06-04	TCRBJ02-03	CASSDTSGSTDTQYF
s1_111014_PBMC	tcr_155020	1681	5.823511772293137e-05	TCRBV06-04	TCRBJ02-03	CASSDTSGSTDTQYF
s1_120320_PBMC	tcr_155020	927	4.3607697252503386e-05	TCRBV06-04	TCRBJ02-03	CASSDTSGSTDTQYF
s1_110316_PBMC	tcr_155350	228	1.075138962889834e-05	TCRBV06-04	TCRBJ02-03	CASSELAGGTDTQYF
s2_110415_PBMC	tcr_155350	384	3.0336857622965004e-05	TCRBV06-04	TCRBJ02-03	CASSELAGGTDTQYF
s2_110609_PBMC	tcr_155350	382	2.119140168307437e-05	TCRBV06-04	TCRBJ02-03	CASSELAGGTDTQYF
s2_120327_PBMC	tcr_155350	547	2.337561684705919e-05	TCRBV06-04	TCRBJ02-03	CASSELAGGTDTQYF
s1_110316_PBMC	tcr_1553937	210	9.902595710827417e-06	TCRBV28-01	TCRBJ01-02	CASSLGQNYGYTF
s1_110916_Naive	tcr_1553937	218	8.502063212839988e-06	TCRBV28-01	TCRBJ01-02	CASSLGQNYGYTF
s1_110316_PBMC	tcr_155482	252	1.18831148529929e-05	TCRBV06-04	TCRBJ02-01	CASSDSGGSYNEQFF
s1_110415_PBMC	tcr_155482	571	2.7354724376479958e-05	TCRBV06-04	TCRBJ02-01	CASSDSGGSYNEQFF
s1_110512_PBMC	tcr_155482	149	1.1077109918087374e-05	TCRBV06-04	TCRBJ02-01	CASSDSGGSYNEQFF
s1_110609_PBMC	tcr_155482	321	2.297642311204844e-05	TCRBV06-04	TCRBJ02-01	CASSDSGGSYNEQFF
s1_110819_Memory	tcr_155482	897	4.3335248876943106e-05	TCRBV06-04	TCRBJ02-01	CASSDSGGSYNEQFF
s1_110916_Memory	tcr_155482	883	3.210289446676983e-05	TCRBV06-04	TCRBJ02-01	CASSDSGGSYNEQFF
s1_111014_PBMC	tcr_155482	330	1.1432236078862195e-05	TCRBV06-04	TCRBJ02-01	CASSDSGGSYNEQFF
s2_110317_PBMC	tcr_155482	564	3.652530144544995e-05	TCRBV06-04	TCRBJ02-01	CASSDSGGSYNEQFF
s2_110415_PBMC	tcr_155482	541	4.274020826568767e-05	TCRBV06-04	TCRBJ02-01	CASSDSGGSYNEQFF
s2_110513_PBMC	tcr_155482	741	4.985854907585061e-05	TCRBV06-04	TCRBJ02-01	CASSDSGGSYNEQFF
s2_110609_PBMC	tcr_155482	451	2.5019167955671586e-05	TCRBV06-04	TCRBJ02-01	CASSDSGGSYNEQFF
s2_110811_PBMC	tcr_155482	408	2.2366861258359605e-05	TCRBV06-04	TCRBJ02-01	CASSDSGGSYNEQFF
s2_120327_PBMC	tcr_155482	500	2.1367108635337468e-05	TCRBV06-04	TCRBJ02-01	CASSDSGGSYNEQFF
s1_110316_PBMC	tcr_1556810	199	9.383888316450742e-06	TCRBV02-01	TCRBJ01-03	CASRQGSGNTIYF
s1_111014_Naive	tcr_1556810	183	8.060730157675811e-06	TCRBV02-01	TCRBJ01-03	CASRQGSGNTIYF
s2_110908_Naive	tcr_1556810	225	8.773330479076485e-06	TCRBV02-01	TCRBJ01-03	CASRQGSGNTIYF
s1_110316_PBMC	tcr_1557019	188	8.865180922074069e-06	TCRBV05-01	TCRBJ01-03	CASSSGNTIYF
s1_110316_PBMC	tcr_15652	5506	0.00025963662849436077	TCRBV01-01	TCRBJ01-03	CTSSSGDPRGLHGNTIYF
s1_110415_PBMC	tcr_15652	6865	0.0003288794795876268	TCRBV01-01	TCRBJ01-03	CTSSSGDPRGLHGNTIYF
s1_110512_PBMC	tcr_15652	3592	0.00026704012634744864	TCRBV01-01	TCRBJ01-03	CTSSSGDPRGLHGNTIYF
s1_110609_PBMC	tcr_15652	5606	0.000401264261576771	TCRBV01-01	TCRBJ01-03	CTSSSGDPRGLHGNTIYF
s1_110819_Memory	tcr_15652	18467	0.0008921650401454943	TCRBV01-01	TCRBJ01-03	CTSSSGDPRGLHGNTIYF
s1_110819_Naive	tcr_15652	99	6.6809183927842836e-06	TCRBV01-01	TCRBJ01-03	CTSSSGDPRGLHGNTIYF
s1_110819_PBMC	tcr_15652	10859	0.0003462703803747762	TCRBV01-01	TCRBJ01-03	CTSSSGDPRGLHGNTIYF
s1_110915_PBMC	tcr_15652	7256	0.00023838342396787632	TCRBV01-01	TCRBJ01-03	CTSSSGDPRGLHGNTIYF
s1_110916_Memory	tcr_15652	16484	0.000599302505538204	TCRBV01-01	TCRBJ01-03	CTSSSGDPRGLHGNTIYF
s1_111014_PBMC	tcr_15652	6835	0.0002367858593909792	TCRBV01-01	TCRBJ01-03	CTSSSGDPRGLHGNTIYF
s1_120320_PBMC	tcr_15652	4233	0.0001991277049297161	TCRBV01-01	TCRBJ01-03	CTSSSGDPRGLHGNTIYF
s1_110316_PBMC	tcr_15659	13313	0.0006277774128487876	TCRBV07-08	TCRBJ01-04	CASSLNFHDLATNEKLFF
s1_110415_PBMC	tcr_15659	14070	0.0006740472363871683	TCRBV07-08	TCRBJ01-04	CASSLNFHDLATNEKLFF
s1_110512_PBMC	tcr_15659	7564	0.0005623306001369995	TCRBV07-08	TCRBJ01-04	CASSLNFHDLATNEKLFF
s1_110609_PBMC	tcr_15659	9936	0.0007111954518420972	TCRBV07-08	TCRBJ01-04	CASSLNFHDLATNEKLFF
s1_110819_Memory	tcr_15659	29785	0.0014389524947600338	TCRBV07-08	TCRBJ01-04	CASSLNFHDLATNEKLFF
s1_110819_Naive	tcr_15659	205	1.3834224954755334e-05	TCRBV07-08	TCRBJ01-04	CASSLNFHDLATNEKLFF
s1_110819_PBMC	tcr_15659	18236	0.0005815071973951947	TCRBV07-08	TCRBJ01-04	CASSLNFHDLATNEKLFF
s1_110915_PBMC	tcr_15659	12974	0.0004262384981476333	TCRBV07-08	TCRBJ01-04	CASSLNFHDLATNEKLFF
s1_110916_Memory	tcr_15659	40597	0.001475969656475034	TCRBV07-08	TCRBJ01-04	CASSLNFHDLATNEKLFF
s1_111014_PBMC	tcr_15659	14382	0.0004982376342005943	TCRBV07-08	TCRBJ01-04	CASSLNFHDLATNEKLFF
s1_120320_PBMC	tcr_15659	10115	0.0004758272467196028	TCRBV07-08	TCRBJ01-04	CASSLNFHDLATNEKLFF
s1_110316_PBMC	tcr_157404	319	1.5042514436923557e-05	TCRBV14-01	TCRBJ01-03	CASSPGHSGNTIYF
s1_110819_PBMC	tcr_157404	328	1.0459221361352482e-05	TCRBV14-01	TCRBJ01-03	CASSPGHSGNTIYF
s2_110317_PBMC	tcr_157404	865	5.601841445091169e-05	TCRBV14-01	TCRBJ01-03	CASSPGHSGNTIYF
s2_110415_PBMC	tcr_157404	1128	8.911451926745971e-05	TCRBV14-01	TCRBJ01-03	CASSPGHSGNTIYF
s2_110513_PBMC	tcr_157404	599	4.030400930692916e-05	TCRBV14-01	TCRBJ01-03	CASSPGHSGNTIYF
s2_110609_PBMC	tcr_157404	1814	0.00010063142055784534	TCRBV14-01	TCRBJ01-03	CASSPGHSGNTIYF
s2_110811_Memory	tcr_157404	2993	0.00016762539281075804	TCRBV14-01	TCRBJ01-03	CASSPGHSGNTIYF
s2_110811_PBMC	tcr_157404	1053	5.7726237512384e-05	TCRBV14-01	TCRBJ01-03	CASSPGHSGNTIYF
s2_110908_Memory	tcr_157404	5176	0.0001527452566194087	TCRBV14-01	TCRBJ01-03	CASSPGHSGNTIYF
s2_110908_PBMC	tcr_157404	1133	4.512496089402385e-05	TCRBV14-01	TCRBJ01-03	CASSPGHSGNTIYF
s2_120327_PBMC	tcr_157404	1333	5.69647116218097e-05	TCRBV14-01	TCRBJ01-03	CASSPGHSGNTIYF
s1_110316_PBMC	tcr_157481	2373	0.00011189933153234983	TCRBV06-04	TCRBJ02-02	CASSDRDTGELFF
s1_110415_PBMC	tcr_157481	2309	0.00011061656494797237	TCRBV06-04	TCRBJ02-02	CASSDRDTGELFF
s1_110512_PBMC	tcr_157481	1078	8.014177511206838e-05	TCRBV06-04	TCRBJ02-02	CASSDRDTGELFF
s1_110609_PBMC	tcr_157481	1894	0.0001355680541252951	TCRBV06-04	TCRBJ02-02	CASSDRDTGELFF
s1_110819_Memory	tcr_157481	5329	0.00025745099360672223	TCRBV06-04	TCRBJ02-02	CASSDRDTGELFF
s1_110819_PBMC	tcr_157481	2902	9.253859875196617e-05	TCRBV06-04	TCRBJ02-02	CASSDRDTGELFF
s1_110915_PBMC	tcr_157481	2309	7.585823124887353e-05	TCRBV06-04	TCRBJ02-02	CASSDRDTGELFF
s1_110916_Memory	tcr_157481	4385	0.00015942377376759425	TCRBV06-04	TCRBJ02-02	CASSDRDTGELFF
s1_111014_Naive	tcr_157481	156	6.8714421016252815e-06	TCRBV06-04	TCRBJ02-02	CASSDRDTGELFF
s1_111014_PBMC	tcr_157481	2572	8.91021551358593e-05	TCRBV06-04	TCRBJ02-02	CASSDRDTGELFF
s1_120320_PBMC	tcr_157481	1096	5.1557752091417154e-05	TCRBV06-04	TCRBJ02-02	CASSDRDTGELFF
s2_110317_PBMC	tcr_157481	4599	0.00029783663359507864	TCRBV06-04	TCRBJ02-02	CASSDRDTGELFF
s2_110415_PBMC	tcr_157481	3453	0.0002727947119065056	TCRBV06-04	TCRBJ02-02	CASSDRDTGELFF
s2_110513_PBMC	tcr_157481	6230	0.00041918861098859546	TCRBV06-04	TCRBJ02-02	CASSDRDTGELFF
s2_110609_PBMC	tcr_157481	5811	0.00032236449000090374	TCRBV06-04	TCRBJ02-02	CASSDRDTGELFF
s2_110811_Memory	tcr_157481	7238	0.00040537006119754985	TCRBV06-04	TCRBJ02-02	CASSDRDTGELFF
s2_110811_Naive	tcr_157481	328	2.1651449812104363e-05	TCRBV06-04	TCRBJ02-02	CASSDRDTGELFF
s2_110811_PBMC	tcr_157481	3191	0.00017493297616525866	TCRBV06-04	TCRBJ02-02	CASSDRDTGELFF
s2_110908_Memory	tcr_157481	12597	0.0003717411123714628	TCRBV06-04	TCRBJ02-02	CASSDRDTGELFF
s2_110908_PBMC	tcr_157481	3990	0.00015891314560207868	TCRBV06-04	TCRBJ02-02	CASSDRDTGELFF
s2_111006_PBMC	tcr_157481	4124	0.00018916734397352242	TCRBV06-04	TCRBJ02-02	CASSDRDTGELFF
s2_120327_PBMC	tcr_157481	6506	0.0002780288175630112	TCRBV06-04	TCRBJ02-02	CASSDRDTGELFF
s3_110316_PBMC	tcr_157481	1315	7.103549932905215e-05	TCRBV06-04	TCRBJ02-02	CASSDRDTGELFF
s3_110415_PBMC	tcr_157481	1709	9.070391064417556e-05	TCRBV06-04	TCRBJ02-02	CASSDRDTGELFF
s3_110513_PBMC	tcr_157481	1778	9.46393665273016e-05	TCRBV06-04	TCRBJ02-02	CASSDRDTGELFF
s3_110609_PBMC	tcr_157481	782	7.306079414840964e-05	TCRBV06-04	TCRBJ02-02	CASSDRDTGELFF
s3_110812_Memory	tcr_157481	3313	0.00011802397443471753	TCRBV06-04	TCRBJ02-02	CASSDRDTGELFF
s3_110812_PBMC	tcr_157481	1838	6.990087652580626e-05	TCRBV06-04	TCRBJ02-02	CASSDRDTGELFF
s3_110909_Memory	tcr_157481	4938	0.0001923120886374128	TCRBV06-04	TCRBJ02-02	CASSDRDTGELFF
s3_110909_PBMC	tcr_157481	2533	9.17719740709573e-05	TCRBV06-04	TCRBJ02-02	CASSDRDTGELFF
s3_111007_Memory	tcr_157481	3321	0.00015562066850534288	TCRBV06-04	TCRBJ02-02	CASSDRDTGELFF
s3_111007_PBMC	tcr_157481	2437	8.998276554959051e-05	TCRBV06-04	TCRBJ02-02	CASSDRDTGELFF
s3_120403_PBMC	tcr_157481	2107	7.684633719611095e-05	TCRBV06-04	TCRBJ02-02	CASSDRDTGELFF
s1_110316_PBMC	tcr_157486	410	1.933363924494877e-05	TCRBV06-04	TCRBJ02-01	CASSDSSGGANEQFF
s1_110512_PBMC	tcr_157486	187	1.3902144662297574e-05	TCRBV06-04	TCRBJ02-01	CASSDSSGGANEQFF
s1_110609_PBMC	tcr_157486	315	2.254695725948677e-05	TCRBV06-04	TCRBJ02-01	CASSDSSGGANEQFF
s1_110819_Memory	tcr_157486	1130	5.459178509581462e-05	TCRBV06-04	TCRBJ02-01	CASSDSSGGANEQFF
s1_110819_PBMC	tcr_157486	1027	3.2748842494234755e-05	TCRBV06-04	TCRBJ02-01	CASSDSSGGANEQFF
s1_110915_PBMC	tcr_157486	484	1.5900989140084368e-05	TCRBV06-04	TCRBJ02-01	CASSDSSGGANEQFF
s1_111014_Naive	tcr_157486	207	9.117875096387394e-06	TCRBV06-04	TCRBJ02-01	CASSDSSGGANEQFF
s1_111014_PBMC	tcr_157486	378	1.3095106781242156e-05	TCRBV06-04	TCRBJ02-01	CASSDSSGGANEQFF
s1_120320_PBMC	tcr_157486	355	1.6699819336179826e-05	TCRBV06-04	TCRBJ02-01	CASSDSSGGANEQFF
s2_110317_PBMC	tcr_157486	14588	0.0009447359884507515	TCRBV06-04	TCRBJ02-01	CASSDSSGGANEQFF
s2_110415_PBMC	tcr_157486	14778	0.0011674950050837938	TCRBV06-04	TCRBJ02-01	CASSDSSGGANEQFF
s2_110513_PBMC	tcr_157486	13314	0.0008958390315733805	TCRBV06-04	TCRBJ02-01	CASSDSSGGANEQFF
s2_110609_PBMC	tcr_157486	18536	0.0010282822554907505	TCRBV06-04	TCRBJ02-01	CASSDSSGGANEQFF
s2_110811_Memory	tcr_157486	22514	0.0012609148325230227	TCRBV06-04	TCRBJ02-01	CASSDSSGGANEQFF
s2_110811_Naive	tcr_157486	151	9.967588175694388e-06	TCRBV06-04	TCRBJ02-01	CASSDSSGGANEQFF
s2_110811_PBMC	tcr_157486	14270	0.0007822919366588032	TCRBV06-04	TCRBJ02-01	CASSDSSGGANEQFF
s2_110908_Memory	tcr_157486	36005	0.0010625179606997314	TCRBV06-04	TCRBJ02-01	CASSDSSGGANEQFF
s2_110908_Naive	tcr_157486	519	2.0237148971736425e-05	TCRBV06-04	TCRBJ02-01	CASSDSSGGANEQFF
s2_110908_PBMC	tcr_157486	12340	0.0004914757435412659	TCRBV06-04	TCRBJ02-01	CASSDSSGGANEQFF
s2_111006_PBMC	tcr_157486	9200	0.000422002804208634	TCRBV06-04	TCRBJ02-01	CASSDSSGGANEQFF
s2_120327_PBMC	tcr_157486	19630	0.0008388726850233491	TCRBV06-04	TCRBJ02-01	CASSDSSGGANEQFF
s1_110316_PBMC	tcr_161396	236	1.1128631370263194e-05	TCRBV06-01	TCRBJ02-07	CASSRTSGSYEQYF
s1_110609_PBMC	tcr_161396	156	1.1166112166602974e-05	TCRBV06-01	TCRBJ02-07	CASSRTSGSYEQYF
s1_110316_PBMC	tcr_1619762	277	1.3061995294758071e-05	TCRBV02-01	TCRBJ01-01	CASSEGTEAFF
s1_111014_Naive	tcr_1619762	183	8.060730157675811e-06	TCRBV02-01	TCRBJ01-01	CASSEGTEAFF
s2_111006_Naive	tcr_1619762	127	5.856556154066901e-06	TCRBV02-01	TCRBJ01-01	CASSEGTEAFF
s1_110316_PBMC	tcr_1627864	189	8.912336139744676e-06	TCRBV10-03	TCRBJ01-05	CAISESGQPQHF
s1_110916_Naive	tcr_1627864	202	7.878058573365493e-06	TCRBV10-03	TCRBJ01-05	CAISESGQPQHF
s1_111014_Naive	tcr_1627864	129	5.682154045574753e-06	TCRBV10-03	TCRBJ01-05	CAISESGQPQHF
s1_110316_PBMC	tcr_1655671	185	8.723715269062249e-06	TCRBV28-01	TCRBJ01-01	CASSSGGNTEAFF
s1_110316_PBMC	tcr_176296	203	9.572509187133173e-06	TCRBV30-01	TCRBJ02-07	CAWGDSYEQYF
s1_110512_PBMC	tcr_176296	151	1.1225795957256337e-05	TCRBV30-01	TCRBJ02-07	CAWGDSYEQYF
s1_110609_PBMC	tcr_176296	201	1.4387106060815371e-05	TCRBV30-01	TCRBJ02-07	CAWGDSYEQYF
s1_110316_PBMC	tcr_176831	491	2.3153211876267914e-05	TCRBV06-01	TCRBJ01-02	CASSGQNYGYTF
s1_110512_PBMC	tcr_176831	185	1.3753458623128622e-05	TCRBV06-01	TCRBJ01-02	CASSGQNYGYTF
s1_110609_PBMC	tcr_176831	278	1.989858450202325e-05	TCRBV06-01	TCRBJ01-02	CASSGQNYGYTF
s1_110819_Memory	tcr_176831	952	4.5992371160367716e-05	TCRBV06-01	TCRBJ01-02	CASSGQNYGYTF
s1_110819_PBMC	tcr_176831	441	1.4062550671818427e-05	TCRBV06-01	TCRBJ01-02	CASSGQNYGYTF
s1_110915_PBMC	tcr_176831	373	1.2254274688536087e-05	TCRBV06-01	TCRBJ01-02	CASSGQNYGYTF
s1_110916_Memory	tcr_176831	1656	6.020656085727162e-05	TCRBV06-01	TCRBJ01-02	CASSGQNYGYTF
s1_120320_PBMC	tcr_176831	266	1.2513104065982633e-05	TCRBV06-01	TCRBJ01-02	CASSGQNYGYTF
s1_110316_PBMC	tcr_18007	452	2.1314158387114252e-05	TCRBV06-01	TCRBJ02-05	CASSELAGGQETQYF
s1_110415_PBMC	tcr_18007	250	1.1976674420525376e-05	TCRBV06-01	TCRBJ02-05	CASSELAGGQETQYF
s1_110609_PBMC	tcr_18007	220	1.574708126059394e-05	TCRBV06-01	TCRBJ02-05	CASSELAGGQETQYF
s1_110819_PBMC	tcr_18007	406	1.2946475221674108e-05	TCRBV06-01	TCRBJ02-05	CASSELAGGQETQYF
s1_111014_Naive	tcr_18007	260	1.1452403502708801e-05	TCRBV06-01	TCRBJ02-05	CASSELAGGQETQYF
s2_110317_PBMC	tcr_18007	10475	0.0006783732848246244	TCRBV06-01	TCRBJ02-05	CASSELAGGQETQYF
s2_110415_PBMC	tcr_18007	12077	0.000954109972688928	TCRBV06-01	TCRBJ02-05	CASSELAGGQETQYF
s2_110513_PBMC	tcr_18007	12909	0.0008685884075845553	TCRBV06-01	TCRBJ02-05	CASSELAGGQETQYF
s2_110609_PBMC	tcr_18007	14126	0.0007836380632856247	TCRBV06-01	TCRBJ02-05	CASSELAGGQETQYF
s2_110811_Memory	tcr_18007	12768	0.0007150821969287533	TCRBV06-01	TCRBJ02-05	CASSELAGGQETQYF
s2_110811_Naive	tcr_18007	374	2.468793362721656e-05	TCRBV06-01	TCRBJ02-05	CASSELAGGQETQYF
s2_110811_PBMC	tcr_18007	8892	0.00048746600566013164	TCRBV06-01	TCRBJ02-05	CASSELAGGQETQYF
s2_110908_Memory	tcr_18007	12502	0.000368937634902598	TCRBV06-01	TCRBJ02-05	CASSELAGGQETQYF
s2_110908_PBMC	tcr_18007	7721	0.0003075108764896365	TCRBV06-01	TCRBJ02-05	CASSELAGGQETQYF
s2_111006_PBMC	tcr_18007	9524	0.0004368646420959815	TCRBV06-01	TCRBJ02-05	CASSELAGGQETQYF
s2_120327_PBMC	tcr_18007	12705	0.000542938230423925	TCRBV06-01	TCRBJ02-05	CASSELAGGQETQYF
s3_110316_PBMC	tcr_18007	681	3.678720535595781e-05	TCRBV06-01	TCRBJ02-05	CASSELAGGQETQYF
s3_110415_PBMC	tcr_18007	918	4.872217084338981e-05	TCRBV06-01	TCRBJ02-05	CASSELAGGQETQYF
s3_110513_PBMC	tcr_18007	592	3.151097018231864e-05	TCRBV06-01	TCRBJ02-05	CASSELAGGQETQYF
s3_110609_PBMC	tcr_18007	411	3.839895958439432e-05	TCRBV06-01	TCRBJ02-05	CASSELAGGQETQYF
s3_110812_Memory	tcr_18007	2958	0.00010537727629879091	TCRBV06-01	TCRBJ02-05	CASSELAGGQETQYF
s3_110812_PBMC	tcr_18007	1097	4.1719946435696116e-05	TCRBV06-01	TCRBJ02-05	CASSELAGGQETQYF
s3_110909_Memory	tcr_18007	1535	5.978109681215647e-05	TCRBV06-01	TCRBJ02-05	CASSELAGGQETQYF
s3_110909_PBMC	tcr_18007	1057	3.8295687561390396e-05	TCRBV06-01	TCRBJ02-05	CASSELAGGQETQYF
s3_111007_Memory	tcr_18007	1660	7.77869044621708e-05	TCRBV06-01	TCRBJ02-05	CASSELAGGQETQYF
s3_111007_PBMC	tcr_18007	951	3.511432500519515e-05	TCRBV06-01	TCRBJ02-05	CASSELAGGQETQYF
s3_120403_PBMC	tcr_18007	1357	4.9492396571012126e-05	TCRBV06-01	TCRBJ02-05	CASSELAGGQETQYF
s1_110316_PBMC	tcr_191413	183	8.629404833721037e-06	TCRBV19-01	TCRBJ02-02	CASSGQGNTGELFF
s1_110316_PBMC	tcr_197050	240	1.1317252240945621e-05	TCRBV05-01	TCRBJ02-01	CASSLVGDEQFF
s1_110415_PBMC	tcr_197050	219	1.049156679238023e-05	TCRBV05-01	TCRBJ02-01	CASSLVGDEQFF
s1_110512_PBMC	tcr_197050	240	1.7842324700274968e-05	TCRBV05-01	TCRBJ02-01	CASSLVGDEQFF
s1_110609_PBMC	tcr_197050	205	1.4673416629189807e-05	TCRBV05-01	TCRBJ02-01	CASSLVGDEQFF
s1_110915_PBMC	tcr_197050	416	1.3666965872469208e-05	TCRBV05-01	TCRBJ02-01	CASSLVGDEQFF
s1_111014_PBMC	tcr_197050	389	1.3476181317204224e-05	TCRBV05-01	TCRBJ02-01	CASSLVGDEQFF
s1_120320_PBMC	tcr_197050	213	1.0019891601707897e-05	TCRBV05-01	TCRBJ02-01	CASSLVGDEQFF
s1_110316_PBMC	tcr_19934	278	1.3109150512428675e-05	TCRBV19-01	TCRBJ01-05	CASSIGSNQPQHF
s1_110819_Naive	tcr_19934	110	7.423242658649205e-06	TCRBV19-01	TCRBJ01-05	CASSIGSNQPQHF
s1_110916_Naive	tcr_19934	263	1.0257076261362004e-05	TCRBV19-01	TCRBJ01-05	CASSIGSNQPQHF
s1_120320_PBMC	tcr_19934	336	1.5806026188609645e-05	TCRBV19-01	TCRBJ01-05	CASSIGSNQPQHF
s2_110908_Naive	tcr_19934	219	8.539374999634448e-06	TCRBV19-01	TCRBJ01-05	CASSIGSNQPQHF
s2_111006_Naive	tcr_19934	213	9.822413077293306e-06	TCRBV19-01	TCRBJ01-05	CASSIGSNQPQHF
s1_110316_PBMC	tcr_20186	191	9.00664657508589e-06	TCRBV18-01	TCRBJ02-07	CASSPPSSYEQYF
s1_111014_Naive	tcr_20186	201	8.853588861709497e-06	TCRBV18-01	TCRBJ02-07	CASSPPSSYEQYF
s2_110908_Naive	tcr_20186	303	1.1814751711822999e-05	TCRBV18-01	TCRBJ02-07	CASSPPSSYEQYF
s1_110316_PBMC	tcr_203611	469	2.2115797087514568e-05	TCRBV05-01	TCRBJ02-03	CASSLVGDTQYF
s1_110512_PBMC	tcr_203611	272	2.0221301326978294e-05	TCRBV05-01	TCRBJ02-03	CASSLVGDTQYF
s1_110609_PBMC	tcr_203611	195	1.3957640208253714e-05	TCRBV05-01	TCRBJ02-03	CASSLVGDTQYF
s1_110915_PBMC	tcr_203611	491	1.6130962123515335e-05	TCRBV05-01	TCRBJ02-03	CASSLVGDTQYF
s1_110916_Memory	tcr_203611	768	2.7921883296125976e-05	TCRBV05-01	TCRBJ02-03	CASSLVGDTQYF
s1_111014_PBMC	tcr_203611	413	1.4307616668394204e-05	TCRBV05-01	TCRBJ02-03	CASSLVGDTQYF
s1_120320_PBMC	tcr_203611	301	1.4159565127296136e-05	TCRBV05-01	TCRBJ02-03	CASSLVGDTQYF
s1_110316_PBMC	tcr_2043525	190	8.959491357415283e-06	TCRBV19-01	TCRBJ01-03	CASSILSGNTIYF
s1_110316_PBMC	tcr_2049220	232	1.0940010499580763e-05	TCRBV10-03	TCRBJ01-05	CAISGSNQPQHF
s1_110316_PBMC	tcr_208138	641	3.0226494526858928e-05	TCRBV27-01	TCRBJ02-05	CASSLRRQETQYF
s1_110415_PBMC	tcr_208138	563	2.697147079502315e-05	TCRBV27-01	TCRBJ02-05	CASSLRRQETQYF
s1_110512_PBMC	tcr_208138	359	2.668914403082797e-05	TCRBV27-01	TCRBJ02-05	CASSLRRQETQYF
s1_110609_PBMC	tcr_208138	1003	7.179237501988965e-05	TCRBV27-01	TCRBJ02-05	CASSLRRQETQYF
s1_110819_Memory	tcr_208138	1822	8.802321455272057e-05	TCRBV27-01	TCRBJ02-05	CASSLRRQETQYF
s1_110819_PBMC	tcr_208138	703	2.2417172612898766e-05	TCRBV27-01	TCRBJ02-05	CASSLRRQETQYF
s1_110915_PBMC	tcr_208138	691	2.2701618792971678e-05	TCRBV27-01	TCRBJ02-05	CASSLRRQETQYF
s1_110916_Memory	tcr_208138	2005	7.289502084470385e-05	TCRBV27-01	TCRBJ02-05	CASSLRRQETQYF
s1_111014_PBMC	tcr_208138	338	1.1709381195925522e-05	TCRBV27-01	TCRBJ02-05	CASSLRRQETQYF
s1_120320_PBMC	tcr_208138	452	2.1262868563248692e-05	TCRBV27-01	TCRBJ02-05	CASSLRRQETQYF
s1_110316_PBMC	tcr_208534	3189	0.00015037798915156492	TCRBV19-01	TCRBJ01-01	CASSIGGTEAFF
s1_110415_PBMC	tcr_208534	3152	0.00015100191109398392	TCRBV19-01	TCRBJ01-01	CASSIGGTEAFF
s1_110512_PBMC	tcr_208534	1877	0.00013954184776006711	TCRBV19-01	TCRBJ01-01	CASSIGGTEAFF
s1_110609_PBMC	tcr_208534	3116	0.00022303593276368507	TCRBV19-01	TCRBJ01-01	CASSIGGTEAFF
s1_110819_Memory	tcr_208534	7786	0.000376151892704436	TCRBV19-01	TCRBJ01-01	CASSIGGTEAFF
s1_110819_Naive	tcr_208534	683	4.60915885077946e-05	TCRBV19-01	TCRBJ01-01	CASSIGGTEAFF
s1_110819_PBMC	tcr_208534	5785	0.00018447132797385396	TCRBV19-01	TCRBJ01-01	CASSIGGTEAFF
s1_110915_PBMC	tcr_208534	4346	0.00014278036942728646	TCRBV19-01	TCRBJ01-01	CASSIGGTEAFF
s1_110916_Memory	tcr_208534	8904	0.00032371933446446045	TCRBV19-01	TCRBJ01-01	CASSIGGTEAFF
s1_110916_Naive	tcr_208534	600	2.3400173980293547e-05	TCRBV19-01	TCRBJ01-01	CASSIGGTEAFF
s1_111014_Naive	tcr_208534	191	8.413111803913005e-06	TCRBV19-01	TCRBJ01-01	CASSIGGTEAFF
s1_111014_PBMC	tcr_208534	4741	0.0001642431249996536	TCRBV19-01	TCRBJ01-01	CASSIGGTEAFF
s1_120320_PBMC	tcr_208534	1923	9.046127488302482e-05	TCRBV19-01	TCRBJ01-01	CASSIGGTEAFF
s2_110811_Naive	tcr_208534	258	1.7030713571716233e-05	TCRBV19-01	TCRBJ01-01	CASSIGGTEAFF
s2_110908_Naive	tcr_208534	520	2.027614155164343e-05	TCRBV19-01	TCRBJ01-01	CASSIGGTEAFF
s2_111006_Naive	tcr_208534	734	3.384812769358351e-05	TCRBV19-01	TCRBJ01-01	CASSIGGTEAFF
s3_110812_Naive	tcr_208534	304	2.1448765320168687e-05	TCRBV19-01	TCRBJ01-01	CASSIGGTEAFF
s3_110909_Naive	tcr_208534	1039	3.518920786620704e-05	TCRBV19-01	TCRBJ01-01	CASSIGGTEAFF
s3_111007_PBMC	tcr_208534	758	2.798807397890423e-05	TCRBV19-01	TCRBJ01-01	CASSIGGTEAFF
s1_110316_PBMC	tcr_208660	632	2.980209756782348e-05	TCRBV09-01	TCRBJ02-03	CASSVEGSTDTQYF
s1_110415_PBMC	tcr_208660	676	3.2384927633100624e-05	TCRBV09-01	TCRBJ02-03	CASSVEGSTDTQYF
s1_110512_PBMC	tcr_208660	475	3.531293430262754e-05	TCRBV09-01	TCRBJ02-03	CASSVEGSTDTQYF
s1_110609_PBMC	tcr_208660	477	3.41425352786514e-05	TCRBV09-01	TCRBJ02-03	CASSVEGSTDTQYF
s1_110819_Memory	tcr_208660	1382	6.676623628532372e-05	TCRBV09-01	TCRBJ02-03	CASSVEGSTDTQYF
s1_110819_PBMC	tcr_208660	849	2.707280163350078e-05	TCRBV09-01	TCRBJ02-03	CASSVEGSTDTQYF
s1_110915_PBMC	tcr_208660	558	1.8332132107783206e-05	TCRBV09-01	TCRBJ02-03	CASSVEGSTDTQYF
s1_110916_Memory	tcr_208660	1807	6.56964103074214e-05	TCRBV09-01	TCRBJ02-03	CASSVEGSTDTQYF
s1_111014_PBMC	tcr_208660	509	1.7633358073154114e-05	TCRBV09-01	TCRBJ02-03	CASSVEGSTDTQYF
s1_120320_PBMC	tcr_208660	408	1.9193031800454567e-05	TCRBV09-01	TCRBJ02-03	CASSVEGSTDTQYF
s1_110316_PBMC	tcr_21517	329	1.5514066613629622e-05	TCRBV10-03	TCRBJ02-05	CAISEQETQYF
s1_110415_PBMC	tcr_21517	436	2.0887320189396256e-05	TCRBV10-03	TCRBJ02-05	CAISEQETQYF
s1_110512_PBMC	tcr_21517	291	2.1633818699083395e-05	TCRBV10-03	TCRBJ02-05	CAISEQETQYF
s1_110819_Memory	tcr_21517	1171	5.657254897982206e-05	TCRBV10-03	TCRBJ02-05	CAISEQETQYF
s1_110819_PBMC	tcr_21517	815	2.598861405336059e-05	TCRBV10-03	TCRBJ02-05	CAISEQETQYF
s1_110915_PBMC	tcr_21517	461	1.5145363623096883e-05	TCRBV10-03	TCRBJ02-05	CAISEQETQYF
s1_110916_Memory	tcr_21517	814	2.9594287764383514e-05	TCRBV10-03	TCRBJ02-05	CAISEQETQYF
s1_111014_PBMC	tcr_21517	400	1.38572558531663e-05	TCRBV10-03	TCRBJ02-05	CAISEQETQYF
s1_110316_PBMC	tcr_227480	205	9.666819622474383e-06	TCRBV28-01	TCRBJ01-01	CASRRYTEAFF
s1_110415_PBMC	tcr_227480	310	1.4851076281451464e-05	TCRBV28-01	TCRBJ01-01	CASRRYTEAFF
s1_110512_PBMC	tcr_227480	150	1.1151452937671853e-05	TCRBV28-01	TCRBJ01-01	CASRRYTEAFF
s1_110316_PBMC	tcr_227559	215	1.0138371799180451e-05	TCRBV29-01	TCRBJ01-01	CSVALTGGNTEAFF
s1_110316_PBMC	tcr_233097	200	9.43104353412135e-06	TCRBV19-01	TCRBJ02-01	CASSTYNEQFF
s1_110512_PBMC	tcr_233097	200	1.4868603916895803e-05	TCRBV19-01	TCRBJ02-01	CASSTYNEQFF
s1_110609_PBMC	tcr_233097	173	1.2382932082194326e-05	TCRBV19-01	TCRBJ02-01	CASSTYNEQFF
s1_110819_PBMC	tcr_233097	553	1.7633992112280254e-05	TCRBV19-01	TCRBJ02-01	CASSTYNEQFF
s1_110316_PBMC	tcr_2331119	200	9.43104353412135e-06	TCRBV02-01	TCRBJ01-04	CASRDRGEKLFF
s1_110316_PBMC	tcr_233406	459	2.1644244910808496e-05	TCRBV05-04	TCRBJ02-03	CASSLGTDTQYF
s1_110415_PBMC	tcr_233406	670	3.209748744700801e-05	TCRBV05-04	TCRBJ02-03	CASSLGTDTQYF
s1_110512_PBMC	tcr_233406	269	1.9998272268224853e-05	TCRBV05-04	TCRBJ02-03	CASSLGTDTQYF
s1_110609_PBMC	tcr_233406	283	2.0256472712491293e-05	TCRBV05-04	TCRBJ02-03	CASSLGTDTQYF
s1_110819_Naive	tcr_233406	151	1.0190087649600272e-05	TCRBV05-04	TCRBJ02-03	CASSLGTDTQYF
s1_110915_PBMC	tcr_233406	951	3.124347246326493e-05	TCRBV05-04	TCRBJ02-03	CASSLGTDTQYF
s1_110916_Naive	tcr_233406	202	7.878058573365493e-06	TCRBV05-04	TCRBJ02-03	CASSLGTDTQYF
s1_111014_PBMC	tcr_233406	442	1.5312267717748762e-05	TCRBV05-04	TCRBJ02-03	CASSLGTDTQYF
s1_120320_PBMC	tcr_233406	324	1.5241525253302152e-05	TCRBV05-04	TCRBJ02-03	CASSLGTDTQYF
s1_110316_PBMC	tcr_234475	266	1.2543287900381395e-05	TCRBV07-02	TCRBJ02-07	CASSLEGSYEQYF
s1_110609_PBMC	tcr_234475	250	1.7894410523402207e-05	TCRBV07-02	TCRBJ02-07	CASSLEGSYEQYF
s1_110819_PBMC	tcr_234475	483	1.5401841211991612e-05	TCRBV07-02	TCRBJ02-07	CASSLEGSYEQYF
s1_111014_PBMC	tcr_234475	399	1.3822612713533385e-05	TCRBV07-02	TCRBJ02-07	CASSLEGSYEQYF
s1_120320_PBMC	tcr_234475	385	1.8111071674448552e-05	TCRBV07-02	TCRBJ02-07	CASSLEGSYEQYF
s1_110316_PBMC	tcr_234534	213	1.004406136383924e-05	TCRBV07-02	TCRBJ02-07	CASSSSYEQYF
s1_120320_PBMC	tcr_234534	242	1.1384102195367655e-05	TCRBV07-02	TCRBJ02-07	CASSSSYEQYF
s1_110316_PBMC	tcr_2347668	183	8.629404833721035e-06	TCRBV05-01	TCRBJ01-04	CASSFGSGGEKLFF
s1_110819_PBMC	tcr_2347668	306	9.757688221261767e-06	TCRBV05-01	TCRBJ01-04	CASSFGSGGEKLFF
s1_110316_PBMC	tcr_2360781	202	9.525353969462564e-06	TCRBV05-01	TCRBJ01-01	CASSLVQGTEAFF
s1_110316_PBMC	tcr_239237	252	1.18831148529929e-05	TCRBV15-01	TCRBJ01-05	CATSRGGGNQPQHF
s1_110415_PBMC	tcr_239237	388	1.8587798700655388e-05	TCRBV15-01	TCRBJ01-05	CATSRGGGNQPQHF
s1_110512_PBMC	tcr_239237	240	1.7842324700274968e-05	TCRBV15-01	TCRBJ01-05	CATSRGGGNQPQHF
s1_110609_PBMC	tcr_239237	157	1.1237689808696584e-05	TCRBV15-01	TCRBJ01-05	CATSRGGGNQPQHF
s1_110915_PBMC	tcr_239237	530	1.7412240174059326e-05	TCRBV15-01	TCRBJ01-05	CATSRGGGNQPQHF
s1_110916_Memory	tcr_239237	736	2.675847149212072e-05	TCRBV15-01	TCRBJ01-05	CATSRGGGNQPQHF
s1_111014_PBMC	tcr_239237	488	1.6905852140862882e-05	TCRBV15-01	TCRBJ01-05	CATSRGGGNQPQHF
s1_120320_PBMC	tcr_239237	269	1.2654229299809505e-05	TCRBV15-01	TCRBJ01-05	CATSRGGGNQPQHF
s1_110316_PBMC	tcr_240270	186	8.770870486732855e-06	TCRBV05-01	TCRBJ01-01	CASSLNTEAFF
s1_110512_PBMC	tcr_240270	303	2.252593493409715e-05	TCRBV05-01	TCRBJ01-01	CASSLNTEAFF
s1_110819_Naive	tcr_240270	113	7.625694731157817e-06	TCRBV05-01	TCRBJ01-01	CASSLNTEAFF
s1_110915_PBMC	tcr_240270	277	9.10035948719704e-06	TCRBV05-01	TCRBJ01-01	CASSLNTEAFF
s1_111014_PBMC	tcr_240270	532	1.8430150284711177e-05	TCRBV05-01	TCRBJ01-01	CASSLNTEAFF
s2_110811_Naive	tcr_240270	133	8.77939885673744e-06	TCRBV05-01	TCRBJ01-01	CASSLNTEAFF
s2_110908_Naive	tcr_240270	176	6.862694063633161e-06	TCRBV05-01	TCRBJ01-01	CASSLNTEAFF
s2_111006_Naive	tcr_240270	165	7.608911538748337e-06	TCRBV05-01	TCRBJ01-01	CASSLNTEAFF
s1_110316_PBMC	tcr_241466	308	1.452380704254688e-05	TCRBV07-06	TCRBJ02-07	CASSSGQGAYEQYF
s1_110415_PBMC	tcr_241466	230	1.1018540466883343e-05	TCRBV07-06	TCRBJ02-07	CASSSGQGAYEQYF
s1_110512_PBMC	tcr_241466	239	1.7767981680690484e-05	TCRBV07-06	TCRBJ02-07	CASSSGQGAYEQYF
s1_110915_PBMC	tcr_241466	370	1.2155714838494245e-05	TCRBV07-06	TCRBJ02-07	CASSSGQGAYEQYF
s1_110316_PBMC	tcr_2431114	205	9.666819622474383e-06	TCRBV02-01	TCRBJ02-07	CASSESHEQYF
s1_110316_PBMC	tcr_243387	230	1.0845700064239557e-05	TCRBV06-05	TCRBJ02-07	CASSYGGSYEQYF
s1_110819_PBMC	tcr_243387	509	1.623092583209882e-05	TCRBV06-05	TCRBJ02-07	CASSYGGSYEQYF
s1_110915_PBMC	tcr_243387	340	1.1170116338075791e-05	TCRBV06-05	TCRBJ02-07	CASSYGGSYEQYF
s1_111014_PBMC	tcr_243387	257	8.903286885659347e-06	TCRBV06-05	TCRBJ02-07	CASSYGGSYEQYF
s2_110908_Naive	tcr_243387	169	6.5897460042841145e-06	TCRBV06-05	TCRBJ02-07	CASSYGGSYEQYF
s1_110316_PBMC	tcr_243803	182	8.582249616050427e-06	TCRBV19-01	TCRBJ01-02	CASSIVGGYTF
s1_110316_PBMC	tcr_2456	248	1.1694493982310472e-05	TCRBV18-01	TCRBJ02-05	CASSPGIQETQYF
s1_110415_PBMC	tcr_2456	222	1.0635286885426531e-05	TCRBV18-01	TCRBJ02-05	CASSPGIQETQYF
s1_110316_PBMC	tcr_2456053	240	1.1317252240945621e-05	TCRBV02-01	TCRBJ01-01	CASSDEGGTEAFF
s1_110316_PBMC	tcr_250360	849	4.003477980234513e-05	TCRBV04-03	TCRBJ02-07	CASSQGQGRYEQYF
s1_110415_PBMC	tcr_250360	908	4.349928149534816e-05	TCRBV04-03	TCRBJ02-07	CASSQGQGRYEQYF
s1_110512_PBMC	tcr_250360	643	4.7802561592820005e-05	TCRBV04-03	TCRBJ02-07	CASSQGQGRYEQYF
s1_110609_PBMC	tcr_250360	543	3.8866659656829584e-05	TCRBV04-03	TCRBJ02-07	CASSQGQGRYEQYF
s1_110819_Memory	tcr_250360	1774	8.570427146900455e-05	TCRBV04-03	TCRBJ02-07	CASSQGQGRYEQYF
s1_110819_PBMC	tcr_250360	1050	3.348226350432959e-05	TCRBV04-03	TCRBJ02-07	CASSQGQGRYEQYF
s1_110915_PBMC	tcr_250360	999	3.282043006393446e-05	TCRBV04-03	TCRBJ02-07	CASSQGQGRYEQYF
s1_110916_Memory	tcr_250360	2919	0.00010612497049660378	TCRBV04-03	TCRBJ02-07	CASSQGQGRYEQYF
s1_111014_PBMC	tcr_250360	956	3.311884148906746e-05	TCRBV04-03	TCRBJ02-07	CASSQGQGRYEQYF
s1_120320_PBMC	tcr_250360	743	3.495201624445525e-05	TCRBV04-03	TCRBJ02-07	CASSQGQGRYEQYF
s3_110812_Naive	tcr_250360	179	1.2629371685230905e-05	TCRBV04-03	TCRBJ02-07	CASSQGQGRYEQYF
s1_110316_PBMC	tcr_250490	217	1.0232682234521665e-05	TCRBV05-01	TCRBJ02-01	CASSSGLAYNEQFF
s1_110316_PBMC	tcr_253977	333	1.5702687484312052e-05	TCRBV28-01	TCRBJ01-02	CASSFGNYGYTF
s1_110415_PBMC	tcr_253977	730	3.49718893079341e-05	TCRBV28-01	TCRBJ01-02	CASSFGNYGYTF
s1_110512_PBMC	tcr_253977	318	2.364108022786433e-05	TCRBV28-01	TCRBJ01-02	CASSFGNYGYTF
s1_110609_PBMC	tcr_253977	446	3.192362837374953e-05	TCRBV28-01	TCRBJ01-02	CASSFGNYGYTF
s1_110819_Memory	tcr_253977	984	4.75383332161784e-05	TCRBV28-01	TCRBJ01-02	CASSFGNYGYTF
s1_110819_PBMC	tcr_253977	878	2.7997549863620354e-05	TCRBV28-01	TCRBJ01-02	CASSFGNYGYTF
s1_110916_Memory	tcr_253977	999	3.632026225628886e-05	TCRBV28-01	TCRBJ01-02	CASSFGNYGYTF
s1_110316_PBMC	tcr_255652	236	1.1128631370263194e-05	TCRBV06-05	TCRBJ02-01	CASSRDGNEQFF
s1_110415_PBMC	tcr_255652	302	1.4467822699994656e-05	TCRBV06-05	TCRBJ02-01	CASSRDGNEQFF
s1_110609_PBMC	tcr_255652	236	1.6892323534091685e-05	TCRBV06-05	TCRBJ02-01	CASSRDGNEQFF
s1_110819_PBMC	tcr_255652	346	1.1033203021426704e-05	TCRBV06-05	TCRBJ02-01	CASSRDGNEQFF
s1_110915_PBMC	tcr_255652	374	1.2287127971883373e-05	TCRBV06-05	TCRBJ02-01	CASSRDGNEQFF
s1_110316_PBMC	tcr_25730	197	9.28957788110953e-06	TCRBV04-02	TCRBJ01-03	CASSQDLGSSGNTIYF
s1_110512_PBMC	tcr_25730	178	1.3233057486037266e-05	TCRBV04-02	TCRBJ01-03	CASSQDLGSSGNTIYF
s1_110819_PBMC	tcr_25730	463	1.4764083811909146e-05	TCRBV04-02	TCRBJ01-03	CASSQDLGSSGNTIYF
s1_110915_PBMC	tcr_25730	337	1.1071556488033947e-05	TCRBV04-02	TCRBJ01-03	CASSQDLGSSGNTIYF
s1_111014_PBMC	tcr_25730	335	1.1605451777026774e-05	TCRBV04-02	TCRBJ01-03	CASSQDLGSSGNTIYF
s1_110316_PBMC	tcr_257446	186	8.770870486732855e-06	TCRBV11-02	TCRBJ02-07	CASSLDSYEQYF
s1_110316_PBMC	tcr_2574939	195	9.195267445768317e-06	TCRBV06-05	TCRBJ01-03	CASSYDRAGNTIYF
s1_110819_PBMC	tcr_2574939	314	1.0012791181294753e-05	TCRBV06-05	TCRBJ01-03	CASSYDRAGNTIYF
s1_110316_PBMC	tcr_257558	428	2.018243316301969e-05	TCRBV28-01	TCRBJ01-01	CASSLLNTEAFF
s1_110819_Naive	tcr_257558	80	5.398721933563057e-06	TCRBV28-01	TCRBJ01-01	CASSLLNTEAFF
s1_110819_PBMC	tcr_257558	411	1.3105914571694724e-05	TCRBV28-01	TCRBJ01-01	CASSLLNTEAFF
s1_110916_Naive	tcr_257558	335	1.3065097138997227e-05	TCRBV28-01	TCRBJ01-01	CASSLLNTEAFF
s2_111006_Naive	tcr_257558	209	9.637954615747893e-06	TCRBV28-01	TCRBJ01-01	CASSLLNTEAFF
s3_110812_Naive	tcr_257558	182	1.2841037132469411e-05	TCRBV28-01	TCRBJ01-01	CASSLLNTEAFF
s3_110909_Naive	tcr_257558	330	1.117655302776547e-05	TCRBV28-01	TCRBJ01-01	CASSLLNTEAFF
s1_110316_PBMC	tcr_2586130	265	1.2496132682710788e-05	TCRBV04-01	TCRBJ01-01	CASSRDTEAFF
s1_110316_PBMC	tcr_260563	499	2.353045361763277e-05	TCRBV05-01	TCRBJ02-03	CASSLVSDTQYF
s1_110415_PBMC	tcr_260563	668	3.200167405164381e-05	TCRBV05-01	TCRBJ02-03	CASSLVSDTQYF
s1_110512_PBMC	tcr_260563	428	3.181881238215702e-05	TCRBV05-01	TCRBJ02-03	CASSLVSDTQYF
s1_110609_PBMC	tcr_260563	425	3.042049788978374e-05	TCRBV05-01	TCRBJ02-03	CASSLVSDTQYF
s1_110819_Memory	tcr_260563	1298	6.270808588882068e-05	TCRBV05-01	TCRBJ02-03	CASSLVSDTQYF
s1_110819_PBMC	tcr_260563	622	1.983425514256477e-05	TCRBV05-01	TCRBJ02-03	CASSLVSDTQYF
s1_110915_PBMC	tcr_260563	720	2.365436401004285e-05	TCRBV05-01	TCRBJ02-03	CASSLVSDTQYF
s1_110916_Memory	tcr_260563	1970	7.162253918407315e-05	TCRBV05-01	TCRBJ02-03	CASSLVSDTQYF
s1_111014_PBMC	tcr_260563	690	2.3903766346711873e-05	TCRBV05-01	TCRBJ02-03	CASSLVSDTQYF
s1_120320_PBMC	tcr_260563	405	1.905190656662769e-05	TCRBV05-01	TCRBJ02-03	CASSLVSDTQYF
s1_110316_PBMC	tcr_263756	549	2.5888214501163112e-05	TCRBV06-05	TCRBJ02-07	CASSYSGGYEQYF
s1_110415_PBMC	tcr_263756	547	2.620496363210952e-05	TCRBV06-05	TCRBJ02-07	CASSYSGGYEQYF
s1_110512_PBMC	tcr_263756	255	1.895746999404215e-05	TCRBV06-05	TCRBJ02-07	CASSYSGGYEQYF
s1_110609_PBMC	tcr_263756	267	1.9111230438993547e-05	TCRBV06-05	TCRBJ02-07	CASSYSGGYEQYF
s1_110819_Memory	tcr_263756	876	4.2320711277817353e-05	TCRBV06-05	TCRBJ02-07	CASSYSGGYEQYF
s1_110819_Naive	tcr_263756	148	9.987635577091656e-06	TCRBV06-05	TCRBJ02-07	CASSYSGGYEQYF
s1_110915_PBMC	tcr_263756	364	1.1958595138410554e-05	TCRBV06-05	TCRBJ02-07	CASSYSGGYEQYF
s1_110916_Memory	tcr_263756	887	3.224832094227049e-05	TCRBV06-05	TCRBJ02-07	CASSYSGGYEQYF
s1_110916_Naive	tcr_263756	174	6.7860504542851276e-06	TCRBV06-05	TCRBJ02-07	CASSYSGGYEQYF
s1_111014_PBMC	tcr_263756	592	2.050873866268613e-05	TCRBV06-05	TCRBJ02-07	CASSYSGGYEQYF
s1_120320_PBMC	tcr_263756	293	1.3783231170424478e-05	TCRBV06-05	TCRBJ02-07	CASSYSGGYEQYF
s2_110908_Naive	tcr_263756	149	5.809894406143982e-06	TCRBV06-05	TCRBJ02-07	CASSYSGGYEQYF
s1_110316_PBMC	tcr_2639445	261	1.2307511812028362e-05	TCRBV02-01	TCRBJ01-03	CASSAQGGSGNTIYF
s1_110316_PBMC	tcr_2640277	193	9.100957010427105e-06	TCRBV06-01	TCRBJ01-03	CASSEVASGNTIYF
s2_110908_Naive	tcr_2640277	200	7.798515981401319e-06	TCRBV06-01	TCRBJ01-03	CASSEVASGNTIYF
s1_110316_PBMC	tcr_265090	514	2.423778188269187e-05	TCRBV28-01	TCRBJ01-02	CASSSYGYTF
s1_110415_PBMC	tcr_265090	687	3.291190130760373e-05	TCRBV28-01	TCRBJ01-02	CASSSYGYTF
s1_110512_PBMC	tcr_265090	400	2.9737207833791606e-05	TCRBV28-01	TCRBJ01-02	CASSSYGYTF
s1_110609_PBMC	tcr_265090	633	4.5308647445254385e-05	TCRBV28-01	TCRBJ01-02	CASSSYGYTF
s1_110819_Memory	tcr_265090	1277	6.169354828969493e-05	TCRBV28-01	TCRBJ01-02	CASSSYGYTF
s1_110819_PBMC	tcr_265090	1005	3.204730935414404e-05	TCRBV28-01	TCRBJ01-02	CASSSYGYTF
s1_110915_PBMC	tcr_265090	638	2.0960394775565752e-05	TCRBV28-01	TCRBJ01-02	CASSSYGYTF
s1_110916_Memory	tcr_265090	1565	5.68981085396317e-05	TCRBV28-01	TCRBJ01-02	CASSSYGYTF
s1_111014_PBMC	tcr_265090	549	1.9019083658470747e-05	TCRBV28-01	TCRBJ01-02	CASSSYGYTF
s1_120320_PBMC	tcr_265090	550	2.5872959534926496e-05	TCRBV28-01	TCRBJ01-02	CASSSYGYTF
s2_110811_Naive	tcr_265090	115	7.591209537780493e-06	TCRBV28-01	TCRBJ01-02	CASSSYGYTF
s2_111006_Naive	tcr_265090	165	7.608911538748337e-06	TCRBV28-01	TCRBJ01-02	CASSSYGYTF
s1_110316_PBMC	tcr_266036	385	1.815475880318361e-05	TCRBV02-01	TCRBJ01-01	CASSELGTEAFF
s1_110415_PBMC	tcr_266036	415	1.9881279538072125e-05	TCRBV02-01	TCRBJ01-01	CASSELGTEAFF
s1_110609_PBMC	tcr_266036	335	2.3978510101358952e-05	TCRBV02-01	TCRBJ01-01	CASSELGTEAFF
s1_110819_Memory	tcr_266036	1144	5.52681434952318e-05	TCRBV02-01	TCRBJ01-01	CASSELGTEAFF
s1_110819_PBMC	tcr_266036	785	2.503197795323689e-05	TCRBV02-01	TCRBJ01-01	CASSELGTEAFF
s1_110916_Memory	tcr_266036	882	3.2066537847894674e-05	TCRBV02-01	TCRBJ01-01	CASSELGTEAFF
s1_111014_PBMC	tcr_266036	802	2.7783797985598432e-05	TCRBV02-01	TCRBJ01-01	CASSELGTEAFF
s1_120320_PBMC	tcr_266036	464	2.182736949855617e-05	TCRBV02-01	TCRBJ01-01	CASSELGTEAFF
s2_111006_Naive	tcr_266036	270	1.2450946154315456e-05	TCRBV02-01	TCRBJ01-01	CASSELGTEAFF
s1_110316_PBMC	tcr_266847	264	1.2448977465040186e-05	TCRBV02-01	TCRBJ02-05	CASSQETQYF
s1_110415_PBMC	tcr_266847	359	1.719850446787444e-05	TCRBV02-01	TCRBJ02-05	CASSQETQYF
s1_110915_PBMC	tcr_266847	725	2.3818630426779266e-05	TCRBV02-01	TCRBJ02-05	CASSQETQYF
s1_111014_PBMC	tcr_266847	462	1.6005130510407074e-05	TCRBV02-01	TCRBJ02-05	CASSQETQYF
s1_110316_PBMC	tcr_268407	326	1.53726009606178e-05	TCRBV06-04	TCRBJ02-02	CASSDSSTGELFF
s1_110415_PBMC	tcr_268407	520	2.491148279469278e-05	TCRBV06-04	TCRBJ02-02	CASSDSSTGELFF
s1_110609_PBMC	tcr_268407	420	3.006260967931569e-05	TCRBV06-04	TCRBJ02-02	CASSDSSTGELFF
s1_110819_Memory	tcr_268407	811	3.918047585195191e-05	TCRBV06-04	TCRBJ02-02	CASSDSSTGELFF
s1_110819_PBMC	tcr_268407	583	1.8590628212403955e-05	TCRBV06-04	TCRBJ02-02	CASSDSSTGELFF
s1_110915_PBMC	tcr_268407	352	1.1564355738243175e-05	TCRBV06-04	TCRBJ02-02	CASSDSSTGELFF
s1_110916_Memory	tcr_268407	866	3.148483194589204e-05	TCRBV06-04	TCRBJ02-02	CASSDSSTGELFF
s1_120320_PBMC	tcr_268407	324	1.5241525253302152e-05	TCRBV06-04	TCRBJ02-02	CASSDSSTGELFF
s1_110316_PBMC	tcr_268782	606	2.857606190838769e-05	TCRBV05-01	TCRBJ01-02	CASSLVGDGYTF
s1_110415_PBMC	tcr_268782	428	2.0504066607939446e-05	TCRBV05-01	TCRBJ01-02	CASSLVGDGYTF
s1_110512_PBMC	tcr_268782	339	2.5202283639138395e-05	TCRBV05-01	TCRBJ01-02	CASSLVGDGYTF
s1_110609_PBMC	tcr_268782	397	2.84163239111627e-05	TCRBV05-01	TCRBJ01-02	CASSLVGDGYTF
s1_110819_Memory	tcr_268782	1242	6.0002652291152e-05	TCRBV05-01	TCRBJ01-02	CASSLVGDGYTF
s1_110819_PBMC	tcr_268782	619	1.97385915325524e-05	TCRBV05-01	TCRBJ01-02	CASSLVGDGYTF
s1_110915_PBMC	tcr_268782	648	2.1288927609038572e-05	TCRBV05-01	TCRBJ01-02	CASSLVGDGYTF
s1_110916_Memory	tcr_268782	1296	4.7118178062212576e-05	TCRBV05-01	TCRBJ01-02	CASSLVGDGYTF
s1_111014_PBMC	tcr_268782	711	2.4631272279003094e-05	TCRBV05-01	TCRBJ01-02	CASSLVGDGYTF
s1_120320_PBMC	tcr_268782	338	1.5900109677827554e-05	TCRBV05-01	TCRBJ01-02	CASSLVGDGYTF
s1_110316_PBMC	tcr_269480	275	1.2967684859416854e-05	TCRBV19-01	TCRBJ01-01	CASSIGTGNTEAFF
s1_110609_PBMC	tcr_269480	210	1.5031304839657845e-05	TCRBV19-01	TCRBJ01-01	CASSIGTGNTEAFF
s1_110819_PBMC	tcr_269480	467	1.489163529192564e-05	TCRBV19-01	TCRBJ01-01	CASSIGTGNTEAFF
s1_110916_Naive	tcr_269480	207	8.073060023201272e-06	TCRBV19-01	TCRBJ01-01	CASSIGTGNTEAFF
s1_111014_PBMC	tcr_269480	378	1.3095106781242156e-05	TCRBV19-01	TCRBJ01-01	CASSIGTGNTEAFF
s1_120320_PBMC	tcr_269480	428	2.013386669263371e-05	TCRBV19-01	TCRBJ01-01	CASSIGTGNTEAFF
s1_110316_PBMC	tcr_270309	220	1.0374147887533483e-05	TCRBV28-01	TCRBJ01-01	CASSLLGNTEAFF
s1_110512_PBMC	tcr_270309	287	2.133644662074548e-05	TCRBV28-01	TCRBJ01-01	CASSLLGNTEAFF
s1_110819_Naive	tcr_270309	231	1.558880958316333e-05	TCRBV28-01	TCRBJ01-01	CASSLLGNTEAFF
s1_110819_PBMC	tcr_270309	289	9.215594431191667e-06	TCRBV28-01	TCRBJ01-01	CASSLLGNTEAFF
s1_111014_PBMC	tcr_270309	364	1.2610102826381336e-05	TCRBV28-01	TCRBJ01-01	CASSLLGNTEAFF
s1_120320_PBMC	tcr_270309	217	1.020805858014373e-05	TCRBV28-01	TCRBJ01-01	CASSLLGNTEAFF
s1_110316_PBMC	tcr_270820	228	1.075138962889834e-05	TCRBV05-06	TCRBJ02-03	CASSLGTDTQYF
s1_110819_Naive	tcr_270820	198	1.3361836785568567e-05	TCRBV05-06	TCRBJ02-03	CASSLGTDTQYF
s1_110915_PBMC	tcr_270820	400	1.3141313338912696e-05	TCRBV05-06	TCRBJ02-03	CASSLGTDTQYF
s2_110811_Naive	tcr_270820	93	6.138978147944225e-06	TCRBV05-06	TCRBJ02-03	CASSLGTDTQYF
s2_110908_Naive	tcr_270820	158	6.160827625307041e-06	TCRBV05-06	TCRBJ02-03	CASSLGTDTQYF
s1_110316_PBMC	tcr_275995	345	1.626855009635933e-05	TCRBV04-03	TCRBJ02-07	CASSQGQGYEQYF
s1_110819_Naive	tcr_275995	76	5.128785836884904e-06	TCRBV04-03	TCRBJ02-07	CASSQGQGYEQYF
s1_110316_PBMC	tcr_279940	210	9.90259571082742e-06	TCRBV07-02	TCRBJ01-05	CASSLGQSNQPQHF
s1_110415_PBMC	tcr_279940	269	1.2886901676485304e-05	TCRBV07-02	TCRBJ01-05	CASSLGQSNQPQHF
s1_110512_PBMC	tcr_279940	154	1.1448825016009773e-05	TCRBV07-02	TCRBJ01-05	CASSLGQSNQPQHF
s1_110819_Memory	tcr_279940	615	2.9711458260111492e-05	TCRBV07-02	TCRBJ01-05	CASSLGQSNQPQHF
s1_110915_PBMC	tcr_279940	309	1.0151664554310058e-05	TCRBV07-02	TCRBJ01-05	CASSLGQSNQPQHF
s1_110916_Memory	tcr_279940	1162	4.224639113294058e-05	TCRBV07-02	TCRBJ01-05	CASSLGQSNQPQHF
s1_110316_PBMC	tcr_281067	256	1.2071735723675328e-05	TCRBV11-03	TCRBJ01-01	CASSLGGNTEAFF
s1_111014_Naive	tcr_281067	181	7.972634746116514e-06	TCRBV11-03	TCRBJ01-01	CASSLGGNTEAFF
s2_111006_Naive	tcr_281067	141	6.502160769475853e-06	TCRBV11-03	TCRBJ01-01	CASSLGGNTEAFF
s1_110316_PBMC	tcr_28114	224	1.0562768758215912e-05	TCRBV19-01	TCRBJ01-05	CASSIGNQPQHF
s1_110415_PBMC	tcr_28114	344	1.6479904002642918e-05	TCRBV19-01	TCRBJ01-05	CASSIGNQPQHF
s1_110512_PBMC	tcr_28114	316	2.3492394188695372e-05	TCRBV19-01	TCRBJ01-05	CASSIGNQPQHF
s1_110819_Naive	tcr_28114	394	2.6588705522798065e-05	TCRBV19-01	TCRBJ01-05	CASSIGNQPQHF
s1_110819_PBMC	tcr_28114	381	1.2149278471571025e-05	TCRBV19-01	TCRBJ01-05	CASSIGNQPQHF
s1_110915_PBMC	tcr_28114	386	1.2681367372050752e-05	TCRBV19-01	TCRBJ01-05	CASSIGNQPQHF
s1_110916_Naive	tcr_28114	671	2.6169194567961623e-05	TCRBV19-01	TCRBJ01-05	CASSIGNQPQHF
s1_111014_PBMC	tcr_28114	237	8.210424093001034e-06	TCRBV19-01	TCRBJ01-05	CASSIGNQPQHF
s1_120320_PBMC	tcr_28114	230	1.0819601260060174e-05	TCRBV19-01	TCRBJ01-05	CASSIGNQPQHF
s2_110811_Naive	tcr_28114	124	8.185304197258966e-06	TCRBV19-01	TCRBJ01-05	CASSIGNQPQHF
s2_111006_Naive	tcr_28114	600	2.766876923181213e-05	TCRBV19-01	TCRBJ01-05	CASSIGNQPQHF
s1_110316_PBMC	tcr_282252	496	2.338898796462095e-05	TCRBV05-06	TCRBJ01-01	CASSFRGGNTEAFF
s1_110415_PBMC	tcr_282252	290	1.3892942327809437e-05	TCRBV05-06	TCRBJ01-01	CASSFRGGNTEAFF
s1_110512_PBMC	tcr_282252	347	2.5797027795814225e-05	TCRBV05-06	TCRBJ01-01	CASSFRGGNTEAFF
s1_110609_PBMC	tcr_282252	329	2.3549044248797305e-05	TCRBV05-06	TCRBJ01-01	CASSFRGGNTEAFF
s1_110819_Memory	tcr_282252	1040	5.024376681384708e-05	TCRBV05-06	TCRBJ01-01	CASSFRGGNTEAFF
s1_110916_Memory	tcr_282252	1296	4.7118178062212576e-05	TCRBV05-06	TCRBJ01-01	CASSFRGGNTEAFF
s1_111014_PBMC	tcr_282252	290	1.0046510493545568e-05	TCRBV05-06	TCRBJ01-01	CASSFRGGNTEAFF
s1_120320_PBMC	tcr_282252	381	1.792290469601272e-05	TCRBV05-06	TCRBJ01-01	CASSFRGGNTEAFF
s1_110316_PBMC	tcr_282520	195	9.195267445768317e-06	TCRBV05-04	TCRBJ02-07	CASSLGLAYEQYF
s1_110316_PBMC	tcr_284017	648	3.0556581050553176e-05	TCRBV28-01	TCRBJ01-02	CASSFGRDYGYTF
s1_110316_PBMC	tcr_284625	279	1.3156305730099285e-05	TCRBV05-04	TCRBJ01-03	CASSLPGSGNTIYF
s1_110415_PBMC	tcr_284625	793	3.7990011261906494e-05	TCRBV05-04	TCRBJ01-03	CASSLPGSGNTIYF
s1_110512_PBMC	tcr_284625	241	1.7916667719859445e-05	TCRBV05-04	TCRBJ01-03	CASSLPGSGNTIYF
s1_110819_Memory	tcr_284625	1410	6.811895308415805e-05	TCRBV05-04	TCRBJ01-03	CASSLPGSGNTIYF
s1_110915_PBMC	tcr_284625	464	1.5243923473138724e-05	TCRBV05-04	TCRBJ01-03	CASSLPGSGNTIYF
s1_110916_Memory	tcr_284625	862	3.1339405470391386e-05	TCRBV05-04	TCRBJ01-03	CASSLPGSGNTIYF
s1_120320_PBMC	tcr_284625	429	2.0180908437242667e-05	TCRBV05-04	TCRBJ01-03	CASSLPGSGNTIYF
s1_110316_PBMC	tcr_291655	189	8.912336139744676e-06	TCRBV19-01	TCRBJ01-01	CASSQGNTEAFF
s1_110316_PBMC	tcr_294453	382	1.8013293150171776e-05	TCRBV04-03	TCRBJ01-05	CASSQDRYSNQPQHF
s1_110415_PBMC	tcr_294453	683	3.272027451687533e-05	TCRBV04-03	TCRBJ01-05	CASSQDRYSNQPQHF
s1_110512_PBMC	tcr_294453	241	1.7916667719859438e-05	TCRBV04-03	TCRBJ01-05	CASSQDRYSNQPQHF
s1_110609_PBMC	tcr_294453	231	1.6534435323623636e-05	TCRBV04-03	TCRBJ01-05	CASSQDRYSNQPQHF
s1_110819_PBMC	tcr_294453	441	1.4062550671818427e-05	TCRBV04-03	TCRBJ01-05	CASSQDRYSNQPQHF
s1_110915_PBMC	tcr_294453	395	1.2977046922176288e-05	TCRBV04-03	TCRBJ01-05	CASSQDRYSNQPQHF
s1_111014_PBMC	tcr_294453	411	1.4238330389128372e-05	TCRBV04-03	TCRBJ01-05	CASSQDRYSNQPQHF
s1_110316_PBMC	tcr_298350	384	1.8107603585513e-05	TCRBV06-05	TCRBJ01-05	CASSYSGNQPQHF
s1_110415_PBMC	tcr_298350	568	2.7211004283433648e-05	TCRBV06-05	TCRBJ01-05	CASSYSGNQPQHF
s1_110512_PBMC	tcr_298350	240	1.7842324700274968e-05	TCRBV06-05	TCRBJ01-05	CASSYSGNQPQHF
s1_110609_PBMC	tcr_298350	537	3.843719380426794e-05	TCRBV06-05	TCRBJ01-05	CASSYSGNQPQHF
s1_110819_Memory	tcr_298350	809	3.9083853223463736e-05	TCRBV06-05	TCRBJ01-05	CASSYSGNQPQHF
s1_110819_PBMC	tcr_298350	497	1.584827139204934e-05	TCRBV06-05	TCRBJ01-05	CASSYSGNQPQHF
s1_110916_Memory	tcr_298350	1332	4.842701634171848e-05	TCRBV06-05	TCRBJ01-05	CASSYSGNQPQHF
s1_111014_Naive	tcr_298350	135	5.946440280252647e-06	TCRBV06-05	TCRBJ01-05	CASSYSGNQPQHF
s1_111014_PBMC	tcr_298350	470	1.6282275627470403e-05	TCRBV06-05	TCRBJ01-05	CASSYSGNQPQHF
s1_120320_PBMC	tcr_298350	339	1.594715142243651e-05	TCRBV06-05	TCRBJ01-05	CASSYSGNQPQHF
s2_110908_Naive	tcr_298350	158	6.160827625307043e-06	TCRBV06-05	TCRBJ01-05	CASSYSGNQPQHF
s2_111006_Naive	tcr_298350	261	1.2035914615838275e-05	TCRBV06-05	TCRBJ01-05	CASSYSGNQPQHF
s1_110316_PBMC	tcr_2987596	232	1.0940010499580769e-05	TCRBV05-04	TCRBJ01-04	CASSLGGEKLFF
s1_110316_PBMC	tcr_298990	320	1.5089669654594162e-05	TCRBV09-01	TCRBJ02-03	CASSVGDTQYF
s1_110415_PBMC	tcr_298990	335	1.6048743723504005e-05	TCRBV09-01	TCRBJ02-03	CASSVGDTQYF
s1_110512_PBMC	tcr_298990	221	1.6429807328169867e-05	TCRBV09-01	TCRBJ02-03	CASSVGDTQYF
s1_110819_Memory	tcr_298990	2498	0.00012068166298172116	TCRBV09-01	TCRBJ02-03	CASSVGDTQYF
s1_110819_PBMC	tcr_298990	1173	3.740447151483678e-05	TCRBV09-01	TCRBJ02-03	CASSVGDTQYF
s1_110915_PBMC	tcr_298990	548	1.8003599274310392e-05	TCRBV09-01	TCRBJ02-03	CASSVGDTQYF
s1_110916_Memory	tcr_298990	2192	7.969370857435953e-05	TCRBV09-01	TCRBJ02-03	CASSVGDTQYF
s1_111014_PBMC	tcr_298990	476	1.6490134465267896e-05	TCRBV09-01	TCRBJ02-03	CASSVGDTQYF
s1_120320_PBMC	tcr_298990	348	1.6370527123917128e-05	TCRBV09-01	TCRBJ02-03	CASSVGDTQYF
s1_110316_PBMC	tcr_300446	233	1.0987165717251377e-05	TCRBV28-01	TCRBJ02-01	CASSYNEQFF
s1_110819_Naive	tcr_300446	136	9.177827287057197e-06	TCRBV28-01	TCRBJ02-01	CASSYNEQFF
s1_110316_PBMC	tcr_3010834	206	9.713974840144992e-06	TCRBV04-03	TCRBJ01-01	CASSQEVNTEAFF
s2_111006_Naive	tcr_3010834	149	6.871077692566679e-06	TCRBV04-03	TCRBJ01-01	CASSQEVNTEAFF
s1_110316_PBMC	tcr_303870	220	1.0374147887533487e-05	TCRBV02-01	TCRBJ02-07	CASSEERGYEQYF
s1_110609_PBMC	tcr_303870	229	1.6391280039436413e-05	TCRBV02-01	TCRBJ02-07	CASSEERGYEQYF
s1_110915_PBMC	tcr_303870	301	9.888838287531803e-06	TCRBV02-01	TCRBJ02-07	CASSEERGYEQYF
s1_120320_PBMC	tcr_303870	219	1.030214206936164e-05	TCRBV02-01	TCRBJ02-07	CASSEERGYEQYF
s1_110316_PBMC	tcr_3041606	368	1.7353120102783287e-05	TCRBV10-02	TCRBJ02-02	CASNMQGVGELFF
s1_110316_PBMC	tcr_3062812	251	1.1835959635322294e-05	TCRBV02-01	TCRBJ01-03	CAGLTQGFSGNTIYF
s1_110316_PBMC	tcr_306812	190	8.959491357415283e-06	TCRBV19-01	TCRBJ01-01	CASSISVNTEAFF
s1_110819_Naive	tcr_306812	135	9.11034326288766e-06	TCRBV19-01	TCRBJ01-01	CASSISVNTEAFF
s1_110316_PBMC	tcr_3069736	197	9.28957788110953e-06	TCRBV02-01	TCRBJ02-01	CASSRQGDSYNEQFF
s1_110316_PBMC	tcr_307398	224	1.0562768758215912e-05	TCRBV06-04	TCRBJ02-06	CASSDSSGANVLTF
s1_110512_PBMC	tcr_307398	206	1.5314662034402677e-05	TCRBV06-04	TCRBJ02-06	CASSDSSGANVLTF
s1_110819_PBMC	tcr_307398	389	1.2404381431604013e-05	TCRBV06-04	TCRBJ02-06	CASSDSSGANVLTF
s1_111014_PBMC	tcr_307398	339	1.1744024335558443e-05	TCRBV06-04	TCRBJ02-06	CASSDSSGANVLTF
s2_120327_PBMC	tcr_307398	602	2.572599879694632e-05	TCRBV06-04	TCRBJ02-06	CASSDSSGANVLTF
s1_110316_PBMC	tcr_307493	184	8.676560051391644e-06	TCRBV05-06	TCRBJ01-01	CASSFLNTEAFF
s1_110316_PBMC	tcr_3080959	236	1.1128631370263194e-05	TCRBV06-05	TCRBJ01-06	CASSYGTGALSSPLHF
s1_110316_PBMC	tcr_309062	297	1.4005099648170206e-05	TCRBV19-01	TCRBJ01-01	CASSTNRETEAFF
s1_110819_Memory	tcr_309062	722	3.488076888422846e-05	TCRBV19-01	TCRBJ01-01	CASSTNRETEAFF
s1_110819_PBMC	tcr_309062	827	2.637126849341007e-05	TCRBV19-01	TCRBJ01-01	CASSTNRETEAFF
s1_110916_Memory	tcr_309062	1161	4.221003451406543e-05	TCRBV19-01	TCRBJ01-01	CASSTNRETEAFF
s1_111014_PBMC	tcr_309062	458	1.5866557951875413e-05	TCRBV19-01	TCRBJ01-01	CASSTNRETEAFF
s1_110316_PBMC	tcr_3101095	199	9.383888316450742e-06	TCRBV18-01	TCRBJ01-02	CASSPRPGSDGYGYTF
s1_110316_PBMC	tcr_3110835	183	8.629404833721035e-06	TCRBV21-01	TCRBJ01-03	CASSKRNREVIDSGNTIYF
s1_110316_PBMC	tcr_3111185	200	9.43104353412135e-06	TCRBV06-04	TCRBJ01-01	CASSIGRGTEAFF
s1_110316_PBMC	tcr_3112672	277	1.306199529475807e-05	TCRBV07-08	TCRBJ02-07	CASSLIGAGGLGGTYEQYF
s1_110316_PBMC	tcr_3119154	186	8.770870486732855e-06	TCRBV04-02	TCRBJ01-04	CASSQDRGGTEKLFF
s1_110316_PBMC	tcr_311968	190	8.959491357415283e-06	TCRBV05-04	TCRBJ01-02	CASSPGTDYGYTF
s1_110316_PBMC	tcr_3122330	290	1.3675013124475958e-05	TCRBV02-01	TCRBJ01-03	CASRRQGSAGNTIYF
s1_110316_PBMC	tcr_3123249	215	1.0138371799180451e-05	TCRBV07-06	TCRBJ02-01	CASSLGGGTPNNEQFF
s1_110316_PBMC	tcr_3124729	231	1.089285528191016e-05	TCRBV25-01	TCRBJ01-04	CASSESRGKLFF
s1_110316_PBMC	tcr_3130518	213	1.0044061363839238e-05	TCRBV07-09	TCRBJ01-03	CASSLVSRGGDTIYF
s1_110316_PBMC	tcr_3135555	285	1.3439237036122924e-05	TCRBV19-01	TCRBJ01-04	CASRKQGDDEKLFF
s1_110316_PBMC	tcr_3136178	209	9.855440493156814e-06	TCRBV06-04	TCRBJ01-05	CASSEGRNQPQHF
s1_110316_PBMC	tcr_3138537	192	9.053801792756496e-06	TCRBV10-01	TCRBJ01-06	CASSIFHSPLHF
s1_110316_PBMC	tcr_3142186	231	1.089285528191016e-05	TCRBV06-05	TCRBJ01-05	CASRDGVSNQPQHF
s1_110316_PBMC	tcr_3142322	620	2.9236234955776185e-05	TCRBV19-01	TCRBJ01-03	CASSLGSGNTIYF
s1_110316_PBMC	tcr_314320	220	1.0374147887533487e-05	TCRBV05-01	TCRBJ01-05	CASSLEGDQPQHF
s1_110415_PBMC	tcr_314320	211	1.0108313210923418e-05	TCRBV05-01	TCRBJ01-05	CASSLEGDQPQHF
s1_110316_PBMC	tcr_3143987	230	1.0845700064239552e-05	TCRBV10-03	TCRBJ01-03	CATGPTGQGNTIYF
s1_110316_PBMC	tcr_3144584	183	8.629404833721035e-06	TCRBV02-01	TCRBJ01-04	CASIAYPRGGEKLFF
s1_110819_PBMC	tcr_3144584	297	9.470697391224656e-06	TCRBV02-01	TCRBJ01-04	CASIAYPRGGEKLFF
s1_110316_PBMC	tcr_3144635	203	9.572509187133173e-06	TCRBV04-02	TCRBJ01-04	CASSQDWSSNEKLFF
s1_110316_PBMC	tcr_3144654	183	8.629404833721035e-06	TCRBV06-01	TCRBJ01-01	CASSVWGTEAFF
s1_110316_PBMC	tcr_314467	220	1.0374147887533487e-05	TCRBV10-03	TCRBJ02-01	CAISESNYNEQFF
s1_110819_Naive	tcr_314467	136	9.177827287057197e-06	TCRBV10-03	TCRBJ02-01	CAISESNYNEQFF
s2_111006_Naive	tcr_314467	142	6.548275384862204e-06	TCRBV10-03	TCRBJ02-01	CAISESNYNEQFF
s1_110316_PBMC	tcr_3144695	378	1.7824672279489352e-05	TCRBV02-01	TCRBJ01-03	CASSLRAGNTIYF
s1_110316_PBMC	tcr_316400	323	1.5231135307605981e-05	TCRBV10-03	TCRBJ02-07	CAISGTGGYEQYF
s1_110512_PBMC	tcr_316400	267	1.98495862290559e-05	TCRBV10-03	TCRBJ02-07	CAISGTGGYEQYF
s1_110609_PBMC	tcr_316400	389	2.784370277441383e-05	TCRBV10-03	TCRBJ02-07	CAISGTGGYEQYF
s1_110819_Memory	tcr_316400	983	4.749002190193432e-05	TCRBV10-03	TCRBJ02-07	CAISGTGGYEQYF
s1_110819_PBMC	tcr_316400	492	1.5688832042028727e-05	TCRBV10-03	TCRBJ02-07	CAISGTGGYEQYF
s1_110915_PBMC	tcr_316400	596	1.9580556874979918e-05	TCRBV10-03	TCRBJ02-07	CAISGTGGYEQYF
s1_110916_Memory	tcr_316400	789	2.8685372292504412e-05	TCRBV10-03	TCRBJ02-07	CAISGTGGYEQYF
s1_111014_PBMC	tcr_316400	558	1.933087191516699e-05	TCRBV10-03	TCRBJ02-07	CAISGTGGYEQYF
s1_120320_PBMC	tcr_316400	489	2.3003413113780106e-05	TCRBV10-03	TCRBJ02-07	CAISGTGGYEQYF
s1_110316_PBMC	tcr_316465	214	1.0091216581509843e-05	TCRBV04-02	TCRBJ01-01	CASSQDRDTEAFF
s1_110316_PBMC	tcr_317240	811	3.824288153086208e-05	TCRBV05-01	TCRBJ01-01	CASSLGQGNTEAFF
s1_110415_PBMC	tcr_317240	454	2.174964074767408e-05	TCRBV05-01	TCRBJ01-01	CASSLGQGNTEAFF
s1_110512_PBMC	tcr_317240	459	3.412344598927588e-05	TCRBV05-01	TCRBJ01-01	CASSLGQGNTEAFF
s1_110609_PBMC	tcr_317240	524	3.750668445705101e-05	TCRBV05-01	TCRBJ01-01	CASSLGQGNTEAFF
s1_110819_Naive	tcr_317240	116	7.828146803666432e-06	TCRBV05-01	TCRBJ01-01	CASSLGQGNTEAFF
s1_110819_PBMC	tcr_317240	726	2.315059362299361e-05	TCRBV05-01	TCRBJ01-01	CASSLGQGNTEAFF
s1_111014_Naive	tcr_317240	338	1.4888124553521445e-05	TCRBV05-01	TCRBJ01-01	CASSLGQGNTEAFF
s1_111014_PBMC	tcr_317240	500	1.7321569816457872e-05	TCRBV05-01	TCRBJ01-01	CASSLGQGNTEAFF
s1_120320_PBMC	tcr_317240	206	9.690599389445197e-06	TCRBV05-01	TCRBJ01-01	CASSLGQGNTEAFF
s2_110811_Naive	tcr_317240	238	1.5710503217319628e-05	TCRBV05-01	TCRBJ01-01	CASSLGQGNTEAFF
s2_110908_Naive	tcr_317240	214	8.344412100099413e-06	TCRBV05-01	TCRBJ01-01	CASSLGQGNTEAFF
s1_110316_PBMC	tcr_317715	238	1.1222941805604406e-05	TCRBV06-04	TCRBJ01-01	CASSDGTGGTEAFF
s1_110415_PBMC	tcr_317715	318	1.5234329862908276e-05	TCRBV06-04	TCRBJ01-01	CASSDGTGGTEAFF
s1_110316_PBMC	tcr_318950	255	1.2024580506004725e-05	TCRBV18-01	TCRBJ01-04	CASSPGQGEKLFF
s1_110316_PBMC	tcr_320108	318	1.4995359219252949e-05	TCRBV19-01	TCRBJ01-01	CASSIGNTEAFF
s1_110415_PBMC	tcr_320108	383	1.834826521224488e-05	TCRBV19-01	TCRBJ01-01	CASSIGNTEAFF
s1_110512_PBMC	tcr_320108	322	2.3938452306202248e-05	TCRBV19-01	TCRBJ01-01	CASSIGNTEAFF
s1_110609_PBMC	tcr_320108	263	1.882491987061912e-05	TCRBV19-01	TCRBJ01-01	CASSIGNTEAFF
s1_110819_Naive	tcr_320108	472	3.1852459408022054e-05	TCRBV19-01	TCRBJ01-01	CASSIGNTEAFF
s1_110915_PBMC	tcr_320108	539	1.7707919724184858e-05	TCRBV19-01	TCRBJ01-01	CASSIGNTEAFF
s1_110916_Naive	tcr_320108	762	2.9718220954972803e-05	TCRBV19-01	TCRBJ01-01	CASSIGNTEAFF
s1_111014_Naive	tcr_320108	331	1.45797906130639e-05	TCRBV19-01	TCRBJ01-01	CASSIGNTEAFF
s1_111014_PBMC	tcr_320108	424	1.4688691204356278e-05	TCRBV19-01	TCRBJ01-01	CASSIGNTEAFF
s1_120320_PBMC	tcr_320108	297	1.3971398148860309e-05	TCRBV19-01	TCRBJ01-01	CASSIGNTEAFF
s2_110811_Naive	tcr_320108	237	1.5644492699599802e-05	TCRBV19-01	TCRBJ01-01	CASSIGNTEAFF
s2_110908_Naive	tcr_320108	309	1.204870719126504e-05	TCRBV19-01	TCRBJ01-01	CASSIGNTEAFF
s2_111006_Naive	tcr_320108	630	2.905220769340274e-05	TCRBV19-01	TCRBJ01-01	CASSIGNTEAFF
s1_110316_PBMC	tcr_324602	200	9.43104353412135e-06	TCRBV28-01	TCRBJ01-03	CASSSFSGNTIYF
s1_110316_PBMC	tcr_325149	202	9.52535396946256e-06	TCRBV02-01	TCRBJ01-01	CASRQNTEAFF
s2_110811_Naive	tcr_325149	96	6.3370097011037175e-06	TCRBV02-01	TCRBJ01-01	CASRQNTEAFF
s3_110909_Naive	tcr_325149	294	9.957292697463783e-06	TCRBV02-01	TCRBJ01-01	CASRQNTEAFF
s1_110316_PBMC	tcr_326321	194	9.14811222809771e-06	TCRBV05-04	TCRBJ01-03	CASSWTGSGNTIYF
s1_110316_PBMC	tcr_328690	186	8.770870486732855e-06	TCRBV02-01	TCRBJ01-03	CASSELGNTIYF
s1_110415_PBMC	tcr_328690	205	9.820873024830807e-06	TCRBV02-01	TCRBJ01-03	CASSELGNTIYF
s1_110609_PBMC	tcr_328690	215	1.5389193050125894e-05	TCRBV02-01	TCRBJ01-03	CASSELGNTIYF
s1_120320_PBMC	tcr_328690	410	1.9287115289672486e-05	TCRBV02-01	TCRBJ01-03	CASSELGNTIYF
s1_110316_PBMC	tcr_330363	259	1.2213201376687147e-05	TCRBV06-05	TCRBJ01-03	CASSYGSGNTIYF
s1_110819_Naive	tcr_330363	94	6.343498271936593e-06	TCRBV06-05	TCRBJ01-03	CASSYGSGNTIYF
s1_111014_Naive	tcr_330363	293	1.2905977793437227e-05	TCRBV06-05	TCRBJ01-03	CASSYGSGNTIYF
s1_110316_PBMC	tcr_333117	442	2.0842606210408184e-05	TCRBV06-04	TCRBJ02-03	CASSDQGGSTDTQYF
s1_110415_PBMC	tcr_333117	301	1.4419916002312552e-05	TCRBV06-04	TCRBJ02-03	CASSDQGGSTDTQYF
s1_110512_PBMC	tcr_333117	317	2.356673720827985e-05	TCRBV06-04	TCRBJ02-03	CASSDQGGSTDTQYF
s1_110609_PBMC	tcr_333117	392	2.8058435700694648e-05	TCRBV06-04	TCRBJ02-03	CASSDQGGSTDTQYF
s1_110819_Memory	tcr_333117	1449	7.000309433967733e-05	TCRBV06-04	TCRBJ02-03	CASSDQGGSTDTQYF
s1_110819_PBMC	tcr_333117	618	1.9706703662548277e-05	TCRBV06-04	TCRBJ02-03	CASSDQGGSTDTQYF
s1_110915_PBMC	tcr_333117	673	2.211025969272061e-05	TCRBV06-04	TCRBJ02-03	CASSDQGGSTDTQYF
s1_110916_Memory	tcr_333117	1215	4.4173291933324295e-05	TCRBV06-04	TCRBJ02-03	CASSDQGGSTDTQYF
s1_111014_PBMC	tcr_333117	613	2.123624459497736e-05	TCRBV06-04	TCRBJ02-03	CASSDQGGSTDTQYF
s3_110316_PBMC	tcr_333117	586	3.165536319910613e-05	TCRBV06-04	TCRBJ02-03	CASSDQGGSTDTQYF
s3_110415_PBMC	tcr_333117	464	2.4626456722584822e-05	TCRBV06-04	TCRBJ02-03	CASSDQGGSTDTQYF
s3_110513_PBMC	tcr_333117	569	3.0286726408343434e-05	TCRBV06-04	TCRBJ02-03	CASSDQGGSTDTQYF
s3_110812_PBMC	tcr_333117	640	2.4339804666221985e-05	TCRBV06-04	TCRBJ02-03	CASSDQGGSTDTQYF
s3_110909_PBMC	tcr_333117	794	2.8767053854062425e-05	TCRBV06-04	TCRBJ02-03	CASSDQGGSTDTQYF
s1_110316_PBMC	tcr_333233	345	1.6268550096359327e-05	TCRBV06-04	TCRBJ02-02	CASSDSNTGELFF
s1_110415_PBMC	tcr_333233	212	1.015621990860552e-05	TCRBV06-04	TCRBJ02-02	CASSDSNTGELFF
s1_110609_PBMC	tcr_333233	361	2.583952879579278e-05	TCRBV06-04	TCRBJ02-02	CASSDSNTGELFF
s1_110819_Naive	tcr_333233	85	5.7361420544107495e-06	TCRBV06-04	TCRBJ02-02	CASSDSNTGELFF
s1_110819_PBMC	tcr_333233	427	1.3616120491760703e-05	TCRBV06-04	TCRBJ02-02	CASSDSNTGELFF
s1_110915_PBMC	tcr_333233	413	1.356840602242736e-05	TCRBV06-04	TCRBJ02-02	CASSDSNTGELFF
s1_111014_PBMC	tcr_333233	262	9.076502583823926e-06	TCRBV06-04	TCRBJ02-02	CASSDSNTGELFF
s1_120320_PBMC	tcr_333233	282	1.3265771979725947e-05	TCRBV06-04	TCRBJ02-02	CASSDSNTGELFF
s2_111006_Naive	tcr_333233	259	1.194368538506557e-05	TCRBV06-04	TCRBJ02-02	CASSDSNTGELFF
s3_110316_PBMC	tcr_333233	423	2.285020244577115e-05	TCRBV06-04	TCRBJ02-02	CASSDSNTGELFF
s3_110415_PBMC	tcr_333233	452	2.398956560044901e-05	TCRBV06-04	TCRBJ02-02	CASSDSNTGELFF
s3_110609_PBMC	tcr_333233	661	6.175599096176314e-05	TCRBV06-04	TCRBJ02-02	CASSDSNTGELFF
s3_110909_PBMC	tcr_333233	903	3.271618341337325e-05	TCRBV06-04	TCRBJ02-02	CASSDSNTGELFF
s3_111007_PBMC	tcr_333233	1426	5.265302571756917e-05	TCRBV06-04	TCRBJ02-02	CASSDSNTGELFF
s3_120403_PBMC	tcr_333233	1139	4.1541517829316726e-05	TCRBV06-04	TCRBJ02-02	CASSDSNTGELFF
s1_110316_PBMC	tcr_334040	2420	0.00011411562676286836	TCRBV06-04	TCRBJ02-03	CASSDSTGGTDTQYF
s1_110415_PBMC	tcr_334040	2131	0.0001020891727605583	TCRBV06-04	TCRBJ02-03	CASSDSTGGTDTQYF
s1_110512_PBMC	tcr_334040	1081	8.036480417082182e-05	TCRBV06-04	TCRBJ02-03	CASSDSTGGTDTQYF
s1_110609_PBMC	tcr_334040	1629	0.00011659997897048877	TCRBV06-04	TCRBJ02-03	CASSDSTGGTDTQYF
s1_110819_Memory	tcr_334040	5169	0.0002497211833276689	TCRBV06-04	TCRBJ02-03	CASSDSTGGTDTQYF
s1_110819_PBMC	tcr_334040	3712	0.00011836777345530612	TCRBV06-04	TCRBJ02-03	CASSDSTGGTDTQYF
s1_110915_PBMC	tcr_334040	2683	8.814535922075692e-05	TCRBV06-04	TCRBJ02-03	CASSDSTGGTDTQYF
s1_110916_Memory	tcr_334040	7604	0.00027645572992674724	TCRBV06-04	TCRBJ02-03	CASSDSTGGTDTQYF
s1_111014_PBMC	tcr_334040	3751	0.000129946416763067	TCRBV06-04	TCRBJ02-03	CASSDSTGGTDTQYF
s1_120320_PBMC	tcr_334040	1412	6.642294338784764e-05	TCRBV06-04	TCRBJ02-03	CASSDSTGGTDTQYF
s3_110316_PBMC	tcr_334040	3355	0.0001812350572235513	TCRBV06-04	TCRBJ02-03	CASSDSTGGTDTQYF
s3_110415_PBMC	tcr_334040	3320	0.00017620654379090864	TCRBV06-04	TCRBJ02-03	CASSDSTGGTDTQYF
s3_110513_PBMC	tcr_334040	3343	0.00017794117114778923	TCRBV06-04	TCRBJ02-03	CASSDSTGGTDTQYF
s3_110609_PBMC	tcr_334040	1628	0.0001521009883294257	TCRBV06-04	TCRBJ02-03	CASSDSTGGTDTQYF
s3_110812_Memory	tcr_334040	8458	0.00030131203615117437	TCRBV06-04	TCRBJ02-03	CASSDSTGGTDTQYF
s3_110812_Naive	tcr_334040	112	7.902176696904251e-06	TCRBV06-04	TCRBJ02-03	CASSDSTGGTDTQYF
s3_110812_PBMC	tcr_334040	4433	0.00016859117825837822	TCRBV06-04	TCRBJ02-03	CASSDSTGGTDTQYF
s3_110909_Memory	tcr_334040	8119	0.0003161972149953735	TCRBV06-04	TCRBJ02-03	CASSDSTGGTDTQYF
s3_110909_PBMC	tcr_334040	4862	0.0001761529166731127	TCRBV06-04	TCRBJ02-03	CASSDSTGGTDTQYF
s3_111007_Memory	tcr_334040	7901	0.0003702375494913322	TCRBV06-04	TCRBJ02-03	CASSDSTGGTDTQYF
s3_111007_PBMC	tcr_334040	4987	0.00018413789568970368	TCRBV06-04	TCRBJ02-03	CASSDSTGGTDTQYF
s3_120403_PBMC	tcr_334040	4185	0.00015263498868805142	TCRBV06-04	TCRBJ02-03	CASSDSTGGTDTQYF
s1_110316_PBMC	tcr_334083	673	3.1735461492318346e-05	TCRBV06-04	TCRBJ02-01	CASSDGTSGSNEQFF
s1_110415_PBMC	tcr_334083	684	3.276818121455743e-05	TCRBV06-04	TCRBJ02-01	CASSDGTSGSNEQFF
s1_110512_PBMC	tcr_334083	615	4.57209570444546e-05	TCRBV06-04	TCRBJ02-01	CASSDGTSGSNEQFF
s1_110609_PBMC	tcr_334083	825	5.905155472722727e-05	TCRBV06-04	TCRBJ02-01	CASSDGTSGSNEQFF
s1_110819_Memory	tcr_334083	671	3.241689185778019e-05	TCRBV06-04	TCRBJ02-01	CASSDGTSGSNEQFF
s1_110819_PBMC	tcr_334083	897	2.860341939369871e-05	TCRBV06-04	TCRBJ02-01	CASSDGTSGSNEQFF
s1_110915_PBMC	tcr_334083	1021	3.354320229757466e-05	TCRBV06-04	TCRBJ02-01	CASSDGTSGSNEQFF
s1_110916_Memory	tcr_334083	972	3.533863354665943e-05	TCRBV06-04	TCRBJ02-01	CASSDGTSGSNEQFF
s1_111014_PBMC	tcr_334083	898	3.1109539390358336e-05	TCRBV06-04	TCRBJ02-01	CASSDGTSGSNEQFF
s1_120320_PBMC	tcr_334083	373	1.7546570739141062e-05	TCRBV06-04	TCRBJ02-01	CASSDGTSGSNEQFF
s3_110316_PBMC	tcr_334083	4104	0.0002216955811759924	TCRBV06-04	TCRBJ02-01	CASSDGTSGSNEQFF
s3_110415_PBMC	tcr_334083	1378	7.313633052526269e-05	TCRBV06-04	TCRBJ02-01	CASSDGTSGSNEQFF
s3_110513_PBMC	tcr_334083	2183	0.0001161967025473	TCRBV06-04	TCRBJ02-01	CASSDGTSGSNEQFF
s3_110609_PBMC	tcr_334083	1154	0.00010781605683793444	TCRBV06-04	TCRBJ02-01	CASSDGTSGSNEQFF
s3_110812_Memory	tcr_334083	4416	0.00015731779991056826	TCRBV06-04	TCRBJ02-01	CASSDGTSGSNEQFF
s3_110812_Naive	tcr_334083	105	7.4082906533477356e-06	TCRBV06-04	TCRBJ02-01	CASSDGTSGSNEQFF
s3_110812_PBMC	tcr_334083	2716	0.00010329204605227954	TCRBV06-04	TCRBJ02-01	CASSDGTSGSNEQFF
s3_110909_Memory	tcr_334083	5116	0.0001992443591472264	TCRBV06-04	TCRBJ02-01	CASSDGTSGSNEQFF
s3_110909_PBMC	tcr_334083	3199	0.00011590151798381067	TCRBV06-04	TCRBJ02-01	CASSDGTSGSNEQFF
s3_111007_Memory	tcr_334083	3090	0.00014479610529404083	TCRBV06-04	TCRBJ02-01	CASSDGTSGSNEQFF
s3_111007_PBMC	tcr_334083	3004	0.00011091843566309804	TCRBV06-04	TCRBJ02-01	CASSDGTSGSNEQFF
s3_120403_PBMC	tcr_334083	2534	9.241984739200052e-05	TCRBV06-04	TCRBJ02-01	CASSDGTSGSNEQFF
s1_110316_PBMC	tcr_340281	203	9.572509187133173e-06	TCRBV07-09	TCRBJ01-03	CASSLVGSGNTIYF
s1_110316_PBMC	tcr_340329	106141	0.005005101958775871	TCRBV13-01	TCRBJ01-04	CASSSKGWDEKLFF
s1_110415_PBMC	tcr_340329	120470	0.0057713198697627675	TCRBV13-01	TCRBJ01-04	CASSSKGWDEKLFF
s1_110512_PBMC	tcr_340329	70534	0.005243710543371642	TCRBV13-01	TCRBJ01-04	CASSSKGWDEKLFF
s1_110609_PBMC	tcr_340329	86370	0.006182160947624994	TCRBV13-01	TCRBJ01-04	CASSSKGWDEKLFF
s1_110819_Memory	tcr_340329	136894	0.0066135290521296	TCRBV13-01	TCRBJ01-04	CASSSKGWDEKLFF
s1_110819_Naive	tcr_340329	8580	0.0005790129273746381	TCRBV13-01	TCRBJ01-04	CASSSKGWDEKLFF
s1_110819_PBMC	tcr_340329	172309	0.0054945669925405005	TCRBV13-01	TCRBJ01-04	CASSSKGWDEKLFF
s1_110915_PBMC	tcr_340329	112065	0.0036817031983131282	TCRBV13-01	TCRBJ01-04	CASSSKGWDEKLFF
s1_110916_Memory	tcr_340329	173842	0.006320307338496266	TCRBV13-01	TCRBJ01-04	CASSSKGWDEKLFF
s1_110916_Naive	tcr_340329	7413	0.00028910914952652675	TCRBV13-01	TCRBJ01-04	CASSSKGWDEKLFF
s1_111014_PBMC	tcr_340329	137311	0.004756884146135293	TCRBV13-01	TCRBJ01-04	CASSSKGWDEKLFF
s1_120320_PBMC	tcr_340329	84484	0.003974274751543146	TCRBV13-01	TCRBJ01-04	CASSSKGWDEKLFF
s2_111006_Naive	tcr_340329	4857	0.00022397868693151918	TCRBV13-01	TCRBJ01-04	CASSSKGWDEKLFF
s1_110316_PBMC	tcr_340555	337	1.5891308354994476e-05	TCRBV06-06	TCRBJ01-01	CASRANTEAFF
s1_110316_PBMC	tcr_340911	316	1.4901048783911733e-05	TCRBV06-01	TCRBJ02-06	CASSEGSGANVLTF
s1_110415_PBMC	tcr_340911	351	1.6815250886417623e-05	TCRBV06-01	TCRBJ02-06	CASSEGSGANVLTF
s1_110512_PBMC	tcr_340911	227	1.687586544567674e-05	TCRBV06-01	TCRBJ02-06	CASSEGSGANVLTF
s1_110609_PBMC	tcr_340911	220	1.5747081260593937e-05	TCRBV06-01	TCRBJ02-06	CASSEGSGANVLTF
s1_110819_Memory	tcr_340911	1104	5.333569092546845e-05	TCRBV06-01	TCRBJ02-06	CASSEGSGANVLTF
s1_110819_PBMC	tcr_340911	286	9.119930821179304e-06	TCRBV06-01	TCRBJ02-06	CASSEGSGANVLTF
s1_110916_Memory	tcr_340911	1045	3.799266672454641e-05	TCRBV06-01	TCRBJ02-06	CASSEGSGANVLTF
s1_110316_PBMC	tcr_341575	191	9.00664657508589e-06	TCRBV09-01	TCRBJ01-05	CASSVGGNQPQHF
s1_110819_Naive	tcr_341575	100	6.7484024169538225e-06	TCRBV09-01	TCRBJ01-05	CASSVGGNQPQHF
s1_110915_PBMC	tcr_341575	291	9.560305454058987e-06	TCRBV09-01	TCRBJ01-05	CASSVGGNQPQHF
s1_111014_Naive	tcr_341575	142	6.254774220710191e-06	TCRBV09-01	TCRBJ01-05	CASSVGGNQPQHF
s2_111006_Naive	tcr_341575	217	1.000687153883872e-05	TCRBV09-01	TCRBJ01-05	CASSVGGNQPQHF
s1_110316_PBMC	tcr_343187	8295	0.00039115253057768283	TCRBV07-06	TCRBJ01-01	CASSLDTLPNTEAFF
s1_110415_PBMC	tcr_343187	8784	0.0004208124324395797	TCRBV07-06	TCRBJ01-01	CASSLDTLPNTEAFF
s1_110512_PBMC	tcr_343187	5440	0.0004044260265395659	TCRBV07-06	TCRBJ01-01	CASSLDTLPNTEAFF
s1_110609_PBMC	tcr_343187	6718	0.00048085859958486415	TCRBV07-06	TCRBJ01-01	CASSLDTLPNTEAFF
s1_110819_Memory	tcr_343187	20371	0.0009841497824662297	TCRBV07-06	TCRBJ01-01	CASSLDTLPNTEAFF
s1_110819_PBMC	tcr_343187	12614	0.0004022335922320128	TCRBV07-06	TCRBJ01-01	CASSLDTLPNTEAFF
s1_110915_PBMC	tcr_343187	8460	0.00027793877711800355	TCRBV07-06	TCRBJ01-01	CASSLDTLPNTEAFF
s1_110916_Memory	tcr_343187	26905	0.000978174830836288	TCRBV07-06	TCRBJ01-01	CASSLDTLPNTEAFF
s1_110916_Naive	tcr_343187	244	9.516070751986043e-06	TCRBV07-06	TCRBJ01-01	CASSLDTLPNTEAFF
s1_111014_PBMC	tcr_343187	9890	0.0003426206509695368	TCRBV07-06	TCRBJ01-01	CASSLDTLPNTEAFF
s1_120320_PBMC	tcr_343187	6240	0.0002935404863598933	TCRBV07-06	TCRBJ01-01	CASSLDTLPNTEAFF
s2_111006_Naive	tcr_343187	135	6.225473077157729e-06	TCRBV07-06	TCRBJ01-01	CASSLDTLPNTEAFF
s1_110316_PBMC	tcr_3452178	239	1.1270097023275014e-05	TCRBV10-03	TCRBJ01-03	CAISAGQGYGNTIYF
s1_110316_PBMC	tcr_3457145	196	9.242422663438924e-06	TCRBV02-01	TCRBJ01-02	CASSAGYYGYTF
s1_110316_PBMC	tcr_3494650	183	8.629404833721035e-06	TCRBV05-01	TCRBJ01-06	CASSFGPLPDRGEYSPLHF
s1_110316_PBMC	tcr_3508458	256	1.2071735723675328e-05	TCRBV10-02	TCRBJ02-07	CASSDPGEMTTYEQYF
s1_110316_PBMC	tcr_3519261	245	1.1553028329298655e-05	TCRBV10-02	TCRBJ02-01	CATRGGQGNNEQFF
s1_110316_PBMC	tcr_3520951	185	8.723715269062249e-06	TCRBV19-01	TCRBJ01-03	CASTKGLPGNTIYF
s1_110316_PBMC	tcr_3521768	192	9.053801792756496e-06	TCRBV21-01	TCRBJ01-03	CASMGSEEPMTGNTIYF
s1_110316_PBMC	tcr_3522952	199	9.383888316450742e-06	TCRBV02-01	TCRBJ01-04	CASRSRKAGANEKLFF
s1_110316_PBMC	tcr_352299	333	1.5702687484312052e-05	TCRBV18-01	TCRBJ01-01	CASSPTGGGTEAFF
s1_110415_PBMC	tcr_352299	500	2.395334884105075e-05	TCRBV18-01	TCRBJ01-01	CASSPTGGGTEAFF
s1_110609_PBMC	tcr_352299	182	1.3027130861036805e-05	TCRBV18-01	TCRBJ01-01	CASSPTGGGTEAFF
s1_110819_Memory	tcr_352299	852	4.116123973595933e-05	TCRBV18-01	TCRBJ01-01	CASSPTGGGTEAFF
s1_110915_PBMC	tcr_352299	286	9.396039037322577e-06	TCRBV18-01	TCRBJ01-01	CASSPTGGGTEAFF
s1_111014_PBMC	tcr_352299	374	1.2956534222710491e-05	TCRBV18-01	TCRBJ01-01	CASSPTGGGTEAFF
s1_110316_PBMC	tcr_361597	198	9.336733098780135e-06	TCRBV07-03	TCRBJ02-02	CASSFSSTGELFF
s1_110415_PBMC	tcr_361597	239	1.1449700746022259e-05	TCRBV07-03	TCRBJ02-02	CASSFSSTGELFF
s1_110609_PBMC	tcr_361597	178	1.2740820292662367e-05	TCRBV07-03	TCRBJ02-02	CASSFSSTGELFF
s1_110915_PBMC	tcr_361597	299	9.823131720837241e-06	TCRBV07-03	TCRBJ02-02	CASSFSSTGELFF
s1_110316_PBMC	tcr_3631071	212	9.996906146168627e-06	TCRBV02-01	TCRBJ01-03	CASRSGNTIYF
s2_110908_Naive	tcr_3631071	286	1.1151877853403886e-05	TCRBV02-01	TCRBJ01-03	CASRSGNTIYF
s1_110316_PBMC	tcr_3633459	207	9.761130057815597e-06	TCRBV06-01	TCRBJ01-03	CASSDGGNTIYF
s1_110316_PBMC	tcr_366785	328	1.5466911395959015e-05	TCRBV11-03	TCRBJ01-01	CASSLEGGTEAFF
s1_110415_PBMC	tcr_366785	398	1.90668656774764e-05	TCRBV11-03	TCRBJ01-01	CASSLEGGTEAFF
s1_110512_PBMC	tcr_366785	262	1.9477871131133507e-05	TCRBV11-03	TCRBJ01-01	CASSLEGGTEAFF
s1_110819_Memory	tcr_366785	738	3.5653749912133793e-05	TCRBV11-03	TCRBJ01-01	CASSLEGGTEAFF
s1_110819_PBMC	tcr_366785	615	1.9611040052535902e-05	TCRBV11-03	TCRBJ01-01	CASSLEGGTEAFF
s1_110916_Memory	tcr_366785	1174	4.268267055944256e-05	TCRBV11-03	TCRBJ01-01	CASSLEGGTEAFF
s1_111014_PBMC	tcr_366785	571	1.978123273039489e-05	TCRBV11-03	TCRBJ01-01	CASSLEGGTEAFF
s1_110316_PBMC	tcr_3696856	239	1.1270097023275013e-05	TCRBV10-03	TCRBJ01-01	CAISESVRNTEAFF
s1_111014_PBMC	tcr_3696856	231	8.002565255203537e-06	TCRBV10-03	TCRBJ01-01	CAISESVRNTEAFF
s1_110316_PBMC	tcr_370275	210	9.90259571082742e-06	TCRBV06-05	TCRBJ02-03	CASSYGADTQYF
s1_110916_Memory	tcr_370275	960	3.490235412015746e-05	TCRBV06-05	TCRBJ02-03	CASSYGADTQYF
s1_110316_PBMC	tcr_371047	304	1.433518617186445e-05	TCRBV19-01	TCRBJ02-07	CASSPGQGYEQYF
s1_110609_PBMC	tcr_371047	169	1.209662151381989e-05	TCRBV19-01	TCRBJ02-07	CASSPGQGYEQYF
s1_110819_Naive	tcr_371047	156	1.0527507770447965e-05	TCRBV19-01	TCRBJ02-07	CASSPGQGYEQYF
s1_111014_PBMC	tcr_371047	319	1.1051161542900123e-05	TCRBV19-01	TCRBJ02-07	CASSPGQGYEQYF
s2_111006_Naive	tcr_371047	220	1.014521538499778e-05	TCRBV19-01	TCRBJ02-07	CASSPGQGYEQYF
s1_110316_PBMC	tcr_371453	291	1.3722168342146567e-05	TCRBV19-01	TCRBJ01-05	CASSIGGQPQHF
s1_110819_Naive	tcr_371453	176	1.1877188253838726e-05	TCRBV19-01	TCRBJ01-05	CASSIGGQPQHF
s1_111014_Naive	tcr_371453	126	5.550010928235804e-06	TCRBV19-01	TCRBJ01-05	CASSIGGQPQHF
s2_110811_Naive	tcr_371453	166	1.0957745941491842e-05	TCRBV19-01	TCRBJ01-05	CASSIGGQPQHF
s2_111006_Naive	tcr_371453	290	1.3373238462042529e-05	TCRBV19-01	TCRBJ01-05	CASSIGGQPQHF
s1_110316_PBMC	tcr_3719063	228	1.075138962889834e-05	TCRBV19-01	TCRBJ01-02	CASSMGYGYTF
s1_110316_PBMC	tcr_378287	579	2.730287103128131e-05	TCRBV07-06	TCRBJ02-07	CASSPGAYEQYF
s1_110415_PBMC	tcr_378287	389	1.8635705398337486e-05	TCRBV07-06	TCRBJ02-07	CASSPGAYEQYF
s1_110512_PBMC	tcr_378287	294	2.185684775783683e-05	TCRBV07-06	TCRBJ02-07	CASSPGAYEQYF
s1_110609_PBMC	tcr_378287	236	1.6892323534091682e-05	TCRBV07-06	TCRBJ02-07	CASSPGAYEQYF
s1_110819_Memory	tcr_378287	960	4.637886167432039e-05	TCRBV07-06	TCRBJ02-07	CASSPGAYEQYF
s1_110819_PBMC	tcr_378287	587	1.8718179692420448e-05	TCRBV07-06	TCRBJ02-07	CASSPGAYEQYF
s1_110915_PBMC	tcr_378287	672	2.207740640937333e-05	TCRBV07-06	TCRBJ02-07	CASSPGAYEQYF
s1_110916_Memory	tcr_378287	1440	5.2353531180236215e-05	TCRBV07-06	TCRBJ02-07	CASSPGAYEQYF
s1_111014_PBMC	tcr_378287	522	1.8083718888382026e-05	TCRBV07-06	TCRBJ02-07	CASSPGAYEQYF
s1_120320_PBMC	tcr_378287	287	1.3500980702770734e-05	TCRBV07-06	TCRBJ02-07	CASSPGAYEQYF
s1_110316_PBMC	tcr_379996	275	1.2967684859416858e-05	TCRBV05-05	TCRBJ01-05	CASSLEWGQPQHF
s1_110415_PBMC	tcr_379996	262	1.2551554792710596e-05	TCRBV05-05	TCRBJ01-05	CASSLEWGQPQHF
s1_110915_PBMC	tcr_379996	288	9.461745604017142e-06	TCRBV05-05	TCRBJ01-05	CASSLEWGQPQHF
s1_110916_Memory	tcr_379996	927	3.370258569727705e-05	TCRBV05-05	TCRBJ01-05	CASSLEWGQPQHF
s1_111014_PBMC	tcr_379996	253	8.764714327127684e-06	TCRBV05-05	TCRBJ01-05	CASSLEWGQPQHF
s1_110316_PBMC	tcr_382760	301	1.4193720518852633e-05	TCRBV19-01	TCRBJ02-03	CASSISGLNTDTQYF
s1_110415_PBMC	tcr_382760	261	1.250364809502849e-05	TCRBV19-01	TCRBJ02-03	CASSISGLNTDTQYF
s1_110512_PBMC	tcr_382760	169	1.2563970309776955e-05	TCRBV19-01	TCRBJ02-03	CASSISGLNTDTQYF
s1_110609_PBMC	tcr_382760	176	1.2597665008475153e-05	TCRBV19-01	TCRBJ02-03	CASSISGLNTDTQYF
s1_110819_Memory	tcr_382760	953	4.604068247461181e-05	TCRBV19-01	TCRBJ02-03	CASSISGLNTDTQYF
s1_110819_PBMC	tcr_382760	498	1.5880159262053463e-05	TCRBV19-01	TCRBJ02-03	CASSISGLNTDTQYF
s1_110916_Memory	tcr_382760	1071	3.893793881530067e-05	TCRBV19-01	TCRBJ02-03	CASSISGLNTDTQYF
s1_111014_PBMC	tcr_382760	406	1.4065114690963795e-05	TCRBV19-01	TCRBJ02-03	CASSISGLNTDTQYF
s1_120320_PBMC	tcr_382760	356	1.6746861080788787e-05	TCRBV19-01	TCRBJ02-03	CASSISGLNTDTQYF
s1_110316_PBMC	tcr_393403	188	8.86518092207407e-06	TCRBV05-01	TCRBJ02-07	CASSLVTGSSYEQYF
s1_110316_PBMC	tcr_395735	230	1.0845700064239552e-05	TCRBV07-09	TCRBJ01-01	CASSLGAEAFF
s1_111014_Naive	tcr_395735	194	8.545254921251951e-06	TCRBV07-09	TCRBJ01-01	CASSLGAEAFF
s2_111006_Naive	tcr_395735	130	5.994900000225961e-06	TCRBV07-09	TCRBJ01-01	CASSLGAEAFF
s1_110316_PBMC	tcr_400770	181	8.535094398379821e-06	TCRBV05-06	TCRBJ02-07	CASSLGSSYEQYF
s1_110512_PBMC	tcr_400770	166	1.2340941251023518e-05	TCRBV05-06	TCRBJ02-07	CASSLGSSYEQYF
s1_110819_Naive	tcr_400770	335	2.260714809679531e-05	TCRBV05-06	TCRBJ02-07	CASSLGSSYEQYF
s1_110819_PBMC	tcr_400770	300	9.566361001237024e-06	TCRBV05-06	TCRBJ02-07	CASSLGSSYEQYF
s1_110916_Naive	tcr_400770	175	6.825050744252283e-06	TCRBV05-06	TCRBJ02-07	CASSLGSSYEQYF
s2_111006_Naive	tcr_400770	584	2.6930935385630474e-05	TCRBV05-06	TCRBJ02-07	CASSLGSSYEQYF
s1_110316_PBMC	tcr_403000	218	1.0279837452192273e-05	TCRBV10-03	TCRBJ02-07	CAISDSSYEQYF
s1_110819_PBMC	tcr_403000	448	1.4285765761847293e-05	TCRBV10-03	TCRBJ02-07	CAISDSSYEQYF
s1_110316_PBMC	tcr_408577	525	2.4756489277068545e-05	TCRBV05-06	TCRBJ02-07	CASSLAYEQYF
s1_110415_PBMC	tcr_408577	817	3.913977200627693e-05	TCRBV05-06	TCRBJ02-07	CASSLAYEQYF
s1_110512_PBMC	tcr_408577	333	2.475622552163152e-05	TCRBV05-06	TCRBJ02-07	CASSLAYEQYF
s1_110609_PBMC	tcr_408577	395	2.8273168626975483e-05	TCRBV05-06	TCRBJ02-07	CASSLAYEQYF
s1_110819_PBMC	tcr_408577	644	2.0535788282655485e-05	TCRBV05-06	TCRBJ02-07	CASSLAYEQYF
s1_110915_PBMC	tcr_408577	507	1.6656614657071844e-05	TCRBV05-06	TCRBJ02-07	CASSLAYEQYF
s1_110916_Memory	tcr_408577	1542	5.6061906305502926e-05	TCRBV05-06	TCRBJ02-07	CASSLAYEQYF
s1_120320_PBMC	tcr_408577	272	1.2795354533636375e-05	TCRBV05-06	TCRBJ02-07	CASSLAYEQYF
s2_111006_Naive	tcr_408577	148	6.824963077180325e-06	TCRBV05-06	TCRBJ02-07	CASSLAYEQYF
s1_110316_PBMC	tcr_4102013	207	9.761130057815597e-06	TCRBV19-01	TCRBJ01-03	CASSLTSGNTIYF
s1_110316_PBMC	tcr_4122477	210	9.902595710827417e-06	TCRBV05-05	TCRBJ01-03	CASSLAQSSGNTIYF
s1_110316_PBMC	tcr_412678	187	8.818025704403462e-06	TCRBV07-09	TCRBJ01-01	CASSFGNTEAFF
s1_110819_Naive	tcr_412678	109	7.355758634479668e-06	TCRBV07-09	TCRBJ01-01	CASSFGNTEAFF
s2_111006_Naive	tcr_412678	151	6.963306923339386e-06	TCRBV07-09	TCRBJ01-01	CASSFGNTEAFF
s1_110316_PBMC	tcr_4146566	189	8.912336139744678e-06	TCRBV02-01	TCRBJ01-04	CASRKDRVEDVKLFF
s1_110316_PBMC	tcr_4157856	238	1.1222941805604406e-05	TCRBV02-01	TCRBJ01-03	CASSPTGAGNTIYF
s1_110316_PBMC	tcr_4181148	182	8.582249616050427e-06	TCRBV19-01	TCRBJ01-03	CASRLHSGPGNTIYF
s1_110316_PBMC	tcr_4185619	272	1.2826219206405036e-05	TCRBV19-01	TCRBJ01-03	CASSEGGSGNTIYF
s1_110316_PBMC	tcr_4185620	200	9.431043534121347e-06	TCRBV19-01	TCRBJ01-05	CASSGEIGNQPQHF
s1_110316_PBMC	tcr_419628	215	1.0138371799180451e-05	TCRBV06-05	TCRBJ01-04	CASSYSGNEKLFF
s2_110908_Naive	tcr_419628	185	7.213627282796219e-06	TCRBV06-05	TCRBJ01-04	CASSYSGNEKLFF
s2_111006_Naive	tcr_419628	294	1.3557696923587946e-05	TCRBV06-05	TCRBJ01-04	CASSYSGNEKLFF
s1_110316_PBMC	tcr_4198143	199	9.383888316450742e-06	TCRBV19-01	TCRBJ01-05	CASRVGQGSNQPQHF
s1_110316_PBMC	tcr_4207151	199	9.383888316450742e-06	TCRBV06-04	TCRBJ01-03	SISGNTIYF
s1_110316_PBMC	tcr_422509	1693	7.983378351633723e-05	TCRBV19-01	TCRBJ01-01	CASSIGGAEAFF
s1_110415_PBMC	tcr_422509	743	3.559467637780141e-05	TCRBV19-01	TCRBJ01-01	CASSIGGAEAFF
s1_110512_PBMC	tcr_422509	692	5.144536955245948e-05	TCRBV19-01	TCRBJ01-01	CASSIGGAEAFF
s1_110609_PBMC	tcr_422509	476	3.407095763655779e-05	TCRBV19-01	TCRBJ01-01	CASSIGGAEAFF
s1_110819_Memory	tcr_422509	1744	8.425493204168203e-05	TCRBV19-01	TCRBJ01-01	CASSIGGAEAFF
s1_110819_Naive	tcr_422509	79	5.331237909393519e-06	TCRBV19-01	TCRBJ01-01	CASSIGGAEAFF
s1_110819_PBMC	tcr_422509	975	3.1090673254020346e-05	TCRBV19-01	TCRBJ01-01	CASSIGGAEAFF
s1_110915_PBMC	tcr_422509	953	3.13091790299595e-05	TCRBV19-01	TCRBJ01-01	CASSIGGAEAFF
s1_110916_Memory	tcr_422509	1785	6.489656469216779e-05	TCRBV19-01	TCRBJ01-01	CASSIGGAEAFF
s1_111014_PBMC	tcr_422509	1245	4.313070884298011e-05	TCRBV19-01	TCRBJ01-01	CASSIGGAEAFF
s1_120320_PBMC	tcr_422509	373	1.7546570739141062e-05	TCRBV19-01	TCRBJ01-01	CASSIGGAEAFF
s2_111006_Naive	tcr_422509	138	6.36381692331679e-06	TCRBV19-01	TCRBJ01-01	CASSIGGAEAFF
s1_110316_PBMC	tcr_423465	303	1.4288030954193848e-05	TCRBV04-01	TCRBJ01-01	CASSQGNTEAFF
s1_110915_PBMC	tcr_423465	287	9.428892320669859e-06	TCRBV04-01	TCRBJ01-01	CASSQGNTEAFF
s1_110916_Naive	tcr_423465	296	1.1544085830278148e-05	TCRBV04-01	TCRBJ01-01	CASSQGNTEAFF
s1_110316_PBMC	tcr_425071	347	1.6362860531700548e-05	TCRBV07-09	TCRBJ02-07	CASSSYYEQYF
s1_110415_PBMC	tcr_425071	451	2.160592065462778e-05	TCRBV07-09	TCRBJ02-07	CASSSYYEQYF
s1_110512_PBMC	tcr_425071	252	1.873444093528872e-05	TCRBV07-09	TCRBJ02-07	CASSSYYEQYF
s1_110609_PBMC	tcr_425071	236	1.6892323534091675e-05	TCRBV07-09	TCRBJ02-07	CASSSYYEQYF
s1_110819_Memory	tcr_425071	974	4.705522007373755e-05	TCRBV07-09	TCRBJ02-07	CASSSYYEQYF
s1_110819_PBMC	tcr_425071	491	1.5656944172024602e-05	TCRBV07-09	TCRBJ02-07	CASSSYYEQYF
s1_110915_PBMC	tcr_425071	448	1.471827093958222e-05	TCRBV07-09	TCRBJ02-07	CASSSYYEQYF
s1_110916_Memory	tcr_425071	1116	4.0573986664683054e-05	TCRBV07-09	TCRBJ02-07	CASSSYYEQYF
s1_111014_PBMC	tcr_425071	260	9.007216304558094e-06	TCRBV07-09	TCRBJ02-07	CASSSYYEQYF
s1_120320_PBMC	tcr_425071	229	1.0772559515451213e-05	TCRBV07-09	TCRBJ02-07	CASSSYYEQYF
s1_110316_PBMC	tcr_427825	188	8.865180922074069e-06	TCRBV06-05	TCRBJ01-01	CASTSTGGTEAFF
s1_110316_PBMC	tcr_4279602	194	9.14811222809771e-06	TCRBV05-04	TCRBJ01-03	CASSPRSSGNTIYF
s1_110316_PBMC	tcr_428562	218	1.0279837452192273e-05	TCRBV05-06	TCRBJ01-01	CASSLAGNTEAFF
s1_110916_Naive	tcr_428562	198	7.722057413496871e-06	TCRBV05-06	TCRBJ01-01	CASSLAGNTEAFF
s2_110811_Naive	tcr_428562	118	7.789241090939982e-06	TCRBV05-06	TCRBJ01-01	CASSLAGNTEAFF
s2_110908_Naive	tcr_428562	175	6.823701483726154e-06	TCRBV05-06	TCRBJ01-01	CASSLAGNTEAFF
s1_110316_PBMC	tcr_429150	283	1.3344926600781709e-05	TCRBV27-01	TCRBJ02-07	CASSFGYEQYF
s1_111014_PBMC	tcr_429150	313	1.084330270510263e-05	TCRBV27-01	TCRBJ02-07	CASSFGYEQYF
s2_111006_Naive	tcr_429150	168	7.747255384907397e-06	TCRBV27-01	TCRBJ02-07	CASSFGYEQYF
s1_110316_PBMC	tcr_430098	483	2.2775970134903063e-05	TCRBV05-06	TCRBJ01-01	CASSRDTEAFF
s1_110415_PBMC	tcr_430098	385	1.8444078607609078e-05	TCRBV05-06	TCRBJ01-01	CASSRDTEAFF
s1_110512_PBMC	tcr_430098	159	1.1820540113932165e-05	TCRBV05-06	TCRBJ01-01	CASSRDTEAFF
s1_110819_Memory	tcr_430098	924	4.4639654361533374e-05	TCRBV05-06	TCRBJ01-01	CASSRDTEAFF
s1_110915_PBMC	tcr_430098	376	1.2352834538577935e-05	TCRBV05-06	TCRBJ01-01	CASSRDTEAFF
s1_110916_Memory	tcr_430098	1339	4.8681512673844624e-05	TCRBV05-06	TCRBJ01-01	CASSRDTEAFF
s1_111014_PBMC	tcr_430098	257	8.903286885659347e-06	TCRBV05-06	TCRBJ01-01	CASSRDTEAFF
s1_120320_PBMC	tcr_430098	219	1.0302142069361643e-05	TCRBV05-06	TCRBJ01-01	CASSRDTEAFF
s1_110316_PBMC	tcr_4303762	281	1.32506161654405e-05	TCRBVA-or09_02	TCRBJ01-01	CPCTVRRDAEAFF
s1_110316_PBMC	tcr_4308948	191	9.00664657508589e-06	TCRBV07-08	TCRBJ01-03	CASSLATSGNTIYF
s1_110316_PBMC	tcr_4310623	204	9.619664404803776e-06	TCRBV28-01	TCRBJ01-04	CASSSANEKLFF
s1_110316_PBMC	tcr_4316662	182	8.582249616050427e-06	TCRBV11-02	TCRBJ01-03	CASSLGNTIYF
s1_110316_PBMC	tcr_4317246	212	9.996906146168632e-06	TCRBV02-01	TCRBJ01-01	CARGRGTEAFF
s1_110316_PBMC	tcr_4320940	185	8.723715269062249e-06	TCRBV02-01	TCRBJ01-05	CASSEGGAYSNQPQHF
s1_110316_PBMC	tcr_432199	319	1.5042514436923557e-05	TCRBV10-01	TCRBJ02-03	CASSDSTDTQYF
s1_110415_PBMC	tcr_432199	230	1.1018540466883343e-05	TCRBV10-01	TCRBJ02-03	CASSDSTDTQYF
s1_110609_PBMC	tcr_432199	245	1.7536522312934158e-05	TCRBV10-01	TCRBJ02-03	CASSDSTDTQYF
s1_110819_Memory	tcr_432199	1017	4.913260658623316e-05	TCRBV10-01	TCRBJ02-03	CASSDSTDTQYF
s1_110819_PBMC	tcr_432199	405	1.2914587351669985e-05	TCRBV10-01	TCRBJ02-03	CASSDSTDTQYF
s1_110916_Memory	tcr_432199	947	3.442971807478033e-05	TCRBV10-01	TCRBJ02-03	CASSDSTDTQYF
s1_110316_PBMC	tcr_4322773	182	8.582249616050427e-06	TCRBV10-03	TCRBJ02-02	CAISESGATGELFF
s1_110316_PBMC	tcr_4325950	225	1.0609923975886521e-05	TCRBV28-01	TCRBJ01-03	CASSLVGAGNTIYF
s1_110316_PBMC	tcr_4327191	209	9.85544049315681e-06	TCRBV05-04	TCRBJ01-03	CASSFGPGAGNTIYF
s1_110316_PBMC	tcr_4328299	228	1.075138962889834e-05	TCRBV28-01	TCRBJ01-03	CASSSGHSGNTIYF
s1_110316_PBMC	tcr_4330479	182	8.582249616050427e-06	TCRBV10-03	TCRBJ01-03	CAISETITPGPTSGNTIYF
s1_110316_PBMC	tcr_4330480	182	8.582249616050427e-06	TCRBV06-06	TCRBJ01-05	CASLGQTNQPQHF
s1_110316_PBMC	tcr_4330481	182	8.582249616050427e-06	TCRBV14-01	TCRBJ01-03	CASSQDTNRRNTIYF
s1_110316_PBMC	tcr_4330482	182	8.582249616050427e-06	TCRBV10-03	TCRBJ01-03	CAIRDSGNTIYF
s1_110316_PBMC	tcr_4330483	182	8.582249616050427e-06	TCRBV25-01	TCRBJ01-03	CASSPRWPSGNTIYF
s1_110316_PBMC	tcr_4330484	182	8.582249616050427e-06	TCRBV06-01	TCRBJ01-03	CASSEGAGWTTGNTIYF
s1_110316_PBMC	tcr_4330485	182	8.582249616050427e-06	TCRBV10-03	TCRBJ01-03	CAISESGGGSGNTIYF
s1_110316_PBMC	tcr_4330488	183	8.629404833721035e-06	TCRBV02-01	TCRBJ01-01	CASSEGSGNTEAFF
s1_110316_PBMC	tcr_4330489	183	8.629404833721035e-06	TCRBV02-01	TCRBJ01-04	CASSGTAATNEKLFF
s1_110316_PBMC	tcr_4330490	183	8.629404833721035e-06	TCRBV02-01	TCRBJ01-04	CASDEGTGHNEKLFF
s1_110316_PBMC	tcr_4330491	187	8.818025704403462e-06	TCRBV19-01	TCRBJ01-03	CASSPQAVSGNTIYF
s1_110316_PBMC	tcr_4330492	187	8.818025704403462e-06	TCRBV06-06	TCRBJ01-04	CASSFYRGNEKLFF
s1_110316_PBMC	tcr_4330493	187	8.818025704403462e-06	TCRBV10-03	TCRBJ01-04	CAISDSGTVVPFATNEKLFF
s1_110316_PBMC	tcr_4330494	187	8.818025704403462e-06	TCRBV10-03	TCRBJ02-04	CASQTGREGAKNIQYF
s1_110316_PBMC	tcr_4330495	188	8.865180922074069e-06	TCRBV28-01	TCRBJ01-03	CASQSLGNTIYF
s1_110316_PBMC	tcr_4330496	188	8.865180922074069e-06	TCRBV04-02	TCRBJ01-03	CASSQVSQGLSGNTIYF
s1_110316_PBMC	tcr_4330497	188	8.865180922074069e-06	TCRBV10-03	TCRBJ01-05	CAISEGTSYQPQHF
s1_110316_PBMC	tcr_4330498	188	8.865180922074069e-06	TCRBV10-02	TCRBJ01-04	CASSMSDRGREKLFF
s1_110316_PBMC	tcr_4330499	188	8.865180922074069e-06	TCRBV28-01	TCRBJ01-03	CASSSASGRSSGNTIYF
s1_110316_PBMC	tcr_4330512	189	8.912336139744676e-06	TCRBV02-01	TCRBJ01-01	CAQDLNTEAFF
s1_110316_PBMC	tcr_4330513	189	8.912336139744676e-06	TCRBV19-01	TCRBJ01-01	CASQDYTEAFF
s1_110316_PBMC	tcr_4330514	189	8.912336139744676e-06	TCRBV06-06	TCRBJ01-03	CASLEAGNTIYF
s1_110316_PBMC	tcr_4330515	191	9.00664657508589e-06	TCRBV10-02	TCRBJ01-03	CASRNGGGSGNTIYF
s1_110316_PBMC	tcr_4330516	191	9.00664657508589e-06	TCRBV05-08	TCRBJ01-03	CASSSGSGQLGNTIYF
s1_110316_PBMC	tcr_4330517	191	9.00664657508589e-06	TCRBV05-08	TCRBJ01-03	CASSLGRGPSGNTIYF
s1_110316_PBMC	tcr_4330518	191	9.00664657508589e-06	TCRBV10-03	TCRBJ01-03	CAIRPGPRGSGNTIYF
s1_110316_PBMC	tcr_4330519	192	9.053801792756496e-06	TCRBV02-01	TCRBJ01-03	CASNQGNTIYF
s1_110316_PBMC	tcr_4330520	192	9.053801792756496e-06	TCRBV02-01	TCRBJ01-03	CASSGRNTIYF
s1_110316_PBMC	tcr_4330521	192	9.053801792756496e-06	TCRBV21-01	TCRBJ01-04	CASSRYRGSEKLFF
s1_110316_PBMC	tcr_4330522	192	9.053801792756496e-06	TCRBV02-01	TCRBJ01-03	CASSYTGTGNTIYF
s1_110316_PBMC	tcr_4330523	192	9.053801792756496e-06	TCRBV02-01	TCRBJ01-03	CASSARAGDHTIYF
s1_110316_PBMC	tcr_4330524	192	9.053801792756496e-06	TCRBV28-01	TCRBJ01-03	CASREQGFAIYF
s1_110316_PBMC	tcr_4330525	193	9.100957010427105e-06	TCRBV07-02	TCRBJ02-05	CASSWMGVETQYF
s1_110316_PBMC	tcr_4330526	193	9.100957010427105e-06	TCRBV21-01	TCRBJ01-03	CASSLLLTGNTIYF
s1_110316_PBMC	tcr_4330527	193	9.100957010427105e-06	TCRBV18-01	TCRBJ01-04	CASSQETGRNEKLFF
s1_110316_PBMC	tcr_4330528	193	9.100957010427105e-06	TCRBV06-01	TCRBJ01-03	CASRDSYSGNTIYF
s1_110316_PBMC	tcr_4330529	184	8.676560051391644e-06	TCRBV02-01	TCRBJ01-01	CASSENRPNTEAFF
s1_110316_PBMC	tcr_4330530	184	8.676560051391644e-06	TCRBV10-01	TCRBJ01-05	CASSESSGGSQPQHF
s1_110316_PBMC	tcr_4330531	184	8.676560051391644e-06	TCRBV10-02	TCRBJ01-01	CASSELVGRKNTEAFF
s1_110316_PBMC	tcr_4330532	185	8.723715269062249e-06	TCRBV02-01	TCRBJ01-04	CASSTRVSEKLFF
s1_110316_PBMC	tcr_4330533	185	8.723715269062249e-06	TCRBV02-01	TCRBJ01-04	CASSEEVRDEKLFF
s1_110316_PBMC	tcr_4330534	185	8.723715269062249e-06	TCRBV27-01	TCRBJ01-03	CASSSTVTIYF
s1_110316_PBMC	tcr_4330535	185	8.723715269062249e-06	TCRBV19-01	TCRBJ01-01	CATENGNTEAFF
s1_110316_PBMC	tcr_4330536	185	8.723715269062249e-06	TCRBV10-03	TCRBJ01-05	CAISGYRGGQPQHF
s1_110316_PBMC	tcr_4330537	185	8.723715269062249e-06	TCRBV06-08	TCRBJ01-04	CASSYTDRVNEKLFF
s1_110316_PBMC	tcr_4330538	186	8.770870486732855e-06	TCRBV02-01	TCRBJ01-03	CASSEMGGGNTIYF
[truncated: 97,905 more rows]
