# Supplementary material for: Longitudinal immunosequencing in healthy people reveals persistent T cell receptors rich in highly public receptors
Source: BMC Immunol. 2019 Jun 21;20:19. doi: 10.1186/s12865-019-0300-5 (PMC6588944; doi:10.1186/s12865-019-0300-5)
Supplement: Supplementary file 4 — Data for persistence across our time series and sharing across subjects in an independent, large cohort for TCRβs in this study. The columns “aminoAcid”, ‘vGeneName”, “jGeneName”, and “tcr” are the same as for Additional file 3. The column “n_cmv_public” is the number of subjects (out of 778) that shared that TCRβ. The columns “num_occ_sub1_pbmc”, “num_occ_sub2_pbmc”, and “num_occ_sub3_pbmc” are the number of time points at which a given receptor was observed in the PBMC samples for Individual 01, 02, and 03, respectively. (TSV 60870 kb) [file 12865_2019_300_MOESM4_ESM.tsv]

aminoAcid	vGeneName	jGeneName	tcr	n_cmv_public	num_occ_sub1_pbmc	num_occ_sub2_pbmc	num_occ_sub3_pbmc
CASSEGGTGNTIYF	TCRBV06-05	TCRBJ01-03	tcr_599042	4	2	0	0
CSARIETQYF	TCRBV20-01	TCRBJ02-05	tcr_4119270	45	2	2	0
CASSVGGGRSSYNEQFF	TCRBV09-01	TCRBJ02-01	tcr_4119268	11	1	0	0
CASTLRGNNQPQHF	TCRBV28-01	TCRBJ01-05	tcr_4119307	2	1	0	0
CASSLERKTQYF	TCRBV07-02	TCRBJ02-05	tcr_4119335	9	1	0	0
CASSLPMDTQYF	TCRBV07-02	TCRBJ02-03	tcr_4119338	2	1	0	0
CASSLGVWEQYF	TCRBV07-02	TCRBJ02-07	tcr_4119340	3	1	0	0
CASSLGRGSAFF	TCRBV07-02	TCRBJ01-01	tcr_4119341	3	1	0	0
CASSFGAYEQYF	TCRBV07-02	TCRBJ02-07	tcr_4119342	40	1	0	0
CSAGEYF	TCRBV20-01	TCRBJ02-05	tcr_4119329	3	1	0	0
CSASDTF	TCRBV20-01	TCRBJ01-02	tcr_4119327	6	1	0	0
CASSSTGPQETQYF	TCRBV28-01	TCRBJ02-05	tcr_4119319	4	1	0	0
CASSSDRGIYGYTF	TCRBV28-01	TCRBJ01-02	tcr_4119320	4	1	0	0
CASSGGPGELFF	TCRBV25-01	TCRBJ02-02	tcr_4119325	12	1	0	0
CASSPGITEAFF	TCRBV06-06	TCRBJ01-01	tcr_4119188	8	1	0	0
CASSSRNSPLHF	TCRBV06-06	TCRBJ01-06	tcr_4119190	5	1	0	0
CASSFDRYEQYF	TCRBV06-06	TCRBJ02-07	tcr_4119191	4	1	0	0
CASSNRGETQYF	TCRBV06-06	TCRBJ02-05	tcr_4119193	6	1	0	0
CAWGSVSYEQYF	TCRBV30-01	TCRBJ02-07	tcr_4119248	3	1	0	0
CASRDPTYEQYF	TCRBV27-01	TCRBJ02-07	tcr_4119260	2	1	0	0
CAWGDGYYEQYF	TCRBV30-01	TCRBJ02-07	tcr_4119246	5	1	0	0
CAWGQGTYEQYF	TCRBV30-01	TCRBJ02-07	tcr_4119245	51	2	0	0
CAWSVPGAEQYF	TCRBV30-01	TCRBJ02-07	tcr_4119230	7	2	0	0
CAWSVEGGGYTF	TCRBV30-01	TCRBJ01-02	tcr_4119231	7	1	0	0
CAWSVSAAGYTF	TCRBV30-01	TCRBJ01-02	tcr_4119233	3	1	0	0
CAWSVARNEQFF	TCRBV30-01	TCRBJ02-01	tcr_4119234	11	1	0	0
CAWSVQGFGYTF	TCRBV30-01	TCRBJ01-02	tcr_4119235	21	1	0	0
CAWSYRGNEQYF	TCRBV30-01	TCRBJ02-07	tcr_4119236	4	1	0	0
CAWSSQPYEQYF	TCRBV30-01	TCRBJ02-07	tcr_4119237	5	1	0	0
CAWSWTGNGYTF	TCRBV30-01	TCRBJ01-02	tcr_4119239	3	1	0	0
CAWSWGGYEQYF	TCRBV30-01	TCRBJ02-07	tcr_4119240	30	1	0	0
CASSLMGETQYF	TCRBV07-06	TCRBJ02-05	tcr_4119347	13	1	0	0
CASSLESDTQYF	TCRBV07-06	TCRBJ02-03	tcr_4119349	10	1	0	0
CASSVEGTRDTQYF	TCRBV09-01	TCRBJ02-03	tcr_4119452	5	1	0	0
CASSVDPENQPQHF	TCRBV09-01	TCRBJ01-05	tcr_4119453	4	1	0	0
CASSVASATGELFF	TCRBV09-01	TCRBJ02-02	tcr_4119456	7	1	0	0
CASSVAPSSDEQFF	TCRBV09-01	TCRBJ02-01	tcr_4119458	3	1	0	0
CASSVEGRATEAFF	TCRBV09-01	TCRBJ01-01	tcr_4119451	15	1	0	0
CASSVAGLTDTQYF	TCRBV09-01	TCRBJ02-03	tcr_4119461	58	2	1	0
CASSVALGYNEQFF	TCRBV09-01	TCRBJ02-01	tcr_4119465	15	1	0	0
CASSVAGGSNEQFF	TCRBV09-01	TCRBJ02-01	tcr_4119460	38	2	0	0
CASSVEAGAGEQFF	TCRBV09-01	TCRBJ02-01	tcr_4119450	2	2	0	0
CASSVDPGVETQYF	TCRBV09-01	TCRBJ02-05	tcr_4119449	9	1	0	0
CASSGAGVQETQYF	TCRBV09-01	TCRBJ02-05	tcr_4119434	7	1	0	0
CASSGSGGTDTQYF	TCRBV09-01	TCRBJ02-03	tcr_4119436	32	1	0	0
CASSGGTSYNEQFF	TCRBV09-01	TCRBJ02-01	tcr_4119437	20	2	0	0
CASSGRQGLNEQFF	TCRBV09-01	TCRBJ02-01	tcr_4119438	3	1	0	0
CASSGGSGANVLTF	TCRBV09-01	TCRBJ02-06	tcr_4119440	42	1	1	0
CASSGGVRTDTQYF	TCRBV09-01	TCRBJ02-03	tcr_4119441	8	1	0	0
CASSGGGASYEQYF	TCRBV09-01	TCRBJ02-07	tcr_4119442	7	1	0	0
CASSVEGRLTEAFF	TCRBV09-01	TCRBJ01-01	tcr_4119447	5	1	0	0
CASSLRGRAGELFF	TCRBV28-01	TCRBJ02-02	tcr_4119491	4	2	0	0
CASSFAGGAETQYF	TCRBV28-01	TCRBJ02-05	tcr_4119493	3	1	0	0
CASSLFGYTGELFF	TCRBV28-01	TCRBJ02-02	tcr_4119489	3	1	0	0
CASSLGVNTGELFF	TCRBV28-01	TCRBJ02-02	tcr_4119488	22	1	0	0
CASSITGGQETQYF	TCRBV28-01	TCRBJ02-05	tcr_4119472	2	1	0	0
CASSPQAGANVLTF	TCRBV28-01	TCRBJ02-06	tcr_4119475	3	1	0	0
CASSLLRGGETQYF	TCRBV28-01	TCRBJ02-05	tcr_4119478	12	1	0	0
CASSLQGWDQPQHF	TCRBV28-01	TCRBJ01-05	tcr_4119485	8	1	0	0
CASSAGLNYNEQFF	TCRBV09-01	TCRBJ02-01	tcr_4119429	2	1	0	0
CSVEDRRDTQYF	TCRBV29-01	TCRBJ02-03	tcr_4119373	19	1	0	0
CSVESHTDTQYF	TCRBV29-01	TCRBJ02-03	tcr_4119377	5	1	0	0
CSVTRGTDTQYF	TCRBV29-01	TCRBJ02-03	tcr_4119370	11	1	0	0
CSVGRSQETQYF	TCRBV29-01	TCRBJ02-05	tcr_4119381	26	1	0	0
CSVGRGSETQYF	TCRBV29-01	TCRBJ02-05	tcr_4119383	9	2	0	0
CSVGRGPETQYF	TCRBV29-01	TCRBJ02-05	tcr_4119379	6	1	0	0
CSVGQDQETQYF	TCRBV29-01	TCRBJ02-05	tcr_4119369	16	1	0	0
CSVIGNSYEQYF	TCRBV29-01	TCRBJ02-07	tcr_4119368	2	1	0	0
CASSLGPTEQFF	TCRBV07-06	TCRBJ02-01	tcr_4119350	2	1	0	0
CASSLSEETQYF	TCRBV07-06	TCRBJ02-05	tcr_4119351	21	1	0	0
CASRGDQETQYF	TCRBV07-07	TCRBJ02-05	tcr_4119352	4	2	0	0
CSTSGGYNEQFF	TCRBV29-01	TCRBJ02-01	tcr_4119353	2	1	0	0
CSARRDSETQYF	TCRBV29-01	TCRBJ02-05	tcr_4119356	2	1	0	0
CSAYRGQETQYF	TCRBV29-01	TCRBJ02-05	tcr_4119359	10	1	0	0
CSVFSNTGELFF	TCRBV29-01	TCRBJ02-02	tcr_4119388	3	1	0	0
CASSPSGQGYEQYF	TCRBV09-01	TCRBJ02-07	tcr_4119412	14	2	0	0
CASSPSGVTDTQYF	TCRBV09-01	TCRBJ02-03	tcr_4119416	10	2	1	0
CASSPGAGGNEQFF	TCRBV09-01	TCRBJ02-01	tcr_4119417	3	1	0	0
CASSESGTAYEQYF	TCRBV09-01	TCRBJ02-07	tcr_4119422	2	1	0	0
CASSASRVNTEAFF	TCRBV09-01	TCRBJ01-01	tcr_4119424	3	1	0	0
CASSAPGGGETQYF	TCRBV09-01	TCRBJ02-05	tcr_4119425	8	1	0	0
CASSAGRTSYEQYF	TCRBV09-01	TCRBJ02-07	tcr_4119427	4	1	0	0
CASSPSDRVYEQYF	TCRBV09-01	TCRBJ02-07	tcr_4119411	2	1	0	0
CASRPGQNTGELFF	TCRBV09-01	TCRBJ02-02	tcr_4119395	10	1	0	0
CASSPREGSYEQYF	TCRBV09-01	TCRBJ02-07	tcr_4119407	10	1	0	0
CAWSVKGYGYTF	TCRBV30-01	TCRBJ01-02	tcr_4119184	24	1	0	0
CASSSRTSGIYNEQFF	TCRBV07-02	TCRBJ02-01	tcr_4118974	7	2	0	0
CASSLFYGYTF	TCRBV28-01	TCRBJ01-02	tcr_2394865	35	2	0	0
CASSLPLAGGLETQYF	TCRBV07-02	TCRBJ02-05	tcr_4118981	2	1	0	0
CASSIANSPLHF	TCRBV19-01	TCRBJ01-06	tcr_4118951	55	2	1	0
CASSGHQETQYF	TCRBV19-01	TCRBJ02-05	tcr_4118952	4	1	0	0
CASSRTSGRGYNEQFF	TCRBV07-02	TCRBJ02-01	tcr_4118956	2	1	0	0
CASSLDGTGIYNEQFF	TCRBV07-02	TCRBJ02-01	tcr_4118988	6	1	0	0
CATSRDTSSYNEQFF	TCRBV15-01	TCRBJ02-01	tcr_4119011	17	1	1	0
CATSRDQISGNTIYF	TCRBV15-01	TCRBJ01-03	tcr_4119014	5	1	0	0
CATSRDQGVNQPQHF	TCRBV15-01	TCRBJ01-05	tcr_4119015	8	1	0	0
CATSRDPQGGYGYTF	TCRBV15-01	TCRBJ01-02	tcr_4119016	9	1	0	0
CATSRDPGGRYEQYF	TCRBV15-01	TCRBJ02-07	tcr_4119017	6	1	0	0
CATSRDRAGPYEQYF	TCRBV15-01	TCRBJ02-07	tcr_4119019	12	1	0	0
CATSRDGASGETQYF	TCRBV15-01	TCRBJ02-05	tcr_4119021	4	1	0	0
CATSRDSAGGGTQYF	TCRBV15-01	TCRBJ02-05	tcr_4119023	2	1	0	0
CATSREGSSNQPQHF	TCRBV15-01	TCRBJ01-05	tcr_4119008	11	1	0	0
CATSRELAGVNEQFF	TCRBV15-01	TCRBJ02-01	tcr_4119007	9	1	0	0
CASSLATSGYSYEQYF	TCRBV07-02	TCRBJ02-07	tcr_4118991	2	1	0	0
CASSLASGSGTDTQYF	TCRBV07-02	TCRBJ02-03	tcr_4118992	6	1	0	0
CASSLLAGASGNTIYF	TCRBV07-02	TCRBJ01-03	tcr_4118987	2	1	0	0
CATSRAASSYNEQFF	TCRBV15-01	TCRBJ02-01	tcr_4119026	10	1	0	0
CASSIAGGELFF	TCRBV19-01	TCRBJ02-02	tcr_4118949	28	1	0	0
CASSRAGGGYTF	TCRBV19-01	TCRBJ01-02	tcr_4118947	8	1	0	0
CASSGPPDTQYF	TCRBV09-01	TCRBJ02-03	tcr_4118893	3	1	0	1
CASSVVFNEQFF	TCRBV09-01	TCRBJ02-01	tcr_4118894	24	3	1	0
CASSSLRNEQFF	TCRBV09-01	TCRBJ02-01	tcr_4118897	2	1	0	0
CASSSEPGGYTF	TCRBV09-01	TCRBJ01-02	tcr_4118898	2	1	0	0
CASSQGDSQETQYF	TCRBV04-01	TCRBJ02-05	tcr_4118906	42	1	0	0
CASSQEDGYTEAFF	TCRBV04-01	TCRBJ01-01	tcr_4118908	5	1	0	0
CASSALGYGYTF	TCRBV09-01	TCRBJ01-02	tcr_4118891	12	2	0	0
CASSENSDTQYF	TCRBV09-01	TCRBJ02-03	tcr_4118890	3	1	0	0
CASSLDTYEQYF	TCRBV09-01	TCRBJ02-07	tcr_4118889	4	1	0	0
CASSPAGDTQYF	TCRBV09-01	TCRBJ02-03	tcr_4118888	24	1	1	0
CASSDGVDEQFF	TCRBV06-04	TCRBJ02-01	tcr_4118934	3	1	0	0
CASSAQSYEQYF	TCRBV10-02	TCRBJ02-07	tcr_4118936	8	1	0	0
CAISEITDTQYF	TCRBV10-03	TCRBJ02-03	tcr_4118937	23	1	0	0
CATSDRNYGYTF	TCRBV19-01	TCRBJ01-02	tcr_4118940	6	1	0	0
CASNPGTGELFF	TCRBV19-01	TCRBJ02-02	tcr_4118943	9	1	0	0
CASTWGGYGYTF	TCRBV19-01	TCRBJ01-02	tcr_4118946	2	1	0	0
CASSSNQETQYF	TCRBV11-03	TCRBJ02-05	tcr_4118931	30	1	0	0
CASSLGGQTQYF	TCRBV11-03	TCRBJ02-05	tcr_4118930	2	1	1	0
CASSSPGGVYEQYF	TCRBV04-01	TCRBJ02-07	tcr_4118915	3	1	0	0
CASSQGTLDNEQFF	TCRBV04-01	TCRBJ02-01	tcr_4118917	2	1	0	0
CASSLDANEQFF	TCRBV11-02	TCRBJ02-01	tcr_4118921	5	1	0	0
CASSGGDYEQYF	TCRBV11-02	TCRBJ02-07	tcr_4118923	4	1	0	0
CASSSVYYEQYF	TCRBV11-02	TCRBJ02-07	tcr_4118925	4	1	0	0
CASSLVTTEQFF	TCRBV11-02	TCRBJ02-01	tcr_4118926	2	1	0	0
CASSLDKNTGELFF	TCRBV04-01	TCRBJ02-02	tcr_4118911	3	1	0	0
CASSVTGGSNEQFF	TCRBV09-01	TCRBJ02-01	tcr_4119129	10	1	0	0
CASSVTGGRNEQFF	TCRBV09-01	TCRBJ02-01	tcr_4119131	11	1	0	0
CASSVGGGIETQYF	TCRBV09-01	TCRBJ02-05	tcr_4119133	19	1	0	0
CASSVVTEGGELFF	TCRBV09-01	TCRBJ02-02	tcr_4119128	2	1	0	0
CASSSRTAYNEQFF	TCRBV09-01	TCRBJ02-01	tcr_4119138	5	1	0	0
CASSSGQAGEKLFF	TCRBV09-01	TCRBJ01-04	tcr_4119139	2	1	0	0
CASSSGQGKETQYF	TCRBV09-01	TCRBJ02-05	tcr_4119140	9	1	0	0
CASSLVGGTDTQYF	TCRBV05-06	TCRBJ02-03	tcr_2394696	32	2	1	0
CASRGQGGTDTQYF	TCRBV09-01	TCRBJ02-03	tcr_4119143	2	3	0	0
CASSSRGDSYEQYF	TCRBV09-01	TCRBJ02-07	tcr_4119137	3	1	0	0
CASSVWGATDTQYF	TCRBV09-01	TCRBJ02-03	tcr_4119127	14	1	0	0
CASSVVDDTDTQYF	TCRBV09-01	TCRBJ02-03	tcr_4119126	3	1	0	0
CASSVVGGVHEQFF	TCRBV09-01	TCRBJ02-01	tcr_4119125	2	1	0	0
CASSQGEGTGELFF	TCRBV04-02	TCRBJ02-02	tcr_4119108	5	2	0	0
CASSLRVNEQFF	TCRBV05-05	TCRBJ02-01	tcr_4119119	4	1	0	0
CASSVGALTDTQYF	TCRBV09-01	TCRBJ02-03	tcr_4119120	17	1	0	0
CASSVGWGAETQYF	TCRBV09-01	TCRBJ02-05	tcr_4119122	9	1	0	0
CASSVGGTSGEQFF	TCRBV09-01	TCRBJ02-01	tcr_4119123	9	1	0	0
CASSRTGVQETQYF	TCRBV09-01	TCRBJ02-05	tcr_4119144	6	1	0	0
CASSREGSTDTQYF	TCRBV09-01	TCRBJ02-03	tcr_4119147	5	1	0	0
CAWRGQGGGYTF	TCRBV30-01	TCRBJ01-02	tcr_4119172	13	1	0	0
CAWRGTAYEQYF	TCRBV30-01	TCRBJ02-07	tcr_4119173	13	1	0	0
CAWSRDSDTQYF	TCRBV30-01	TCRBJ02-03	tcr_4119168	3	1	0	0
CAWSPGTAGYTF	TCRBV30-01	TCRBJ01-02	tcr_4119177	14	1	0	0
CAWSATQETQYF	TCRBV30-01	TCRBJ02-05	tcr_4119181	17	1	0	0
CAWSGVADTQYF	TCRBV30-01	TCRBJ02-03	tcr_4119182	6	2	0	0
CAWSGSPYEQYF	TCRBV30-01	TCRBJ02-07	tcr_4119183	23	2	0	0
CAWSPGGDGYTF	TCRBV30-01	TCRBJ01-02	tcr_4119176	22	2	0	0
CAWTPGSDTQYF	TCRBV30-01	TCRBJ02-03	tcr_4119166	5	1	0	0
CAWTGGTGELFF	TCRBV30-01	TCRBJ02-02	tcr_4119165	32	1	0	0
CASSTNSYEQYF	TCRBV18-01	TCRBJ02-07	tcr_4119150	9	1	0	0
CASSPSFETQYF	TCRBV18-01	TCRBJ02-05	tcr_4119152	6	1	0	0
CASSPGLDEQYF	TCRBV18-01	TCRBJ02-07	tcr_4119153	26	2	0	0
CASSLPGETQYF	TCRBV18-01	TCRBJ02-05	tcr_4119155	18	1	0	0
CASSPSTGEQYF	TCRBV18-01	TCRBJ02-07	tcr_4119156	13	1	0	0
CAWNILNTEAFF	TCRBV30-01	TCRBJ01-01	tcr_4119163	4	1	0	0
CASSQDDGTDTQYF	TCRBV04-02	TCRBJ02-03	tcr_4119106	5	1	0	0
CASSQEGGGDGYTF	TCRBV04-02	TCRBJ01-02	tcr_4119105	5	1	0	0
CASSSGPGELFF	TCRBV19-01	TCRBJ02-02	tcr_4119049	6	1	0	0
CASSFSKETQYF	TCRBV19-01	TCRBJ02-05	tcr_4119050	2	1	0	0
CASSFLGQPQHF	TCRBV19-01	TCRBJ01-05	tcr_4119052	20	1	0	0
CASSLGANVLTF	TCRBV06-05	TCRBJ02-06	tcr_4119054	9	2	0	0
CASSRETDTQYF	TCRBV06-05	TCRBJ02-03	tcr_4119055	3	1	0	0
CASSEAHNEQFF	TCRBV06-01	TCRBJ02-01	tcr_4119060	13	1	0	0
CASSGRAGELFF	TCRBV06-01	TCRBJ02-02	tcr_4119062	13	1	0	0
CATSRGGSGSYEQYF	TCRBV15-01	TCRBJ02-07	tcr_4119031	19	1	0	0
CATSRGGSGTYEQYF	TCRBV15-01	TCRBJ02-07	tcr_4119032	9	1	0	0
CATSRGTLSTDTQYF	TCRBV15-01	TCRBJ02-03	tcr_4119033	4	1	0	0
CATSRGRSSYNEQFF	TCRBV15-01	TCRBJ02-01	tcr_4119035	22	1	0	0
CATSRGSGSSYEQYF	TCRBV15-01	TCRBJ02-07	tcr_4119036	23	1	0	0
CATSRVGDRGYEQYF	TCRBV15-01	TCRBJ02-07	tcr_4119038	3	1	0	0
CASSLEGRGNTIYF	TCRBV05-01	TCRBJ01-03	tcr_2394801	59	2	1	0
CATSRDGADTDTQYF	TCRBV15-01	TCRBJ02-03	tcr_4119043	5	1	0	0
CASSSPAETQYF	TCRBV05-04	TCRBJ02-05	tcr_4119088	3	1	0	0
CASSRPGETQYF	TCRBV05-06	TCRBJ02-05	tcr_4119090	5	1	0	0
CASSQDFGRETQYF	TCRBV04-03	TCRBJ02-05	tcr_4119091	2	1	0	0
CASSQAGGVYGYTF	TCRBV04-03	TCRBJ01-02	tcr_4119092	5	1	0	0
CASSRQGGNTEAFF	TCRBV04-03	TCRBJ01-01	tcr_4119097	8	1	0	0
CAISGTSVTYEQYF	TCRBV10-03	TCRBJ02-07	tcr_4119087	2	1	0	0
CASSQAASEQYF	TCRBV14-01	TCRBJ02-07	tcr_4119085	2	1	0	0
CASSLELYTQYF	TCRBV07-08	TCRBJ02-03	tcr_4119069	2	1	0	0
CASSLEKETQYF	TCRBV07-08	TCRBJ02-05	tcr_4119070	4	1	0	0
CASSPTGSEQFF	TCRBV07-03	TCRBJ02-01	tcr_4119074	6	1	0	0
CASSPQSGEQFF	TCRBV07-03	TCRBJ02-01	tcr_4119075	2	1	0	0
CASSLGAHEQFF	TCRBV07-03	TCRBJ02-01	tcr_4119077	3	1	0	0
CASSLARETQYF	TCRBV07-03	TCRBJ02-05	tcr_4119078	5	1	0	0
CASKEGTGELFF	TCRBV02-01	TCRBJ02-02	tcr_4119081	3	1	0	0
CASSPGLETQYF	TCRBV02-01	TCRBJ02-05	tcr_4119082	14	1	0	0
CAGSGGTDTQYF	TCRBV02-01	TCRBJ02-03	tcr_4119084	2	1	0	0
CASSLSYNEQFF	TCRBV28-01	TCRBJ02-01	tcr_167660	248	7	0	7
CAIRSGTGSYEQYF	TCRBV10-03	TCRBJ02-07	tcr_4119922	17	3	0	0
CATSGQGGNEQYF	TCRBV15-01	TCRBJ02-07	tcr_4119905	2	1	0	0
CATSRDRKETQYF	TCRBV15-01	TCRBJ02-05	tcr_4119895	36	3	1	0
CATSRDRGGGAFF	TCRBV15-01	TCRBJ01-01	tcr_4119896	3	1	0	0
CATSRDHGETQYF	TCRBV15-01	TCRBJ02-05	tcr_4119897	20	2	0	1
CATSRGQKETQYF	TCRBV15-01	TCRBJ02-05	tcr_4119898	15	1	0	0
CATSSLYQETQYF	TCRBV15-01	TCRBJ02-05	tcr_4119902	5	1	0	0
CATSSPPSYEQYF	TCRBV15-01	TCRBJ02-07	tcr_4119903	9	1	0	0
CATSRTSQETQYF	TCRBV15-01	TCRBJ02-05	tcr_4119904	9	1	0	0
CASRRGTAQETQYF	TCRBV27-01	TCRBJ02-05	tcr_4119949	2	1	0	0
CASSQTGYSYEQYF	TCRBV27-01	TCRBJ02-07	tcr_4119953	4	1	0	0
CASSQGAGTDTQYF	TCRBV27-01	TCRBJ02-03	tcr_4119955	2	1	0	0
CASSPRGGAYEQYF	TCRBV27-01	TCRBJ02-07	tcr_4119956	29	1	1	0
CASSRDRAKETQYF	TCRBV27-01	TCRBJ02-05	tcr_4119960	2	1	0	0
CASSQGQGTGELFF	TCRBV27-01	TCRBJ02-02	tcr_4119954	2	1	0	0
CAIRGQGNTDTQYF	TCRBV10-03	TCRBJ02-03	tcr_4119926	4	1	0	0
CAISSGGATDTQYF	TCRBV10-03	TCRBJ02-03	tcr_4119929	13	1	0	0
CAISETSGVNEQFF	TCRBV10-03	TCRBJ02-01	tcr_4119930	2	1	0	0
CAISERTGADTQYF	TCRBV10-03	TCRBJ02-03	tcr_4119931	2	1	0	0
CAISESMGSTEAFF	TCRBV10-03	TCRBJ01-01	tcr_4119933	2	1	0	0
CAISVGQPTDTQYF	TCRBV10-03	TCRBJ02-03	tcr_4119935	2	1	0	0
CAISVGGNQETQYF	TCRBV10-03	TCRBJ02-05	tcr_4119936	7	2	0	0
CAISSGRASDTQYF	TCRBV10-03	TCRBJ02-03	tcr_4119938	4	1	0	0
CAISLGQMNTEAFF	TCRBV10-03	TCRBJ01-01	tcr_4119924	13	1	0	0
CASRRTGSTDTQYF	TCRBV25-01	TCRBJ02-03	tcr_4119837	5	1	0	0
CASSGSGAQETQYF	TCRBV06-01	TCRBJ02-05	tcr_4119830	2	1	0	0
CASSLTQGTDTQYF	TCRBV06-01	TCRBJ02-03	tcr_4119816	2	1	0	0
CASSKRTGNTEAFF	TCRBV06-01	TCRBJ01-01	tcr_4119817	2	1	0	0
CASSPVSSYNEQFF	TCRBV06-06	TCRBJ02-01	tcr_4119849	2	1	0	0
CASRPGQPNTEAFF	TCRBV06-06	TCRBJ01-01	tcr_4119850	5	1	0	0
CASSEGETQYF	TCRBV09-01	TCRBJ02-05	tcr_4119876	54	3	0	0
CASSPGDEQFF	TCRBV09-01	TCRBJ02-01	tcr_4119879	16	1	0	0
CASSVEYEQYF	TCRBV09-01	TCRBJ02-07	tcr_4119878	14	3	0	0
CASSLLSSNQPQHF	TCRBV27-01	TCRBJ01-05	tcr_2393969	26	1	0	0
CASSYQGPNTEAFF	TCRBV06-06	TCRBJ01-01	tcr_4119853	25	1	0	0
CASSSTGSYNEQFF	TCRBV06-06	TCRBJ02-01	tcr_4119855	5	1	0	0
CASRPSGSTDTQYF	TCRBV27-01	TCRBJ02-03	tcr_4119965	19	1	0	0
CASSPGLAGGPNTDTQYF	TCRBV05-01	TCRBJ02-03	tcr_4120065	2	1	0	0
CASSVRDRVLSGANVLTF	TCRBV09-01	TCRBJ02-06	tcr_4120055	2	1	0	0
CASSQGLAGVSSYNEQFF	TCRBV14-01	TCRBJ02-01	tcr_4120085	2	1	0	0
CASSPLAGDTGELFF	TCRBV28-01	TCRBJ02-02	tcr_4120118	6	1	0	0
CASSYSRQNQETQYF	TCRBV06-06	TCRBJ02-05	tcr_1430783	2	4	0	0
CASSFSGTGNTEAFF	TCRBV06-05	TCRBJ01-01	tcr_4119991	9	1	0	0
CASSLVGWQETQYF	TCRBV27-01	TCRBJ02-05	tcr_4119983	2	1	0	0
CASSSRDYTYEQYF	TCRBV27-01	TCRBJ02-07	tcr_4119971	2	1	0	0
CASSRTSVSYEQYF	TCRBV27-01	TCRBJ02-07	tcr_4119972	6	1	0	0
CASSRGGRTDTQYF	TCRBV27-01	TCRBJ02-03	tcr_4119973	7	2	0	0
CASSIAGGNYEQYF	TCRBV27-01	TCRBJ02-07	tcr_4119974	2	1	0	0
CASSPWTSGETQYF	TCRBV27-01	TCRBJ02-05	tcr_4119978	5	2	0	0
CASSPRLASYEQYF	TCRBV27-01	TCRBJ02-07	tcr_4119979	9	1	0	1
CASSRQGADQPQHF	TCRBV27-01	TCRBJ01-05	tcr_4119980	10	1	1	0
CASSLTGQFYEQYF	TCRBV27-01	TCRBJ02-07	tcr_4119981	2	1	0	0
CASSLDRATYEQYF	TCRBV27-01	TCRBJ02-07	tcr_4119982	11	1	0	0
CASSYSAGNNQPQHF	TCRBV06-06	TCRBJ01-05	tcr_4120026	8	1	0	0
CASRPRGQETQYF	TCRBV07-09	TCRBJ02-05	tcr_4120010	2	1	0	0
CASSPPGRETQYF	TCRBV07-09	TCRBJ02-05	tcr_4120014	29	1	0	0
CASSRGETQYF	TCRBV05-04	TCRBJ02-05	tcr_4120016	54	1	0	0
CASGLAGGSYEQYF	TCRBV27-01	TCRBJ02-07	tcr_4119810	6	1	0	0
CASSGQNYGYTF	TCRBV06-05	TCRBJ01-02	tcr_167610	49	7	0	6
CASSLLQGPQYF	TCRBV28-01	TCRBJ02-05	tcr_4119577	2	1	0	0
CASSFIAQPQHF	TCRBV28-01	TCRBJ01-05	tcr_4119580	2	1	0	0
CASGGQQETQYF	TCRBV28-01	TCRBJ02-05	tcr_4119584	8	1	0	0
CASSQGLAGPNTGELFF	TCRBV04-01	TCRBJ02-02	tcr_4119592	6	1	0	0
CASSWTTGELFF	TCRBV28-01	TCRBJ02-02	tcr_4119575	8	1	0	0
CASSYGETTDTQYF	TCRBV06-05	TCRBJ02-03	tcr_4119631	8	1	0	0
CASRGLAGGDTQYF	TCRBV06-05	TCRBJ02-03	tcr_4119628	10	1	0	0
CASSIGTSGRGTDTQYF	TCRBV09-01	TCRBJ02-03	tcr_4119641	2	1	0	0
CASSPRGGLAGTDTQYF	TCRBV09-01	TCRBJ02-03	tcr_4119642	3	1	0	0
CASSLGGTSTEAFF	TCRBV06-05	TCRBJ01-01	tcr_4119627	2	1	0	0
CASSYSGSGDGYTF	TCRBV06-05	TCRBJ01-02	tcr_4119620	4	1	0	0
CASSPDRGLHEQYF	TCRBV06-05	TCRBJ02-07	tcr_4119621	3	1	0	0
CASSPLGGGETQYF	TCRBV06-05	TCRBJ02-05	tcr_4119624	7	1	0	0
CASSSREDGYTF	TCRBV28-01	TCRBJ01-02	tcr_4119574	6	1	0	0
CASSINRGGYTF	TCRBV28-01	TCRBJ01-02	tcr_4119572	2	1	0	0
CASSKGLAGTYEQYF	TCRBV02-01	TCRBJ02-07	tcr_4119541	8	1	0	0
CASSQVQDTQYF	TCRBV04-01	TCRBJ02-03	tcr_2394292	28	1	0	0
CASSQSGGENTEAFF	TCRBV23-01	TCRBJ01-01	tcr_4119557	3	1	0	0
CASSPPRGTQYF	TCRBV27-01	TCRBJ02-03	tcr_4119562	3	1	0	0
CASSFGGRELFF	TCRBV27-01	TCRBJ02-02	tcr_4119567	8	1	0	0
CASSSAGDGYTF	TCRBV27-01	TCRBJ01-02	tcr_4119565	8	1	0	0
CASSGIQGGNQPQHF	TCRBV02-01	TCRBJ01-05	tcr_4119545	2	1	0	0
CASSVRTSGTGELFF	TCRBV02-01	TCRBJ02-02	tcr_4119547	4	1	0	0
CASSGDSYEQYF	TCRBV19-01	TCRBJ02-07	tcr_167601	59	1	1	3
CASSSNRGLGGYTF	TCRBV27-01	TCRBJ01-02	tcr_4119766	4	1	0	0
CASSLAGGSGNTIYF	TCRBV28-01	TCRBJ01-03	tcr_1430764	26	2	0	0
CATQASTDTQYF	TCRBV15-01	TCRBJ02-03	tcr_4119742	2	1	0	0
CATRGDGETQYF	TCRBV15-01	TCRBJ02-05	tcr_4119743	2	1	0	0
CATSERADTQYF	TCRBV15-01	TCRBJ02-03	tcr_4119745	2	1	0	0
CASSSGHTTDTQYF	TCRBV27-01	TCRBJ02-03	tcr_4119768	2	1	0	0
CASSSVDRAYEQYF	TCRBV27-01	TCRBJ02-07	tcr_4119769	6	1	0	0
CASSSRGGTGELFF	TCRBV27-01	TCRBJ02-02	tcr_4119771	14	1	0	0
CASSLFGSADTQYF	TCRBV27-01	TCRBJ02-03	tcr_4119794	3	1	0	0
CASSFTGPTDTQYF	TCRBV27-01	TCRBJ02-03	tcr_4119798	4	1	0	0
CASSLLAGPSEQYF	TCRBV27-01	TCRBJ02-07	tcr_4119800	2	1	0	0
CASSFQGTTYEQYF	TCRBV27-01	TCRBJ02-07	tcr_4119802	5	1	0	0
CASSFGQSTDTQYF	TCRBV27-01	TCRBJ02-03	tcr_4119803	24	1	0	0
CASSFVRGTDTQYF	TCRBV27-01	TCRBJ02-03	tcr_4119804	6	1	0	0
CASSWGQGGETQYF	TCRBV27-01	TCRBJ02-05	tcr_4119773	3	1	0	0
CASSLNRLQETQYF	TCRBV27-01	TCRBJ02-05	tcr_4119774	9	1	0	0
CASSLKLFTGELFF	TCRBV27-01	TCRBJ02-02	tcr_4119775	2	1	0	0
CASSLTRATDTQYF	TCRBV27-01	TCRBJ02-03	tcr_4119776	5	1	0	0
CASSLRGLQETQYF	TCRBV27-01	TCRBJ02-05	tcr_4119779	23	1	0	0
CASSLQGTNYEQYF	TCRBV27-01	TCRBJ02-07	tcr_4119781	2	1	0	0
CASSLEEGGYEQYF	TCRBV27-01	TCRBJ02-07	tcr_4119784	3	1	0	0
CASSLAGLTDTQYF	TCRBV27-01	TCRBJ02-03	tcr_4119786	21	1	0	0
CASSLAGGHETQYF	TCRBV27-01	TCRBJ02-05	tcr_4119787	2	1	0	0
CASSLGISTDTQYF	TCRBV27-01	TCRBJ02-03	tcr_4119788	23	1	0	0
CASSVGLAGGSGETQYF	TCRBV09-01	TCRBJ02-05	tcr_4119684	7	1	0	0
CASSGTSGGARTDTQYF	TCRBV09-01	TCRBJ02-03	tcr_4119664	4	2	0	0
CASSYLAGEQETQYF	TCRBV06-05	TCRBJ02-05	tcr_4119711	8	1	0	0
CASSYSTGRVYEQYF	TCRBV06-05	TCRBJ02-07	tcr_4119715	7	1	0	0
CASSQDAGELFF	TCRBV04-03	TCRBJ02-02	tcr_4119717	13	1	0	0
CASSRQGYGYTF	TCRBV04-03	TCRBJ01-02	tcr_4119719	11	1	0	0
CASSQDWYGYTF	TCRBV04-01	TCRBJ01-02	tcr_4119724	4	1	0	0
CASSYLVGGQETQYF	TCRBV06-05	TCRBJ02-05	tcr_4119710	2	1	0	0
CASSYPRGAGETQYF	TCRBV06-05	TCRBJ02-05	tcr_4119709	5	1	0	0
CASSYNGGSGNTIYF	TCRBV06-05	TCRBJ01-03	tcr_4119707	8	1	0	0
CASRQGSSGANVLTF	TCRBV06-05	TCRBJ02-06	tcr_4119690	15	2	0	0
CASRGRGRSTDTQYF	TCRBV06-05	TCRBJ02-03	tcr_4119692	3	1	0	0
CASSRTGSSYNEQFF	TCRBV06-05	TCRBJ02-01	tcr_4119704	42	2	1	0
CASRTVNTEAFF	TCRBV28-01	TCRBJ01-01	tcr_2393701	75	2	0	0
CASSIGEISNQPQHF	TCRBV19-01	TCRBJ01-05	tcr_2395819	3	1	0	0
CASSFLAGIQETQYF	TCRBV07-09	TCRBJ02-05	tcr_4118014	4	1	0	0
CASSLGQGVTGELFF	TCRBV07-09	TCRBJ02-02	tcr_4118015	35	1	0	0
CASSTTSGLYNEQFF	TCRBV07-03	TCRBJ02-01	tcr_4118018	3	1	0	0
CASSQGGGRGETQYF	TCRBV07-03	TCRBJ02-05	tcr_4118024	2	1	0	0
CASSLGSRGSYEQYF	TCRBV07-09	TCRBJ02-07	tcr_4117992	3	1	0	0
CASSLGAGAYNEQFF	TCRBV07-09	TCRBJ02-01	tcr_4117996	34	1	0	0
CASSLGGTVSQPQHF	TCRBV07-09	TCRBJ01-05	tcr_4117997	2	1	0	0
CASSLVGTDPYEQYF	TCRBV07-09	TCRBJ02-07	tcr_4117998	3	1	0	0
CASSFQGAMNTEAFF	TCRBV07-09	TCRBJ01-01	tcr_4118007	8	1	0	0
CASSLAAGVYNEQFF	TCRBV07-09	TCRBJ02-01	tcr_4117990	13	1	0	0
CASSLTPDSYNEQFF	TCRBV07-03	TCRBJ02-01	tcr_4118055	7	1	0	0
CASSLKGVRTDTQYF	TCRBV07-03	TCRBJ02-03	tcr_4118046	2	1	0	0
CASSPTGGGTGELFF	TCRBV07-03	TCRBJ02-02	tcr_4118031	13	1	0	0
CASSSPGSGTGELFF	TCRBV07-03	TCRBJ02-02	tcr_4118041	3	1	0	0
CASSSRDRGYNEQFF	TCRBV07-03	TCRBJ02-01	tcr_4118042	14	2	0	0
CASSSLAGVNNEQFF	TCRBV07-03	TCRBJ02-01	tcr_4118045	3	1	1	0
CASSPGLAGGPGTDTQYF	TCRBV04-02	TCRBJ02-03	tcr_4117943	27	1	0	0
CASSRGLAGGPSTDTQYF	TCRBV04-02	TCRBJ02-03	tcr_4117944	8	1	0	0
CASRLTGNTEAFF	TCRBV06-05	TCRBJ01-01	tcr_2395886	52	1	0	0
CASSQDPAGGRNTGELFF	TCRBV04-03	TCRBJ02-02	tcr_4117930	2	1	0	0
CASSLNRGGLETQYF	TCRBV07-02	TCRBJ02-05	tcr_4117912	3	1	0	0
CASSLRTGNYNEQFF	TCRBV07-02	TCRBJ02-01	tcr_4117916	2	1	0	0
CASSLQGAVNTEAFF	TCRBV07-02	TCRBJ01-01	tcr_4117919	11	1	0	0
CASSLEAGGVYEQYF	TCRBV07-02	TCRBJ02-07	tcr_4117948	8	1	0	0
CASSLDGRLTDTQYF	TCRBV07-02	TCRBJ02-03	tcr_4117950	2	1	0	0
CASSLVLARGETQYF	TCRBV07-02	TCRBJ02-05	tcr_4117974	9	1	0	0
CASSLVATSTDTQYF	TCRBV07-02	TCRBJ02-03	tcr_4117975	21	2	0	1
CASSLVLGRQETQYF	TCRBV07-02	TCRBJ02-05	tcr_4117971	4	1	0	0
CASSLERGTYNEQFF	TCRBV07-09	TCRBJ02-01	tcr_4117982	4	2	0	0
CASSLEGRSTDTQYF	TCRBV07-09	TCRBJ02-03	tcr_4117984	25	2	1	0
CASSLAMSSYNEQFF	TCRBV07-09	TCRBJ02-01	tcr_4117987	3	1	0	0
CASSLVGTGPHEQYF	TCRBV07-02	TCRBJ02-07	tcr_4117969	4	1	0	0
CASSLATGRYNEQFF	TCRBV07-02	TCRBJ02-01	tcr_4117954	7	1	0	0
CASSLARSGQETQYF	TCRBV07-02	TCRBJ02-05	tcr_4117957	5	1	0	0
CASSLAGTGTDTQYF	TCRBV07-02	TCRBJ02-03	tcr_4117958	25	1	0	0
CASSLAGQLTDTQYF	TCRBV07-02	TCRBJ02-03	tcr_4117959	5	2	0	0
CASSLGSGVPDTQYF	TCRBV07-02	TCRBJ02-03	tcr_4117962	2	1	0	0
CASSLGLGAYNEQFF	TCRBV07-02	TCRBJ02-01	tcr_4117963	8	2	0	0
CASSLGPTSTDTQYF	TCRBV07-02	TCRBJ02-03	tcr_4117964	13	1	1	0
CASSLGASGSYEQFF	TCRBV07-02	TCRBJ02-01	tcr_4117965	3	1	0	0
CASSLEGSLTDTQYF	TCRBV07-02	TCRBJ02-03	tcr_4117949	2	1	0	0
CASSPSRGSSNQPQHF	TCRBV18-01	TCRBJ01-05	tcr_4118171	3	1	0	0
CASSPTGTSSYNEQFF	TCRBV18-01	TCRBJ02-01	tcr_4118179	9	1	0	0
CASSPTSGTSYNEQFF	TCRBV18-01	TCRBJ02-01	tcr_4118168	4	1	0	0
CASSPTGGVNTGELFF	TCRBV18-01	TCRBJ02-02	tcr_4118166	2	1	0	0
CASSPVSSSGANVLTF	TCRBV18-01	TCRBJ02-06	tcr_4118152	8	1	0	1
CASSPPGPGGNQPQHF	TCRBV18-01	TCRBJ01-05	tcr_4118156	2	1	0	0
CASSPRVSGGKETQYF	TCRBV18-01	TCRBJ02-05	tcr_4118158	2	1	0	0
CASSPLGGGTNEKLFF	TCRBV18-01	TCRBJ01-04	tcr_4118159	4	1	0	0
CASSPLLSSYNEQFF	TCRBV07-07	TCRBJ02-01	tcr_4118214	3	1	0	0
CASSPGGARTDTQYF	TCRBV07-07	TCRBJ02-03	tcr_4118215	3	1	0	0
CASSPSGTNTGELFF	TCRBV07-07	TCRBJ02-02	tcr_4118216	5	1	0	0
CASSRGLADYNEQFF	TCRBV07-07	TCRBJ02-01	tcr_4118217	5	1	0	0
CASSSRTGGRETQYF	TCRBV07-07	TCRBJ02-05	tcr_4118218	2	1	0	0
CASSLAGGGYNEQFF	TCRBV07-07	TCRBJ02-01	tcr_4118221	16	2	0	0
CASSLGLAGLDTQYF	TCRBV07-07	TCRBJ02-03	tcr_4118222	5	1	0	0
CASSFIAGVYNEQFF	TCRBV07-02	TCRBJ02-01	tcr_4118200	4	1	0	0
CASSFGGGAYNEQFF	TCRBV07-02	TCRBJ02-01	tcr_4118201	11	1	0	0
CASSPPSGQNTGELFF	TCRBV18-01	TCRBJ02-02	tcr_4118145	7	1	0	0
CASSLPGQGYNEQFF	TCRBV07-08	TCRBJ02-01	tcr_4118092	6	1	0	0
CASSLMGGVTDTQYF	TCRBV07-03	TCRBJ02-03	tcr_4118098	7	1	0	0
CASSLGGAGTGELFF	TCRBV07-03	TCRBJ02-02	tcr_4118101	17	1	0	0
CASSPGGVRADTQYF	TCRBV11-03	TCRBJ02-03	tcr_4118071	2	1	0	0
CASSSSRASTDTQYF	TCRBV11-03	TCRBJ02-03	tcr_4118075	2	1	0	0
CASSPRTGAVTGELFF	TCRBV18-01	TCRBJ02-02	tcr_4118139	3	1	0	0
CASSPDRNEKLFF	TCRBV05-01	TCRBJ01-04	tcr_2395726	22	1	0	0
CASSLSPGQGETQYF	TCRBV07-03	TCRBJ02-05	tcr_4118111	6	1	0	0
CASSPKGGGSYEQYF	TCRBV18-01	TCRBJ02-07	tcr_4117711	7	1	0	0
CASSPKDRGRETQYF	TCRBV18-01	TCRBJ02-05	tcr_4117712	5	1	0	0
CASSSGLASYNEQFF	TCRBV07-02	TCRBJ02-01	tcr_167171	25	1	1	1
CASSKTLDEQYF	TCRBV05-01	TCRBJ02-07	tcr_4117736	2	1	0	0
CASSRTEETQYF	TCRBV05-01	TCRBJ02-05	tcr_4117738	27	1	0	0
CASSRLAGASYEQYF	TCRBV04-02	TCRBJ02-07	tcr_4117744	2	1	0	0
CASSEGNNQPQHF	TCRBV06-01	TCRBJ01-05	tcr_2396082	37	1	1	0
CASSREMNTGELFF	TCRBV02-01	TCRBJ02-02	tcr_4117731	3	1	0	0
CASSLARQGNSPLHF	TCRBV07-02	TCRBJ01-06	tcr_167182	9	1	0	2
CASAPGQSYEQYF	TCRBV27-01	TCRBJ02-07	tcr_4117720	7	1	0	0
CASGRADTDTQYF	TCRBV27-01	TCRBJ02-03	tcr_4117721	2	1	0	0
CASSGGGSYEQYF	TCRBV27-01	TCRBJ02-07	tcr_4117725	26	1	0	0
CASSEMGNTGELFF	TCRBV02-01	TCRBJ02-02	tcr_4117730	14	1	0	0
CASSLSVQETQYF	TCRBV28-01	TCRBJ02-05	tcr_4117620	22	2	0	0
CASSLSGHQPQHF	TCRBV28-01	TCRBJ01-05	tcr_4117621	18	1	0	0
CASSLVGPGELFF	TCRBV28-01	TCRBJ02-02	tcr_4117624	17	2	0	0
CASSFSTEETQYF	TCRBV28-01	TCRBJ02-05	tcr_4117619	2	1	0	0
CASSQGDRGLETQYF	TCRBV04-01	TCRBJ02-05	tcr_4117631	7	2	0	0
CASSLYSDQPQHF	TCRBV28-01	TCRBJ01-05	tcr_4117618	3	2	0	0
CASSLGGVGELFF	TCRBV28-01	TCRBJ02-02	tcr_4117616	9	1	0	0
CASSTGFNQPQHF	TCRBV28-01	TCRBJ01-05	tcr_4117600	23	2	0	0
CASSPGQINQPQHF	TCRBV18-01	TCRBJ01-05	tcr_2396216	44	2	0	0
CASSPAGNYGYTF	TCRBV28-01	TCRBJ01-02	tcr_4117604	26	1	0	0
CASSSGLRETQYF	TCRBV28-01	TCRBJ02-05	tcr_4117610	9	1	0	0
CASSWAGEETQYF	TCRBV28-01	TCRBJ02-05	tcr_4117613	8	1	0	0
CASSLAQGQPQHF	TCRBV28-01	TCRBJ01-05	tcr_4117615	4	1	1	0
CASSHGGELFF	TCRBV14-01	TCRBJ02-02	tcr_2396143	7	1	0	0
CASGPGYTF	TCRBV09-01	TCRBJ01-02	tcr_4117649	6	1	0	0
CASSPNQGLGETQYF	TCRBV18-01	TCRBJ02-05	tcr_4117751	3	1	0	0
CASSLGAGGNTEAFF	TCRBV07-08	TCRBJ01-01	tcr_4117855	13	1	0	0
CASSLAGGITGELFF	TCRBV07-08	TCRBJ02-02	tcr_4117851	4	2	0	0
CASSDDGGYTF	TCRBV02-01	TCRBJ01-02	tcr_2395957	5	1	0	0
CASSLAGGNQETQYF	TCRBV07-08	TCRBJ02-05	tcr_4117850	2	1	0	0
CASSLAAGATGELFF	TCRBV07-08	TCRBJ02-02	tcr_4117849	2	1	0	0
CASSLAGGSYNEQFF	TCRBV14-01	TCRBJ02-01	tcr_4117838	11	1	0	0
CASSSQRGGRETQYF	TCRBV07-08	TCRBJ02-05	tcr_4117841	7	1	0	0
CASSSQGASTDTQYF	TCRBV07-08	TCRBJ02-03	tcr_4117842	8	1	0	0
CASSSGTPNTGELFF	TCRBV07-08	TCRBJ02-02	tcr_4117843	4	1	0	0
CASSLQAGPYNEQFF	TCRBV07-02	TCRBJ02-01	tcr_4117892	2	2	0	0
CASSLDRGRRETQYF	TCRBV07-02	TCRBJ02-05	tcr_4117893	10	1	0	0
CASSSTVSGANVLTF	TCRBV07-02	TCRBJ02-06	tcr_4117903	5	1	0	0
CASSSQGLGKETQYF	TCRBV07-02	TCRBJ02-05	tcr_4117906	2	1	0	0
CASSTQGAGANVLTF	TCRBV07-02	TCRBJ02-06	tcr_4117873	6	1	0	0
CASSHRLAGQETQYF	TCRBV07-02	TCRBJ02-05	tcr_4117877	2	1	0	0
CASSQSGGAADTQYF	TCRBV07-02	TCRBJ02-03	tcr_4117878	2	1	0	0
CASSPSRGNQETQYF	TCRBV07-02	TCRBJ02-05	tcr_4117881	4	1	0	0
CASSPLLGSTDTQYF	TCRBV07-02	TCRBJ02-03	tcr_4117885	2	1	0	0
CASSPAGGGYNEQFF	TCRBV18-01	TCRBJ02-01	tcr_4117774	10	1	0	0
CASSLRTSGSYEQYF	TCRBV18-01	TCRBJ02-07	tcr_4117776	4	1	0	0
CASSQTSGGYNEQFF	TCRBV18-01	TCRBJ02-01	tcr_4117772	16	1	0	0
CASSPSGVSYNEQFF	TCRBV11-02	TCRBJ02-01	tcr_4117784	6	1	0	0
CASSPVAGDYNEQFF	TCRBV11-02	TCRBJ02-01	tcr_4117785	3	1	0	0
CASSRGLAVSYEQYF	TCRBV11-02	TCRBJ02-07	tcr_4117786	2	1	0	0
CASSPTSGTAYEQYF	TCRBV18-01	TCRBJ02-07	tcr_4117753	4	1	0	0
CASSPSGGFTGELFF	TCRBV18-01	TCRBJ02-02	tcr_4117756	2	1	0	0
CASSPLGLAGNEQFF	TCRBV18-01	TCRBJ02-01	tcr_4117757	13	1	0	0
CASSRQESNTGELFF	TCRBV18-01	TCRBJ02-02	tcr_4117758	4	1	0	0
CASSLGTVSGNTIYF	TCRBV18-01	TCRBJ01-03	tcr_4117760	11	1	0	1
CASSPSGRAGYEQYF	TCRBV18-01	TCRBJ02-07	tcr_4117763	2	1	0	0
CASSGTSGRAGEQFF	TCRBV18-01	TCRBJ02-01	tcr_4117766	2	1	0	0
CASSLGAGGHNEQFF	TCRBV11-02	TCRBJ02-01	tcr_4117788	7	1	0	0
CASSQEGYYYNEQFF	TCRBV14-01	TCRBJ02-01	tcr_4117814	2	1	0	0
CASSQDWGRDTEAFF	TCRBV14-01	TCRBJ01-01	tcr_4117818	2	1	0	0
CASSQVQGPQETQYF	TCRBV14-01	TCRBJ02-05	tcr_4117822	7	1	0	0
CASSFGQANTGELFF	TCRBV11-02	TCRBJ02-02	tcr_4117807	6	1	0	0
CASSILTGYGYTF	TCRBV19-01	TCRBJ01-02	tcr_2396025	15	3	0	0
CASSLESGAYNEQFF	TCRBV11-02	TCRBJ02-01	tcr_4117793	3	1	0	0
CASSLDGRGTGELFF	TCRBV11-02	TCRBJ02-02	tcr_4117800	5	1	0	0
CASSFYGGSSYEQYF	TCRBV11-02	TCRBJ02-07	tcr_4117808	4	1	0	0
CASSLSGGDQETQYF	TCRBV07-06	TCRBJ02-05	tcr_4118230	3	1	0	0
CASSLARLAGEETQYF	TCRBV07-09	TCRBJ02-05	tcr_4118651	5	1	0	0
CASSLALTRGQETQYF	TCRBV07-09	TCRBJ02-05	tcr_4118652	2	1	0	0
CASSLGGSGGLETQYF	TCRBV07-09	TCRBJ02-05	tcr_4118655	2	1	0	0
CASSIQETQYF	TCRBV19-01	TCRBJ02-05	tcr_167450	258	8	1	5
CASSLGSGGSTDTQYF	TCRBV07-09	TCRBJ02-03	tcr_4118658	14	1	1	0
CASSLGIAGGRETQYF	TCRBV07-09	TCRBJ02-05	tcr_4118657	3	1	0	0
CASSLRTSANTGELFF	TCRBV07-09	TCRBJ02-02	tcr_4118642	3	1	0	0
CASSFPTGSSYNEQFF	TCRBV07-09	TCRBJ02-01	tcr_4118668	2	1	0	0
CASSLTWTGSYNEQFF	TCRBV07-03	TCRBJ02-01	tcr_4118703	5	2	0	0
CASSLRSGANTGELFF	TCRBV07-03	TCRBJ02-02	tcr_4118705	5	1	0	0
CASSPSSGGRNNEQFF	TCRBV07-03	TCRBJ02-01	tcr_4118682	2	1	0	0
CASSLEGLAGQETQYF	TCRBV07-09	TCRBJ02-05	tcr_4118628	6	1	0	0
CASSLRAGVNTGELFF	TCRBV07-08	TCRBJ02-02	tcr_4118574	2	1	0	0
CASSLDSLSSYNEQFF	TCRBV07-08	TCRBJ02-01	tcr_4118575	2	1	0	0
CASSLGRGASYNEQFF	TCRBV07-08	TCRBJ02-01	tcr_4118580	2	1	0	0
CASSPGLAPSTDTQYF	TCRBV07-02	TCRBJ02-03	tcr_4118610	3	1	0	0
CASSLPRGQGNTEAFF	TCRBV07-09	TCRBJ01-01	tcr_4118623	2	1	0	0
CASSTRLAGGQETQYF	TCRBV07-02	TCRBJ02-05	tcr_4118598	9	2	1	0
CASSYSRGQGNTEAFF	TCRBV06-06	TCRBJ01-01	tcr_2395244	3	1	0	0
CASSQGLAGSYNEQFF	TCRBV07-02	TCRBJ02-01	tcr_4118600	3	1	0	0
CASSFPGLAGTDTQYF	TCRBV07-02	TCRBJ02-03	tcr_4118809	5	1	0	0
CASSFLLAGGYNEQFF	TCRBV07-02	TCRBJ02-01	tcr_4118803	2	1	0	0
CASSLVASGRYNEQFF	TCRBV07-02	TCRBJ02-01	tcr_4118791	4	1	0	0
CASSAGPYEQYF	TCRBV25-01	TCRBJ02-07	tcr_1430722	16	3	0	0
CASSLVAGGLQETQYF	TCRBV07-06	TCRBJ02-05	tcr_4118862	3	1	0	0
CASSPRTGTSTDTQYF	TCRBV07-06	TCRBJ02-03	tcr_4118839	5	1	0	0
CASSPRTSANTGELFF	TCRBV07-06	TCRBJ02-02	tcr_4118840	2	1	0	0
CASSVVSNTGELFF	TCRBV09-01	TCRBJ02-02	tcr_167462	115	6	1	8
CATSRTGGGNTEAFF	TCRBV15-01	TCRBJ01-01	tcr_4118736	4	1	0	0
CASSLEGLAGYNEQFF	TCRBV07-03	TCRBJ02-01	tcr_4118726	7	1	0	0
CASSLGAGGRTDTQYF	TCRBV07-02	TCRBJ02-03	tcr_4118778	21	1	0	0
CASSLGPGQGGNEQFF	TCRBV07-02	TCRBJ02-01	tcr_4118782	2	1	1	0
CASSLGGGRVTDTQYF	TCRBV07-02	TCRBJ02-03	tcr_4118784	3	1	0	0
CASSLGGASGTDTQYF	TCRBV07-02	TCRBJ02-03	tcr_4118786	2	1	0	0
CASRPTSGSPDTQYF	TCRBV02-01	TCRBJ02-03	tcr_4118758	2	1	0	0
CASSGTSSNTGELFF	TCRBV02-01	TCRBJ02-02	tcr_4118760	7	1	0	0
CASSLGQGFTGELFF	TCRBV07-06	TCRBJ02-02	tcr_4118229	5	1	0	0
CATSRGVGQGMNTEAFF	TCRBV15-01	TCRBJ01-01	tcr_4118333	2	1	0	0
CASSSSRYSNQPQHF	TCRBV07-09	TCRBJ01-05	tcr_4118311	3	1	0	0
CATSRDRGRGGANVLTF	TCRBV15-01	TCRBJ02-06	tcr_4118323	2	1	0	0
CASSLSGTANTEAFF	TCRBV07-02	TCRBJ01-01	tcr_4118347	24	1	0	0
CASSLAGTAKNIQYF	TCRBV05-04	TCRBJ02-04	tcr_2395481	8	1	0	0
CASSLAGTPQETQYF	TCRBV07-02	TCRBJ02-05	tcr_4118356	10	1	0	0
CASSLGQVPQETQYF	TCRBV07-02	TCRBJ02-05	tcr_4118357	3	1	0	0
CASSLGFPNTGELFF	TCRBV07-02	TCRBJ02-02	tcr_4118358	2	1	0	0
CASRLAGGNYNEQFF	TCRBV07-09	TCRBJ02-01	tcr_4118266	2	1	0	0
CASSLRASNEQFF	TCRBV07-03	TCRBJ02-01	tcr_2395573	9	1	0	0
CASSSGTVNTGELFF	TCRBV07-06	TCRBJ02-02	tcr_4118239	10	1	0	0
CASSLDPGRYNEQFF	TCRBV07-06	TCRBJ02-01	tcr_4118240	2	1	0	0
CASSSGRGGGETQYF	TCRBV07-09	TCRBJ02-05	tcr_4118293	2	1	0	0
CASSSRVSNTGELFF	TCRBV07-09	TCRBJ02-02	tcr_4118294	3	1	0	0
CASSPTPGGYNEQFF	TCRBV07-09	TCRBJ02-01	tcr_4118280	2	1	0	0
CASSPGQGIYNEQFF	TCRBV07-09	TCRBJ02-01	tcr_4118282	12	1	0	0
CASRLWETQYF	TCRBV25-01	TCRBJ02-05	tcr_4118503	2	1	0	0
CASSRVYEQYF	TCRBV25-01	TCRBJ02-07	tcr_4118504	24	1	0	0
CASSEAETQYF	TCRBV25-01	TCRBJ02-05	tcr_4118505	16	1	0	0
CASSGTVYNEQFF	TCRBV02-01	TCRBJ02-01	tcr_2395364	23	1	1	0
CASSKGDTQYF	TCRBV27-01	TCRBJ02-03	tcr_4118507	14	1	1	0
CASSFTGNSPLHF	TCRBV11-03	TCRBJ01-06	tcr_2395310	6	1	0	0
CASSFNMNTEAFF	TCRBV11-03	TCRBJ01-01	tcr_2395309	25	1	0	0
CASSQAGGRANYGYTF	TCRBV14-01	TCRBJ01-02	tcr_4118511	2	1	0	0
CASRGPETQYF	TCRBV06-05	TCRBJ02-05	tcr_4118425	7	1	0	0
CASSDSGLAGGSSYNEQFF	TCRBV06-04	TCRBJ02-01	tcr_4118407	3	1	0	0
CASTLRETQYF	TCRBV06-06	TCRBJ02-05	tcr_4118428	5	1	0	0
CASSYEGTQYF	TCRBV06-06	TCRBJ02-05	tcr_4118429	9	1	0	0
CASSSGGGYTF	TCRBV06-06	TCRBJ01-02	tcr_4118430	28	1	0	0
CASSSRGGGSYNEQFF	TCRBV11-02	TCRBJ02-01	tcr_4118451	4	1	0	0
CASSLEAASSYNEQFF	TCRBV11-02	TCRBJ02-01	tcr_4118460	4	1	0	0
CASLGGETQYF	TCRBV06-06	TCRBJ02-05	tcr_4118431	6	1	0	0
CASTASGELFF	TCRBV19-01	TCRBJ02-02	tcr_4118434	4	1	0	0
CASSLLAGTTYNEQFF	TCRBV11-02	TCRBJ02-01	tcr_4118446	2	1	0	0
CASSVGLAGGPVEQYF	TCRBV09-01	TCRBJ02-07	tcr_4121759	4	1	0	0
CASSSRTSGGGETQYF	TCRBV09-01	TCRBJ02-05	tcr_4121764	4	1	0	0
CASSFGLAGTYNEQFF	TCRBV09-01	TCRBJ02-01	tcr_4121771	6	1	0	0
CASSTPRGGGTDTQYF	TCRBV09-01	TCRBJ02-03	tcr_4121773	2	1	0	0
CASSRTSGTNTGELFF	TCRBV09-01	TCRBJ02-02	tcr_4121774	7	1	0	0
CASSTGTSGLQETQYF	TCRBV09-01	TCRBJ02-05	tcr_4121793	4	1	0	0
CAGGVYEQYF	TCRBV30-01	TCRBJ02-07	tcr_4121818	8	1	0	0
CAWSDHEQYF	TCRBV30-01	TCRBJ02-07	tcr_4121821	8	1	0	0
CASNSQPQHF	TCRBV28-01	TCRBJ01-05	tcr_4121824	13	1	0	0
CASSLRVAGELFF	TCRBV13-01	TCRBJ02-02	tcr_4121828	8	1	0	0
CASSPRDRGLQETQYF	TCRBV09-01	TCRBJ02-05	tcr_4121803	6	1	0	0
CASSLWSTDTQYF	TCRBV13-01	TCRBJ02-03	tcr_4121833	3	1	0	0
CASSVELAGGLETQYF	TCRBV09-01	TCRBJ02-05	tcr_4121755	7	1	0	0
CASSYETSGSTDTQYF	TCRBV06-05	TCRBJ02-03	tcr_4121709	4	1	0	0
CASSYSLTGSTDTQYF	TCRBV06-05	TCRBJ02-03	tcr_4121713	2	1	0	0
CASSSPGLPNTGELFF	TCRBV19-01	TCRBJ02-02	tcr_4121681	3	1	0	0
CASSGGTGVSNQPQHF	TCRBV06-01	TCRBJ01-05	tcr_4121687	6	1	0	0
CASSESAGYSNQPQHF	TCRBV06-01	TCRBJ01-05	tcr_4121690	2	1	0	0
CASSVASGQGQETQYF	TCRBV09-01	TCRBJ02-05	tcr_4121756	5	1	0	0
CASSYSLRGPYNEQFF	TCRBV06-05	TCRBJ02-01	tcr_4121717	9	1	0	0
CASSVGQSSYNSPLHF	TCRBV09-01	TCRBJ01-06	tcr_4121739	61	1	0	0
CASSVVPGQGANEQFF	TCRBV09-01	TCRBJ02-01	tcr_4121743	3	1	0	0
CASSVVPSGGGDTQYF	TCRBV09-01	TCRBJ02-03	tcr_4121744	5	1	0	0
CASSVVGRGYTDTQYF	TCRBV09-01	TCRBJ02-03	tcr_4121746	2	1	0	0
CASSVVRGTNTGELFF	TCRBV09-01	TCRBJ02-02	tcr_4121747	4	1	0	0
CASSYSRTGNYNEQFF	TCRBV06-05	TCRBJ02-01	tcr_4121719	2	1	0	0
CASSYSRLADYNEQFF	TCRBV06-05	TCRBJ02-01	tcr_4121716	2	1	0	0
CAWSGTSGGSYNEQFF	TCRBV30-01	TCRBJ02-01	tcr_4121938	6	1	0	0
CAWSVGLAGSTDTQYF	TCRBV30-01	TCRBJ02-03	tcr_4121947	38	1	0	0
CASSLAGRYQETQYF	TCRBV05-04	TCRBJ02-05	tcr_4121915	4	1	0	0
CASSRQGGGYGYTF	TCRBV27-01	TCRBJ01-02	tcr_168162	7	4	0	3
CAWSVSQGSYNSPLHF	TCRBV30-01	TCRBJ01-06	tcr_4121951	3	1	0	0
CASSPGIGYGYTF	TCRBV14-01	TCRBJ01-02	tcr_4121976	4	1	0	0
CASSRGQQETQYF	TCRBV05-04	TCRBJ02-05	tcr_4121979	40	2	0	0
CASSQGQNTEAFF	TCRBV05-04	TCRBJ01-01	tcr_4121980	35	1	0	0
CASSPGLVYGYTF	TCRBV14-01	TCRBJ01-02	tcr_4121974	4	1	0	0
CASSFPPAGELFF	TCRBV05-04	TCRBJ02-02	tcr_4121986	2	1	0	0
CASSLENYNEQFF	TCRBV05-04	TCRBJ02-01	tcr_4121988	3	1	0	0
CASSQQGADTQYF	TCRBV14-01	TCRBJ02-03	tcr_4121971	9	1	1	0
CASSLGLAGGLAKNIQYF	TCRBV11-02	TCRBJ02-04	tcr_4121967	2	1	0	0
CASSLELAGDYEQYF	TCRBV05-04	TCRBJ02-07	tcr_4121912	8	2	0	0
CASSEGDSYEQYF	TCRBV09-01	TCRBJ02-07	tcr_4121856	14	3	0	0
CASSEGVPDTQYF	TCRBV09-01	TCRBJ02-03	tcr_4121857	4	1	0	0
CASSAGSTGELFF	TCRBV09-01	TCRBJ02-02	tcr_4121861	17	1	0	0
CSVRGGTNEKLFF	TCRBV29-01	TCRBJ01-04	tcr_2391998	22	1	0	0
CASSGRESYEQYF	TCRBV09-01	TCRBJ02-07	tcr_4121866	5	1	0	0
CASSVEPEETQYF	TCRBV09-01	TCRBJ02-05	tcr_4121868	6	1	0	0
CASSVASGHEQYF	TCRBV09-01	TCRBJ02-07	tcr_4121869	5	1	0	0
CASSVGSVDTQYF	TCRBV09-01	TCRBJ02-03	tcr_4121870	13	1	0	0
CASSVVGAYGYTF	TCRBV09-01	TCRBJ01-02	tcr_4121871	22	1	0	0
CASSEQGPGELFF	TCRBV09-01	TCRBJ02-02	tcr_4121855	6	2	0	0
CASSRGTDYEQYF	TCRBV09-01	TCRBJ02-07	tcr_4121853	2	1	0	0
CASKGGGTDTQYF	TCRBV09-01	TCRBJ02-03	tcr_4121843	7	1	0	0
CASRDRYTDTQYF	TCRBV09-01	TCRBJ02-03	tcr_4121844	5	1	0	0
CASSTGANTEAFF	TCRBV09-01	TCRBJ01-01	tcr_4121847	22	2	0	0
CASSPRQGGEQYF	TCRBV09-01	TCRBJ02-07	tcr_4121851	8	1	0	0
CASSVRGEGEQFF	TCRBV09-01	TCRBJ02-01	tcr_4121875	3	1	0	0
CASSSPGQGVDEQFF	TCRBV05-04	TCRBJ02-01	tcr_4121899	2	1	0	0
CASSSSGASTDTQYF	TCRBV05-04	TCRBJ02-03	tcr_4121900	14	1	0	0
CASSSLAGGGNEQFF	TCRBV05-04	TCRBJ02-01	tcr_4121901	10	1	0	0
CASSLAGASTGELFF	TCRBV05-04	TCRBJ02-02	tcr_4121907	9	1	0	0
CASSFRAGSTDTQYF	TCRBV05-04	TCRBJ02-03	tcr_4121909	6	1	0	0
CASSLRLAGGDTQYF	TCRBV05-04	TCRBJ02-03	tcr_4121910	23	1	0	0
CASSVGGTGGEETQYF	TCRBV09-01	TCRBJ02-05	tcr_4121677	4	1	0	0
CASSPGGARTDTQYF	TCRBV05-04	TCRBJ02-03	tcr_4121894	2	1	0	0
CASERGGTDTQYF	TCRBV09-01	TCRBJ02-03	tcr_4121880	3	1	0	0
CASSSGTALNYGYTF	TCRBV05-04	TCRBJ01-02	tcr_4121887	3	1	0	0
CAGETQYF	TCRBV09-01	TCRBJ02-05	tcr_4121990	2	2	0	0
CASSVGGQGGNEKLFF	TCRBV09-01	TCRBJ01-04	tcr_4121676	8	1	0	0
CASSRLAGGLGETQYF	TCRBV19-01	TCRBJ02-05	tcr_4121461	2	1	0	0
CASSISSGGPQETQYF	TCRBV19-01	TCRBJ02-05	tcr_4121440	2	1	0	0
CASSIAGTSGSETQYF	TCRBV19-01	TCRBJ02-05	tcr_4121442	3	1	0	0
CASSILGTGDTGELFF	TCRBV19-01	TCRBJ02-02	tcr_4121447	3	1	0	0
CASSRTSGRAGETQYF	TCRBV19-01	TCRBJ02-05	tcr_4121438	3	2	0	0
CASSPQGGQPQHF	TCRBV06-05	TCRBJ01-05	tcr_2392323	26	1	0	0
CAWSTGTGHYGYTF	TCRBV30-01	TCRBJ01-02	tcr_4121502	5	1	0	0
CAWSPGTQNTEAFF	TCRBV30-01	TCRBJ01-01	tcr_4121509	4	1	0	0
CAWSHGTVNQPQHF	TCRBV30-01	TCRBJ01-05	tcr_4121482	2	1	0	0
CAWSLSGSTDTQYF	TCRBV30-01	TCRBJ02-03	tcr_4121485	20	1	0	0
CAWRDRDRGYEQYF	TCRBV30-01	TCRBJ02-07	tcr_4121492	6	1	0	0
CASSVGSGTDTQYF	TCRBV09-01	TCRBJ02-03	tcr_168020	90	3	0	3
CASSLGETQYF	TCRBV06-01	TCRBJ02-05	tcr_4121367	47	1	0	0
CASSGATEAFF	TCRBV06-01	TCRBJ01-01	tcr_4121368	9	1	0	0
CASSLGGAGQPQHF	TCRBV07-03	TCRBJ01-05	tcr_2392440	12	1	0	0
CASRTIGELFF	TCRBV28-01	TCRBJ02-02	tcr_4121395	4	1	0	0
CASSETGGYTF	TCRBV28-01	TCRBJ01-02	tcr_4121397	3	1	0	0
CASSALGTSGSYEQYF	TCRBV09-01	TCRBJ02-07	tcr_4121622	5	1	0	0
CASSVRSSGGTDTQYF	TCRBV09-01	TCRBJ02-03	tcr_4121636	8	1	0	0
CASSAPTSGSTDTQYF	TCRBV09-01	TCRBJ02-03	tcr_4121612	4	1	0	0
CASSVDTGGSYNEQFF	TCRBV09-01	TCRBJ02-01	tcr_4121640	4	1	0	0
CASSVAPGVANYGYTF	TCRBV09-01	TCRBJ01-02	tcr_4121659	3	1	0	0
CASSVATSGITDTQYF	TCRBV09-01	TCRBJ02-03	tcr_4121661	5	1	0	0
CASSVGSGGAKNIQYF	TCRBV09-01	TCRBJ02-04	tcr_4121667	8	1	0	0
CASSVGGLPSTDTQYF	TCRBV09-01	TCRBJ02-03	tcr_4121670	6	1	0	0
CASSVGPNANTGELFF	TCRBV09-01	TCRBJ02-02	tcr_4121671	2	1	0	0
CASSVGTGGSNQPQHF	TCRBV09-01	TCRBJ01-05	tcr_4121673	36	1	0	0
CASSYSVSQPQHF	TCRBV06-05	TCRBJ01-05	tcr_2392180	27	2	0	0
CASSYSWVDTQYF	TCRBV06-05	TCRBJ02-03	tcr_2392189	5	1	0	0
CASSVEGGGPYNEQFF	TCRBV09-01	TCRBJ02-01	tcr_4121647	16	1	0	0
CASSVEGTGLTDTQYF	TCRBV09-01	TCRBJ02-03	tcr_4121648	6	1	0	0
CASSVEGGENTDTQYF	TCRBV09-01	TCRBJ02-03	tcr_4121649	2	1	0	0
CASSYSLGYEQYF	TCRBV06-05	TCRBJ02-07	tcr_2392186	75	2	0	1
CASSLGLAGGYNEQFF	TCRBV09-01	TCRBJ02-01	tcr_4121597	10	1	0	0
CAWSVLTENYGYTF	TCRBV30-01	TCRBJ01-02	tcr_4121538	3	1	0	0
CAWSVGGLNEKLFF	TCRBV30-01	TCRBJ01-04	tcr_4121539	21	1	0	0
CAWSVGRQNTEAFF	TCRBV30-01	TCRBJ01-01	tcr_4121544	7	1	0	0
CAWSVVGASYEQYF	TCRBV30-01	TCRBJ02-07	tcr_4121537	3	1	0	0
CAWSVGAGVETQYF	TCRBV30-01	TCRBJ02-05	tcr_4121545	8	1	0	0
CAWSVGRGIYGYTF	TCRBV30-01	TCRBJ01-02	tcr_4121534	11	1	0	0
CAWSGATGANVLTF	TCRBV30-01	TCRBJ02-06	tcr_4121520	3	1	0	0
CAWSVQRANYGYTF	TCRBV30-01	TCRBJ01-02	tcr_4121525	4	1	0	0
CAWSVQGGHQPQHF	TCRBV30-01	TCRBJ01-05	tcr_4121526	15	1	0	0
CAWSVRGGNSPLHF	TCRBV30-01	TCRBJ01-06	tcr_4121528	29	1	0	0
CAWSVRGGPYEQYF	TCRBV30-01	TCRBJ02-07	tcr_4121529	17	3	0	0
CAWSVLGTGSEQYF	TCRBV30-01	TCRBJ02-07	tcr_4121531	2	1	0	0
CAWSVGQGANEQFF	TCRBV30-01	TCRBJ02-01	tcr_4121532	14	1	0	0
CAWGRLAGYNEQFF	TCRBV30-01	TCRBJ02-01	tcr_4121580	5	1	0	0
CAWSLGVGNQPQHF	TCRBV30-01	TCRBJ01-05	tcr_4121587	23	1	0	0
CAWSVGLWDTEAFF	TCRBV30-01	TCRBJ01-01	tcr_4121563	2	1	0	0
CAWIREGSYNEQFF	TCRBV30-01	TCRBJ02-01	tcr_4121568	2	1	0	0
CAWADRGGNQPQHF	TCRBV30-01	TCRBJ01-05	tcr_4121576	3	1	0	0
CASSLQGPGANVLTF	TCRBV05-05	TCRBJ02-06	tcr_4122464	2	1	0	0
CASSLQTGLNTEAFF	TCRBV05-05	TCRBJ01-01	tcr_4122465	4	1	0	0
CASSLEGGSPYEQYF	TCRBV05-05	TCRBJ02-07	tcr_4122468	2	1	0	0
CASSLLTGGTYEQYF	TCRBV05-06	TCRBJ02-07	tcr_4122444	2	1	0	0
CASSETGPYGYTF	TCRBV02-01	TCRBJ01-02	tcr_4122327	37	2	0	0
CASSLGVRETQYF	TCRBV07-03	TCRBJ02-05	tcr_4122313	36	1	0	0
CASSSGGGDEQYF	TCRBV07-03	TCRBJ02-07	tcr_4122314	2	1	0	0
CASTAGAYNEQFF	TCRBV02-01	TCRBJ02-01	tcr_4122316	9	1	0	0
CASSDQLAYEQYF	TCRBV02-01	TCRBJ02-07	tcr_4122320	3	1	0	0
CASSGGIQETQYF	TCRBV02-01	TCRBJ02-05	tcr_4122321	31	1	0	0
CASGDFSYNEQFF	TCRBV02-01	TCRBJ02-01	tcr_4122323	2	1	0	0
CASGGGSYNEQFF	TCRBV02-01	TCRBJ02-01	tcr_4122324	18	1	0	0
CARGTSGQETQYF	TCRBV02-01	TCRBJ02-05	tcr_4122326	4	1	0	0
CASSLGDRDTDTQYF	TCRBV05-05	TCRBJ02-03	tcr_4122470	4	1	0	0
CAWSVITGGNQPQHF	TCRBV30-01	TCRBJ01-05	tcr_4122573	2	1	0	0
CAWSVGGISSYEQYF	TCRBV30-01	TCRBJ02-07	tcr_4122575	3	1	0	0
CAWSVGPANTGELFF	TCRBV30-01	TCRBJ02-02	tcr_4122576	4	1	0	0
CAWSVSGGPQETQYF	TCRBV30-01	TCRBJ02-05	tcr_4122578	2	1	0	0
CAWSVRGRGGETQYF	TCRBV30-01	TCRBJ02-05	tcr_4122579	3	1	0	0
CAWSVRRRGDTEAFF	TCRBV30-01	TCRBJ01-01	tcr_4122572	2	1	0	0
CAWSVRQGGNQPQHF	TCRBV30-01	TCRBJ01-05	tcr_4122587	24	1	0	0
CASSLDVNSPLHF	TCRBV11-02	TCRBJ01-06	tcr_4122615	8	1	0	0
CASSFTASYEQYF	TCRBV11-02	TCRBJ02-07	tcr_4122617	4	1	1	0
CASAGGVNTEAFF	TCRBV12-05	TCRBJ01-01	tcr_4122619	2	1	0	0
CASGGAGTDTQYF	TCRBV12-05	TCRBJ02-03	tcr_4122620	2	1	0	0
CASSARENTEAFF	TCRBV11-02	TCRBJ01-01	tcr_4122613	7	1	0	0
CASSLSSGATDTQYF	TCRBV05-04	TCRBJ02-03	tcr_4122628	6	1	0	0
CASGLNMNTEAFF	TCRBV12-05	TCRBJ01-01	tcr_4122622	8	1	1	0
CAWSWGGSSTDTQYF	TCRBV30-01	TCRBJ02-03	tcr_4122593	4	1	0	0
CASRPTGSYGYTF	TCRBV11-02	TCRBJ01-02	tcr_4122606	4	1	0	0
CASSTGGNYGYTF	TCRBV11-02	TCRBJ01-02	tcr_4122607	5	1	0	0
CASSSLGGRTDTQYF	TCRBV05-05	TCRBJ02-03	tcr_4122474	2	3	0	0
CASSLDGNSGNTIYF	TCRBV05-05	TCRBJ01-03	tcr_4122476	5	1	1	0
CASSLAQSSGNTIYF	TCRBV05-05	TCRBJ01-03	tcr_4122477	3	1	0	0
CAWSPGTGSYNEQFF	TCRBV30-01	TCRBJ02-01	tcr_4122509	7	1	0	0
CAWRGQGAGGNTIYF	TCRBV30-01	TCRBJ01-03	tcr_4122531	2	1	0	0
CAWSPPSGGQETQYF	TCRBV30-01	TCRBJ02-05	tcr_4122538	2	1	0	0
CAWSPGGSSYNEQFF	TCRBV30-01	TCRBJ02-01	tcr_4122540	13	1	0	0
CASSFGVRETQYF	TCRBV07-03	TCRBJ02-05	tcr_4122311	8	1	0	0
CASSFTRQETQYF	TCRBV07-03	TCRBJ02-05	tcr_4122310	4	2	0	0
CASSLYSNTEAFF	TCRBV07-03	TCRBJ01-01	tcr_4122308	15	2	0	0
CASSLGFRETQYF	TCRBV05-04	TCRBJ02-05	tcr_4122095	5	1	0	0
CASSLRGNYGYTF	TCRBV05-08	TCRBJ01-02	tcr_4122103	32	1	0	0
CASSLMGYTEAFF	TCRBV05-08	TCRBJ01-01	tcr_4122104	3	1	0	0
CASSPTGRTEAFF	TCRBV05-06	TCRBJ01-01	tcr_4122107	34	1	0	0
CASSLGQAGEAFF	TCRBV05-06	TCRBJ01-01	tcr_4122108	2	1	0	0
CASSSLRGETQYF	TCRBV05-06	TCRBJ02-05	tcr_4122110	3	1	1	0
CASSFGRPGELFF	TCRBV05-06	TCRBJ02-02	tcr_4122112	4	1	0	0
CASSISGEETQYF	TCRBV05-01	TCRBJ02-05	tcr_4122142	6	1	0	0
CASSVQNTGELFF	TCRBV05-01	TCRBJ02-02	tcr_4122143	9	1	0	0
CASSLNGKETQYF	TCRBV05-01	TCRBJ02-05	tcr_4122146	9	1	0	0
CASSLEPVETQYF	TCRBV05-01	TCRBJ02-05	tcr_4122147	4	1	0	0
CASSLFSTDTQYF	TCRBV05-05	TCRBJ02-03	tcr_4122131	6	1	0	0
CASSLGPYTEAFF	TCRBV05-05	TCRBJ01-01	tcr_4122129	3	1	0	0
CASSLRNQETQYF	TCRBV05-06	TCRBJ02-05	tcr_4122114	15	1	0	0
CASSLGPKETQYF	TCRBV05-06	TCRBJ02-05	tcr_4122116	19	1	0	0
CASSLGVLETQYF	TCRBV05-06	TCRBJ02-05	tcr_4122117	7	2	0	0
CASSLVSSYEQYF	TCRBV05-06	TCRBJ02-07	tcr_4122118	89	2	0	0
CASRSGSSYEQYF	TCRBV05-06	TCRBJ02-07	tcr_4122119	5	1	0	0
CASSGDRDYEQYF	TCRBV05-05	TCRBJ02-07	tcr_4122123	2	1	0	0
CASSFPGNTEAFF	TCRBV05-05	TCRBJ01-01	tcr_4122125	16	1	0	0
CASSFRANTEAFF	TCRBV05-05	TCRBJ01-01	tcr_4122127	3	1	0	0
CASSLGTVLEAFF	TCRBV05-06	TCRBJ01-01	tcr_4122111	3	1	0	0
CASSLARGWEQYF	TCRBV05-01	TCRBJ02-07	tcr_4122149	3	1	0	0
CSPPDTQYF	TCRBV20-01	TCRBJ02-03	tcr_4122022	6	1	0	0
CASSGDSGELFF	TCRBV07-09	TCRBJ02-02	tcr_4122005	2	1	0	0
CASSSPWDEQFF	TCRBV07-09	TCRBJ02-01	tcr_4122006	4	1	0	0
CASSWGTDTQYF	TCRBV07-09	TCRBJ02-03	tcr_4122007	64	3	0	0
CASSLTSGYEQYF	TCRBV05-06	TCRBJ02-07	tcr_2391796	28	2	0	0
CASGLGQGGEQFF	TCRBV12-05	TCRBJ02-01	tcr_4122253	9	1	1	0
CASSLDFKNIQYF	TCRBV11-02	TCRBJ02-04	tcr_4122257	2	1	0	0
CASSLAAGAGSPLHF	TCRBV05-04	TCRBJ01-06	tcr_4122251	5	1	0	0
CASSRTGSDEQFF	TCRBV11-01	TCRBJ02-01	tcr_4122262	2	1	0	0
CASSFGQGETQYF	TCRBV11-01	TCRBJ02-05	tcr_4122265	2	2	0	0
CASSTGGRNEQFF	TCRBV11-03	TCRBJ02-01	tcr_4122266	2	1	0	0
CASSDRYTGELFF	TCRBV11-03	TCRBJ02-02	tcr_4122267	2	1	0	0
CASSLGASGGAEETQYF	TCRBV05-01	TCRBJ02-05	tcr_4122236	4	1	0	0
CASSWTSSNEQFF	TCRBV11-03	TCRBJ02-01	tcr_4122268	3	1	0	0
CASSWGEAYEQYF	TCRBV11-03	TCRBJ02-07	tcr_4122269	2	1	0	0
CASSLGDAGELFF	TCRBV11-03	TCRBJ02-02	tcr_4122271	8	1	0	0
CASSARPTDTQYF	TCRBV07-03	TCRBJ02-03	tcr_4122294	5	3	0	0
CASSSVGPDTQYF	TCRBV07-03	TCRBJ02-03	tcr_4122298	3	1	0	0
CASSIQGGNEQFF	TCRBV07-03	TCRBJ02-01	tcr_4122291	3	1	0	0
CASSLRQNNEQFF	TCRBV07-03	TCRBJ02-01	tcr_4122302	7	1	0	0
CASSLADTGELFF	TCRBV07-03	TCRBJ02-02	tcr_4122304	9	2	0	0
CASSLVAGETQYF	TCRBV07-03	TCRBJ02-05	tcr_4122307	19	1	0	0
CASSTGPTDTQYF	TCRBV07-03	TCRBJ02-03	tcr_4122290	7	1	0	0
CASSLTFTDTQYF	TCRBV07-08	TCRBJ02-03	tcr_4122278	3	1	0	0
CASSLEQGNEQFF	TCRBV07-08	TCRBJ02-01	tcr_4122282	4	1	0	0
CASSLDRYYEQYF	TCRBV07-08	TCRBJ02-07	tcr_4122283	7	1	0	0
CASSLGQVNEQFF	TCRBV07-08	TCRBJ02-01	tcr_4122284	8	2	0	0
CASSFSTTDTQYF	TCRBV07-08	TCRBJ02-03	tcr_4122286	2	1	0	0
CASSLSLNNEQFF	TCRBV11-03	TCRBJ02-01	tcr_4122270	7	1	0	0
CASSLARLAGAYNEQFF	TCRBV05-01	TCRBJ02-01	tcr_4122232	5	2	0	0
CASSPAWETQYF	TCRBV07-09	TCRBJ02-05	tcr_4122175	3	1	0	0
CASSKSRETQYF	TCRBV21-01	TCRBJ02-05	tcr_4122179	2	1	0	0
CASSFPRGTQYF	TCRBV07-09	TCRBJ02-05	tcr_4122173	3	1	0	0
CASSLYDTEAFF	TCRBV07-09	TCRBJ01-01	tcr_4122171	13	1	0	0
CASSAGVTDTQYF	TCRBV05-01	TCRBJ02-03	tcr_4122155	15	1	0	0
CASSLPPGELFF	TCRBV07-09	TCRBJ02-02	tcr_4122167	33	1	0	0
CASSFRLAGGSTDTQYF	TCRBV05-04	TCRBJ02-03	tcr_4122190	8	1	0	0
CASSPRTSGSGTGELFF	TCRBV05-01	TCRBJ02-02	tcr_4122215	2	1	0	0
CASSWGLAGGIYNEQFF	TCRBV05-01	TCRBJ02-01	tcr_4122225	4	1	0	0
CASSLSTEETQYF	TCRBV07-03	TCRBJ02-05	tcr_4122309	4	1	0	0
CASSLGGPGELFF	TCRBV11-02	TCRBJ02-02	tcr_2391644	37	2	0	0
CASSYGQVSYNEQFF	TCRBV06-06	TCRBJ02-01	tcr_4120576	4	1	0	0
CASSYSGTDPYEQYF	TCRBV06-06	TCRBJ02-07	tcr_4120579	5	1	0	0
CASSYSGQQNQPQHF	TCRBV06-06	TCRBJ01-05	tcr_4120580	2	1	0	0
CASSYMGVSGNTIYF	TCRBV06-06	TCRBJ01-03	tcr_4120575	2	2	0	0
CASSGSSGGTDTQYF	TCRBV06-01	TCRBJ02-03	tcr_4120556	4	1	0	0
CASSDSGTGAYEQYF	TCRBV25-01	TCRBJ02-07	tcr_4120563	9	1	0	0
CASSGPGTGYNEQFF	TCRBV25-01	TCRBJ02-01	tcr_4120567	2	1	0	0
CASSEGLAGGQTQYF	TCRBV06-01	TCRBJ02-05	tcr_4120554	3	1	0	0
CASSLVPLAGGGNEQFF	TCRBV11-02	TCRBJ02-01	tcr_4120458	2	1	0	0
CASSQGVGNYGYTF	TCRBV04-02	TCRBJ01-02	tcr_2393323	7	1	0	0
CASSPTGEGSYEQYF	TCRBV27-01	TCRBJ02-07	tcr_4120480	3	1	0	0
CASSPGTLSTDTQYF	TCRBV27-01	TCRBJ02-03	tcr_4120487	15	1	0	0
CASSPGLAGAETQYF	TCRBV27-01	TCRBJ02-05	tcr_4120489	13	1	0	0
CASSPRGPNTGELFF	TCRBV27-01	TCRBJ02-02	tcr_4120490	13	1	0	0
CASSLGRGDNQPQHF	TCRBV27-01	TCRBJ01-05	tcr_4120491	5	1	0	0
CASSIGQGVAGANVLTF	TCRBV19-01	TCRBJ02-06	tcr_4120593	5	2	0	0
CASSRDRGLSGANVLTF	TCRBV06-04	TCRBJ02-06	tcr_4120709	2	1	0	0
CASSLVLAGNQETQYF	TCRBV05-06	TCRBJ02-05	tcr_4120694	2	1	0	0
CASSLASGSSYNEQFF	TCRBV05-06	TCRBJ02-01	tcr_4120682	14	1	0	0
CASSLGTGDGTDTQYF	TCRBV05-06	TCRBJ02-03	tcr_4120683	3	1	0	0
CASSLAGRVSTDTQYF	TCRBV05-06	TCRBJ02-03	tcr_4120690	2	1	0	0
CASSLAGALSYNEQFF	TCRBV05-05	TCRBJ02-01	tcr_4120741	3	2	0	0
CASSTGLAGDQETQYF	TCRBV05-04	TCRBJ02-05	tcr_4120617	3	1	0	0
CASSPSGGTGTDTQYF	TCRBV05-04	TCRBJ02-03	tcr_4120623	6	2	0	0
CASSLGAGGLTDTQYF	TCRBV05-04	TCRBJ02-03	tcr_4120631	7	1	0	0
CASSLGLAGGSETQYF	TCRBV04-01	TCRBJ02-05	tcr_4120613	4	1	0	0
CASSQILAGGGETQYF	TCRBV04-01	TCRBJ02-05	tcr_4120606	2	1	0	0
CASSPGTSSYNSPLHF	TCRBV04-01	TCRBJ01-06	tcr_4120609	11	1	0	0
CASSRRLAGDTDTQYF	TCRBV04-01	TCRBJ02-03	tcr_4120611	9	1	0	0
CASSLGGSAGANVLTF	TCRBV05-04	TCRBJ02-06	tcr_4120640	6	1	0	0
CASSLEEQETQYF	TCRBV07-09	TCRBJ02-05	tcr_4120205	6	1	0	0
CASSFKDTGELFF	TCRBV07-09	TCRBJ02-02	tcr_4120208	7	1	0	0
CASSFPSTGELFF	TCRBV07-09	TCRBJ02-02	tcr_4120209	4	1	0	0
CASSQGGAGELFF	TCRBV07-09	TCRBJ02-02	tcr_4120210	4	2	0	0
CASSFSGSETQYF	TCRBV07-09	TCRBJ02-05	tcr_4120211	9	1	0	0
CASRDSDTQYF	TCRBV05-01	TCRBJ02-03	tcr_4120220	12	1	0	0
CASRQTETQYF	TCRBV05-01	TCRBJ02-05	tcr_4120221	2	3	0	0
CASSLDPYNEQFF	TCRBV07-09	TCRBJ02-01	tcr_4120204	25	1	0	0
CASSRTSGGASSYNEQFF	TCRBV07-03	TCRBJ02-01	tcr_4120266	2	1	0	0
CASRDRGRDTGELFF	TCRBV28-01	TCRBJ02-02	tcr_4120281	2	1	0	0
CASSLRDGYNQPQHF	TCRBV28-01	TCRBJ01-05	tcr_4120145	3	1	0	0
CASSSGTGGYYGYTF	TCRBV28-01	TCRBJ01-02	tcr_4120157	10	1	0	0
CASSLNRGRGETQYF	TCRBV28-01	TCRBJ02-05	tcr_4120159	4	2	0	0
CASSLTSGGRETQYF	TCRBV28-01	TCRBJ02-05	tcr_4120142	5	1	0	0
CASSRTSGVQETQYF	TCRBV28-01	TCRBJ02-05	tcr_4120141	5	1	0	0
CASSKQGISNQPQHF	TCRBV28-01	TCRBJ01-05	tcr_4120128	3	1	0	0
CASSPRTSGQETQYF	TCRBV28-01	TCRBJ02-05	tcr_4120132	13	1	0	0
CASSPRTGRQETQYF	TCRBV28-01	TCRBJ02-05	tcr_4120136	2	1	0	0
CSVRDRNTEAFF	TCRBV29-01	TCRBJ01-01	tcr_2393681	30	1	0	0
CASSLIGLNTGELFF	TCRBV28-01	TCRBJ02-02	tcr_4120161	7	1	0	0
CASSLTGGNNQPQHF	TCRBV28-01	TCRBJ01-05	tcr_4120186	13	1	0	0
CASSLMGARNQPQHF	TCRBV28-01	TCRBJ01-05	tcr_4120187	5	1	0	0
CASSLPGTGNQPQHF	TCRBV28-01	TCRBJ01-05	tcr_4120188	17	2	0	0
CASSLGQGVRETQYF	TCRBV28-01	TCRBJ02-05	tcr_4120190	3	1	0	0
CASSLGGSYQETQYF	TCRBV28-01	TCRBJ02-05	tcr_4120191	5	1	0	0
CASSFGTGGGQPQHF	TCRBV28-01	TCRBJ01-05	tcr_4120184	6	1	0	0
CASSSRGGQPQHF	TCRBV07-09	TCRBJ01-05	tcr_4120199	8	1	0	0
CASSSAGPYEQYF	TCRBV07-09	TCRBJ02-07	tcr_4120200	19	1	1	0
CASSFRASGANVLTF	TCRBV28-01	TCRBJ02-06	tcr_4120183	8	1	0	0
CASSFTGLSNQPQHF	TCRBV28-01	TCRBJ01-05	tcr_4120182	3	1	0	0
CASSLPAGGQETQYF	TCRBV28-01	TCRBJ02-05	tcr_4120166	5	1	0	0
CASSLGAGGGQPQHF	TCRBV28-01	TCRBJ01-05	tcr_4120172	4	1	0	0
CASSLVTGRNQPQHF	TCRBV28-01	TCRBJ01-05	tcr_4120175	3	1	0	0
CASSLSRAGANVLTF	TCRBV28-01	TCRBJ02-06	tcr_4120178	19	1	0	0
CASSRPGEETQYF	TCRBV07-09	TCRBJ02-05	tcr_4120393	5	1	0	0
CASSGDREETQYF	TCRBV07-09	TCRBJ02-05	tcr_4120398	5	1	0	0
CASSSTSLETQYF	TCRBV07-09	TCRBJ02-05	tcr_4120400	2	1	0	0
CASSADGQETQYF	TCRBV07-09	TCRBJ02-05	tcr_4120396	4	1	0	0
CASRPGQGYNQPQHF	TCRBV27-01	TCRBJ01-05	tcr_4120386	2	1	0	0
CASSLRDTSTDTQYF	TCRBV27-01	TCRBJ02-03	tcr_4120370	4	1	0	0
CASSFRAGVPDTQYF	TCRBV27-01	TCRBJ02-03	tcr_4120377	2	1	0	0
CASSFQGAGSYEQYF	TCRBV27-01	TCRBJ02-07	tcr_4120379	2	1	0	0
CASSPLGVSTDTQYF	TCRBV06-01	TCRBJ02-03	tcr_4120431	2	1	0	0
CASSYVAGGTEAFF	TCRBV06-05	TCRBJ01-01	tcr_2393424	15	1	0	0
CASTVGGLSNQPQHF	TCRBV28-01	TCRBJ01-05	tcr_4120409	2	1	0	0
CASSFLSPSTDTQYF	TCRBV27-01	TCRBJ02-03	tcr_4120366	2	1	0	0
CASSFGQGGTGELFF	TCRBV27-01	TCRBJ02-02	tcr_4120364	24	1	0	0
CASRLAGGPADTQYF	TCRBV27-01	TCRBJ02-03	tcr_4120315	6	1	0	0
CASRLRGYSNQPQHF	TCRBV27-01	TCRBJ01-05	tcr_4120317	2	1	0	0
CASSLIGRSTDTQYF	TCRBV27-01	TCRBJ02-03	tcr_4120321	2	1	0	0
CAISLGQGVQETQYF	TCRBV10-03	TCRBJ02-05	tcr_4120288	2	1	0	0
CAISDLAGGQETQYF	TCRBV10-03	TCRBJ02-05	tcr_4120291	17	1	0	0
CAISELAGGADTQYF	TCRBV10-03	TCRBJ02-03	tcr_4120292	6	1	0	0
CAISGQGASTDTQYF	TCRBV10-03	TCRBJ02-03	tcr_4120296	7	1	0	0
CASSLLDTRTDTQYF	TCRBV27-01	TCRBJ02-03	tcr_4120347	2	1	0	0
CASSLGPGPSYEQYF	TCRBV27-01	TCRBJ02-07	tcr_4120349	7	1	0	0
CASSLSGDPTDTQYF	TCRBV27-01	TCRBJ02-03	tcr_4120355	4	1	0	0
CASSLWTGRTDTQYF	TCRBV27-01	TCRBJ02-03	tcr_4120359	3	1	0	0
CASSFQRGGTDTQYF	TCRBV27-01	TCRBJ02-03	tcr_4120362	8	1	0	0
CASSFRQGASYEQYF	TCRBV27-01	TCRBJ02-07	tcr_4120363	6	1	0	0
CASSLQPPSTDTQYF	TCRBV27-01	TCRBJ02-03	tcr_4120345	3	1	0	0
CASSSPSGNTDTQYF	TCRBV27-01	TCRBJ02-03	tcr_4120331	3	1	0	0
CASSSGQGIQETQYF	TCRBV27-01	TCRBJ02-05	tcr_4120332	2	1	0	0
CASSSGQGAVETQYF	TCRBV27-01	TCRBJ02-05	tcr_4120335	2	1	0	0
CASSLTRTASYEQYF	TCRBV27-01	TCRBJ02-07	tcr_4120340	2	1	0	0
CASSLTGRDTDTQYF	TCRBV27-01	TCRBJ02-03	tcr_4120341	3	1	0	0
CASSQDLRQETQYF	TCRBV14-01	TCRBJ02-05	tcr_4121153	5	1	0	0
CASSQAGRDTEAFF	TCRBV14-01	TCRBJ01-01	tcr_4121154	3	1	0	0
CASSQAVGGYEQYF	TCRBV14-01	TCRBJ02-07	tcr_4121162	3	1	0	0
CASSRRDSYNEQFF	TCRBV14-01	TCRBJ02-01	tcr_4121164	8	1	0	0
CASSLGVYEQYF	TCRBV07-03	TCRBJ02-07	tcr_167957	5	3	0	7
CASSQSGGRETQYF	TCRBV14-01	TCRBJ02-05	tcr_4121158	3	1	0	0
CASSSSGHSYEQYF	TCRBV05-01	TCRBJ02-07	tcr_4121134	6	1	0	0
CASSLGPSRETQYF	TCRBV05-01	TCRBJ02-05	tcr_4121137	11	1	0	0
CASSLGDRGQTQYF	TCRBV05-01	TCRBJ02-05	tcr_4121139	3	1	0	0
CASSLLGKNTEAFF	TCRBV05-01	TCRBJ01-01	tcr_4121141	10	1	0	0
CASSAGGRTDTQYF	TCRBV05-01	TCRBJ02-03	tcr_4121128	12	1	0	0
CASSSPGTGSQETQYF	TCRBV28-01	TCRBJ02-05	tcr_4121192	2	1	0	0
CASSLGTGGNTIYF	TCRBV07-02	TCRBJ01-03	tcr_2392611	51	3	0	1
CASSPGQGGGNQPQHF	TCRBV28-01	TCRBJ01-05	tcr_4121187	4	1	0	0
CASSEGRLQETQYF	TCRBV05-01	TCRBJ02-05	tcr_4121125	4	1	0	0
CSASQSEQYF	TCRBV20-01	TCRBJ02-07	tcr_4121077	5	1	0	0
CSGRADTQYF	TCRBV20-01	TCRBJ02-03	tcr_4121079	9	1	0	0
CSARMGEQFF	TCRBV20-01	TCRBJ02-01	tcr_4121075	9	1	0	0
CASMGYANTGELFF	TCRBV19-01	TCRBJ02-02	tcr_4121089	2	1	0	0
CSATWDTQYF	TCRBV20-01	TCRBJ02-03	tcr_4121073	2	1	0	0
CSATIETQYF	TCRBV20-01	TCRBJ02-05	tcr_4121070	12	1	0	0
CSAPAGEQFF	TCRBV20-01	TCRBJ02-01	tcr_4121071	3	1	0	0
CASSADRAGNTIYF	TCRBV05-01	TCRBJ01-03	tcr_4121126	18	1	2	0
CASSGQGYNSPLHF	TCRBV19-01	TCRBJ01-06	tcr_4121093	9	1	0	0
CASSVGNSGNTIYF	TCRBV05-01	TCRBJ01-03	tcr_4121113	12	1	0	0
CASSLAGGYEKLFF	TCRBV05-01	TCRBJ01-04	tcr_4121115	48	1	0	0
CASSLFSGGTEAFF	TCRBV05-01	TCRBJ01-01	tcr_4121116	11	1	1	0
CASTQGGRQETQYF	TCRBV05-01	TCRBJ02-05	tcr_4121119	2	1	0	0
CASSRGTGANVLTF	TCRBV05-01	TCRBJ02-06	tcr_4121122	10	1	0	0
CASSPAGTATDTQYF	TCRBV18-01	TCRBJ02-03	tcr_2392682	2	1	0	0
CSVAVQPNTGELFF	TCRBV29-01	TCRBJ02-02	tcr_4121096	2	1	0	0
CASRLNTGELFF	TCRBV07-09	TCRBJ02-02	tcr_167945	11	3	0	8
CSVGRGEGTDTQYF	TCRBV29-01	TCRBJ02-03	tcr_4121098	3	1	0	0
CSVVRLAGDNEQFF	TCRBV29-01	TCRBJ02-01	tcr_4121103	3	1	0	0
CSVVGQTNTGELFF	TCRBV29-01	TCRBJ02-02	tcr_4121105	10	1	0	0
CSVVPGTGGYEQYF	TCRBV29-01	TCRBJ02-07	tcr_4121108	7	1	0	0
CASSPRLAGGVDTQYF	TCRBV27-01	TCRBJ02-03	tcr_4121315	3	1	0	0
CASSPRGGSSYNEQFF	TCRBV13-01	TCRBJ02-01	tcr_4121289	4	1	0	0
CASRAGTSGYTDTQYF	TCRBV02-01	TCRBJ02-03	tcr_4121285	4	1	0	0
CASSLSGLAGADTQYF	TCRBV27-01	TCRBJ02-03	tcr_4121347	2	2	0	0
CASSLSIAGGLYEQYF	TCRBV27-01	TCRBJ02-07	tcr_4121348	2	1	0	0
CASSFSGASNTGELFF	TCRBV27-01	TCRBJ02-02	tcr_4121355	6	1	0	0
CASSLSGGRATDTQYF	TCRBV27-01	TCRBJ02-03	tcr_4121345	7	1	0	0
CAISESSGAGTDTQYF	TCRBV10-03	TCRBJ02-03	tcr_4121227	3	1	0	0
CASSLLQGANNSPLHF	TCRBV28-01	TCRBJ01-06	tcr_4121209	6	2	0	0
CASSLPGGSGANVLTF	TCRBV28-01	TCRBJ02-06	tcr_4121213	13	1	0	0
CASSFGTSGNTGELFF	TCRBV28-01	TCRBJ02-02	tcr_4121219	2	1	0	0
CASSKVGSGSYNEQFF	TCRBV21-01	TCRBJ02-01	tcr_4121055	3	1	0	1
CASSFLASQETQYF	TCRBV05-01	TCRBJ02-05	tcr_4121256	2	1	0	0
CASSLTGVGYEQYF	TCRBV05-01	TCRBJ02-07	tcr_4121258	32	1	0	0
CASSLRPAQETQYF	TCRBV05-01	TCRBJ02-05	tcr_4121259	11	1	0	0
CASSLAGQVNEQYF	TCRBV05-01	TCRBJ02-07	tcr_4121262	3	1	0	0
CASTPGVNTGELFF	TCRBV19-01	TCRBJ02-02	tcr_4120852	8	1	0	0
CASREQGINQPQHF	TCRBV19-01	TCRBJ01-05	tcr_4120853	2	1	0	0
CASRGTVSNQPQHF	TCRBV19-01	TCRBJ01-05	tcr_4120854	12	1	0	0
CASSITGGYSPLHF	TCRBV19-01	TCRBJ01-06	tcr_4120857	4	1	0	0
CASSMGQGDSPLHF	TCRBV19-01	TCRBJ01-06	tcr_4120858	4	1	0	0
CASSMGQGYQPQHF	TCRBV19-01	TCRBJ01-05	tcr_4120859	29	1	0	0
CASNPGGGTGELFF	TCRBV19-01	TCRBJ02-02	tcr_4120851	8	1	0	0
CASSDTGTGYGYTF	TCRBV19-01	TCRBJ01-02	tcr_4120861	2	1	0	0
CASSAQISNQPQHF	TCRBV19-01	TCRBJ01-05	tcr_4120881	4	1	0	0
CASRDGTLNQPQHF	TCRBV19-01	TCRBJ01-05	tcr_4120883	2	1	0	0
CASSKGSGNQPQHF	TCRBV19-01	TCRBJ01-05	tcr_4120889	4	1	0	0
CASSSTSGRETQYF	TCRBV19-01	TCRBJ02-05	tcr_4120891	4	1	0	0
CASSIKVNTGELFF	TCRBV19-01	TCRBJ02-02	tcr_4120893	8	1	0	0
CASSITGGPGELFF	TCRBV19-01	TCRBJ02-02	tcr_4120894	9	1	0	0
CASSKGQGGETQYF	TCRBV19-01	TCRBJ02-05	tcr_4120888	10	1	0	0
CASSSGTGAGELFF	TCRBV19-01	TCRBJ02-02	tcr_4120863	2	1	0	0
CASRPGLNTGELFF	TCRBV19-01	TCRBJ02-02	tcr_4120874	11	1	0	0
CASRRQGAAGELFF	TCRBV19-01	TCRBJ02-02	tcr_4120875	3	1	0	0
CASSLGPLRETQYF	TCRBV05-06	TCRBJ02-05	tcr_4120832	3	1	0	0
CASSPPGQGSSYNEQFF	TCRBV18-01	TCRBJ02-01	tcr_4120780	5	1	0	0
CASSLATGSSYNEQFF	TCRBV07-02	TCRBJ02-01	tcr_167889	15	2	0	1
CASSLEVSSYEQYF	TCRBV05-04	TCRBJ02-07	tcr_4120817	36	2	0	0
CASSLGAIQETQYF	TCRBV05-04	TCRBJ02-05	tcr_4120818	9	1	0	0
CASSLGDTTDTQYF	TCRBV05-04	TCRBJ02-03	tcr_4120819	3	1	0	0
CASSLEGSGNTIYF	TCRBV05-08	TCRBJ01-03	tcr_4120823	15	1	0	0
CASSFGTGQETQYF	TCRBV05-04	TCRBJ02-05	tcr_4120814	22	1	0	0
CASSFGLDTDTQYF	TCRBV05-04	TCRBJ02-03	tcr_4120813	4	1	0	0
CTSSQDLAGGNEQFF	TCRBV01-01	TCRBJ02-01	tcr_4120803	2	1	0	0
CASSSDGMNTEAFF	TCRBV05-04	TCRBJ01-01	tcr_4120806	6	1	0	0
CASSLDSSGNTIYF	TCRBV11-03	TCRBJ01-03	tcr_1430809	16	4	0	2
CASSWTQGTDTQYF	TCRBV05-04	TCRBJ02-03	tcr_4120809	2	1	0	0
CASSFPRGQETQYF	TCRBV05-04	TCRBJ02-05	tcr_4120810	2	1	0	0
CASSFPGGQETQYF	TCRBV05-04	TCRBJ02-05	tcr_4120811	20	2	0	0
CATSRDLSSGSYEQYF	TCRBV15-01	TCRBJ02-07	tcr_4121002	5	1	0	0
CATSRGTGGTYNEQFF	TCRBV15-01	TCRBJ02-01	tcr_4121006	5	1	0	0
CASSLGTVSGNTIYF	TCRBV11-02	TCRBJ01-03	tcr_2392792	18	1	0	0
CATSREGGAGSYEQYF	TCRBV15-01	TCRBJ02-07	tcr_4120989	2	1	0	0
CATSRDPGLAGGEQYF	TCRBV15-01	TCRBJ02-07	tcr_4120991	2	1	0	0
CATSRDPGGRTGELFF	TCRBV15-01	TCRBJ02-02	tcr_4120992	27	2	0	0
CASSPGSYEQYF	TCRBV07-08	TCRBJ02-07	tcr_167940	48	4	3	7
CATSRPGTGGNQPQHF	TCRBV15-01	TCRBJ01-05	tcr_4120978	7	1	0	0
CASSPGQGGYEQYF	TCRBV05-04	TCRBJ02-07	tcr_4120920	88	2	0	0
CASSRGRGAYEQYF	TCRBV05-04	TCRBJ02-07	tcr_4120921	2	1	0	0
CASSLAGAADTQYF	TCRBV05-04	TCRBJ02-03	tcr_4120923	22	1	0	0
CASSLWGGVETQYF	TCRBV05-04	TCRBJ02-05	tcr_4120924	4	1	0	0
CASSRRDTLYEQYF	TCRBV05-04	TCRBJ02-07	tcr_4120917	2	1	0	0
CASSYRGGDTEAFF	TCRBV05-04	TCRBJ01-01	tcr_4120926	6	1	0	0
CASSMGGVNQPQHF	TCRBV19-01	TCRBJ01-05	tcr_4120901	8	1	0	0
CASSMSGGTGELFF	TCRBV19-01	TCRBJ02-02	tcr_4120902	12	1	0	0
CASSINRGLETQYF	TCRBV19-01	TCRBJ02-05	tcr_4120903	7	1	0	0
CASSIGAEYYGYTF	TCRBV19-01	TCRBJ01-02	tcr_4120904	6	1	0	0
CASSIGQLNYGYTF	TCRBV19-01	TCRBJ01-02	tcr_4120905	27	1	0	0
CASSPDRRNYGYTF	TCRBV19-01	TCRBJ01-02	tcr_4120907	4	1	0	0
CASSPTGRGYGYTF	TCRBV19-01	TCRBJ01-02	tcr_4120908	3	1	0	0
CSARTGDGNQPQHF	TCRBV29-01	TCRBJ01-05	tcr_4120910	3	1	0	0
CASSLVDSNSPLHF	TCRBV05-04	TCRBJ01-06	tcr_4120913	5	1	0	0
CSVEGQGATDTQYF	TCRBV29-01	TCRBJ02-03	tcr_4120960	23	2	0	0
CSVEGDRGPYGYTF	TCRBV29-01	TCRBJ01-02	tcr_4120968	2	1	0	0
CSGRDREAFF	TCRBV29-01	TCRBJ01-01	tcr_4120972	6	1	0	0
CASSLGPTEAFF	TCRBV07-08	TCRBJ01-01	tcr_167943	24	4	0	2
CASRGTNQETQYF	TCRBV28-01	TCRBJ02-05	tcr_4117599	4	1	0	0
CASSEDRIYGYTF	TCRBV28-01	TCRBJ01-02	tcr_4117598	4	1	0	0
CASSPPRIGELFF	TCRBV28-01	TCRBJ02-02	tcr_4117597	2	1	0	0
CASSSGGQNTEAFF	TCRBV05-01	TCRBJ01-01	tcr_254408	26	2	0	1
CASSLTGQGNTEAFF	TCRBV05-01	TCRBJ01-01	tcr_2399638	37	1	1	0
CASSENSGNTIYF	TCRBV19-01	TCRBJ01-03	tcr_2399582	5	2	0	0
CASSPGTGVGANVLTF	TCRBV27-01	TCRBJ02-06	tcr_4114351	5	1	0	0
CSVEGQGREKLFF	TCRBV29-01	TCRBJ01-04	tcr_2399599	13	1	0	0
CASSKIAGGSTDTQYF	TCRBV02-01	TCRBJ02-03	tcr_4114319	2	1	0	0
CATSRGLAGGLNEQFF	TCRBV15-01	TCRBJ02-01	tcr_4114283	10	1	0	0
CASSLWGTGGGYEQYF	TCRBV28-01	TCRBJ02-07	tcr_4114232	2	1	0	0
CASSLLTSGRADTQYF	TCRBV28-01	TCRBJ02-03	tcr_4114233	3	1	0	0
CASSLLSGGGTDTQYF	TCRBV28-01	TCRBJ02-03	tcr_4114234	6	1	0	0
CASSLRVNTEAFF	TCRBV11-03	TCRBJ01-01	tcr_1430513	57	3	0	0
CASSLILAGSYNEQFF	TCRBV28-01	TCRBJ02-01	tcr_4114240	2	1	0	0
CASSLTGAGNTIYF	TCRBV14-01	TCRBJ01-03	tcr_4114215	5	2	0	0
CASSQVLAPYEQYF	TCRBV14-01	TCRBJ02-07	tcr_4114216	2	1	0	0
CASSLGGRASTDTQYF	TCRBV28-01	TCRBJ02-03	tcr_4114221	4	1	0	0
CASSLSGLAGADTQYF	TCRBV28-01	TCRBJ02-03	tcr_4114226	12	1	0	0
CASSIVRGANYGYTF	TCRBV19-01	TCRBJ01-02	tcr_2399674	20	1	0	0
CASSLGTTYEQYF	TCRBV07-02	TCRBJ02-07	tcr_166375	75	1	0	1
CASSLAQGAGNTIYF	TCRBV05-01	TCRBJ01-03	tcr_2399654	49	1	1	1
CASSFRREAFF	TCRBV28-01	TCRBJ01-01	tcr_4114450	21	1	0	0
CASSLGVTQYF	TCRBV28-01	TCRBJ02-05	tcr_4114451	8	1	0	0
CASGPTYEQYF	TCRBV28-01	TCRBJ02-07	tcr_4114453	10	1	0	0
CASSIEASGGYNEQFF	TCRBV19-01	TCRBJ02-01	tcr_4114425	9	1	0	0
CASSIEGLAGGNEQFF	TCRBV19-01	TCRBJ02-01	tcr_4114426	2	1	0	0
CASSIEGGGGYNEQFF	TCRBV19-01	TCRBJ02-01	tcr_4114427	2	1	0	0
CASSIDRGRMNTEAFF	TCRBV19-01	TCRBJ01-01	tcr_4114429	7	1	0	0
CASSIALAGGLNEQFF	TCRBV19-01	TCRBJ02-01	tcr_4114435	2	1	0	0
CASSIGGTAGQETQYF	TCRBV19-01	TCRBJ02-05	tcr_4114437	2	1	0	0
CASSIGAGPSYNEQFF	TCRBV19-01	TCRBJ02-01	tcr_4114438	3	1	0	0
CASSIHSGSSYNEQFF	TCRBV19-01	TCRBJ02-01	tcr_4114422	6	1	0	0
CASSWTSGRAYNEQFF	TCRBV19-01	TCRBJ02-01	tcr_4114373	3	1	0	0
CASSPDSPNYGYTF	TCRBV14-01	TCRBJ01-02	tcr_4114212	2	1	0	0
CASSKGQATDTQYF	TCRBV19-01	TCRBJ02-03	tcr_4114017	2	1	0	0
CASSKGPANYGYTF	TCRBV19-01	TCRBJ01-02	tcr_4114018	5	1	0	0
CASSKLEGNQPQHF	TCRBV19-01	TCRBJ01-05	tcr_4114019	2	1	0	0
CASSLTGAGYEQYF	TCRBV19-01	TCRBJ02-07	tcr_4114002	2	1	0	0
CASRYRGGQETQYF	TCRBV05-04	TCRBJ02-05	tcr_4113990	2	1	0	0
CASSRTGGFYEQYF	TCRBV05-04	TCRBJ02-07	tcr_4113993	8	1	0	0
CASSMTGGQETQYF	TCRBV05-04	TCRBJ02-05	tcr_4113995	2	1	1	0
CASSMTVNTGELFF	TCRBV05-04	TCRBJ02-02	tcr_4113996	2	1	0	0
CASSTQGGGETQYF	TCRBV19-01	TCRBJ02-05	tcr_4114021	3	1	0	0
CASSTTGDTDTQYF	TCRBV19-01	TCRBJ02-03	tcr_4114022	9	2	0	0
CASSFTDGNTEAFF	TCRBV05-01	TCRBJ01-01	tcr_4114043	4	1	0	0
CASSTGTGVGYTF	TCRBV19-01	TCRBJ01-02	tcr_2399884	20	1	0	0
CASSLNTMNTEAFF	TCRBV05-01	TCRBJ01-01	tcr_4114044	31	1	0	0
CASSLTSPTGELFF	TCRBV05-01	TCRBJ02-02	tcr_4114042	8	1	0	0
CSVGRDRGPYEQYF	TCRBV29-01	TCRBJ02-07	tcr_4114024	5	1	0	0
CSVVADRGGTEAFF	TCRBV29-01	TCRBJ01-01	tcr_4114030	2	1	0	0
CASSYGTGGNTIYF	TCRBV05-06	TCRBJ01-03	tcr_4113984	2	1	0	0
CSAGTGVGANVLTF	TCRBV29-01	TCRBJ02-06	tcr_4113933	2	1	0	0
CSVPDRGRTDTQYF	TCRBV29-01	TCRBJ02-03	tcr_4113939	5	1	0	0
CSVDPSGRGETQYF	TCRBV29-01	TCRBJ02-05	tcr_4113940	3	1	0	0
CSVGKTGNTGELFF	TCRBV29-01	TCRBJ02-02	tcr_4113944	4	1	0	0
CSAGGGGSYNEQFF	TCRBV29-01	TCRBJ02-01	tcr_4113928	8	1	0	0
CSVAPRQGSYEQYF	TCRBV29-01	TCRBJ02-07	tcr_4113977	3	1	0	0
CSVEGASGTYEQYF	TCRBV29-01	TCRBJ02-07	tcr_4113971	5	1	0	0
CASSLAGTGSGYTF	TCRBV05-08	TCRBJ01-02	tcr_4113981	2	1	0	0
CASSYRDRGYEQYF	TCRBV05-08	TCRBJ02-07	tcr_4113982	8	1	1	0
CSVLGTVSYNEQFF	TCRBV29-01	TCRBJ02-01	tcr_4113953	2	1	0	0
CSVEPSGRPYEQYF	TCRBV29-01	TCRBJ02-07	tcr_4113958	4	1	0	0
CASSLSPGDTEAFF	TCRBV07-02	TCRBJ01-01	tcr_2399972	9	1	0	0
CSVEGAGPTDTQYF	TCRBV29-01	TCRBJ02-03	tcr_4113961	5	1	0	0
CASSLQEKLFF	TCRBV11-02	TCRBJ01-04	tcr_2399980	8	1	0	0
CASNGGGSYNEQFF	TCRBV05-01	TCRBJ02-01	tcr_4114051	7	1	0	0
CSAREQTQYF	TCRBV20-01	TCRBJ02-05	tcr_4114153	5	1	0	0
CSASRGELFF	TCRBV20-01	TCRBJ02-02	tcr_4114155	6	1	0	0
CSAPPDGYTF	TCRBV20-01	TCRBJ01-02	tcr_4114158	4	1	0	0
CSAGRGAQYF	TCRBV20-01	TCRBJ02-05	tcr_4114163	3	1	0	0
CASSHGQGGETQYF	TCRBV05-01	TCRBJ02-05	tcr_4114166	11	2	0	0
CSALGAEQYF	TCRBV20-01	TCRBJ02-07	tcr_4114160	7	1	0	0
CSARGGTQYF	TCRBV20-01	TCRBJ02-03	tcr_4114150	19	1	0	0
CSALNYEQYF	TCRBV20-01	TCRBJ02-07	tcr_4114148	47	1	1	0
CASSTGQGLAKNIQYF	TCRBV21-01	TCRBJ02-04	tcr_4114139	2	1	0	0
CRGQGNGYTF	TCRBV20-01	TCRBJ01-02	tcr_4114145	2	1	0	0
CSAQTGGYTF	TCRBV20-01	TCRBJ01-02	tcr_4114147	3	1	0	0
CASSPLQGGETQYF	TCRBV05-01	TCRBJ02-05	tcr_4114169	4	1	0	0
CASSFRDIQETQYF	TCRBV05-01	TCRBJ02-05	tcr_4114194	4	1	0	0
CASRPGTGPYGYTF	TCRBV05-01	TCRBJ01-02	tcr_4114196	3	1	0	0
CASSAALGNEKLFF	TCRBV05-01	TCRBJ01-04	tcr_4114198	4	1	0	0
CASSSQSGTDTQYF	TCRBV05-01	TCRBJ02-03	tcr_4114200	3	1	0	0
CASSQEWGQETQYF	TCRBV14-01	TCRBJ02-05	tcr_4114205	8	1	0	0
CASSLGHNTDTQYF	TCRBV05-01	TCRBJ02-03	tcr_4114190	17	1	0	0
CASSLGRRRETQYF	TCRBV05-01	TCRBJ02-05	tcr_4114189	2	1	0	0
CASSSGHSTDTQYF	TCRBV05-01	TCRBJ02-03	tcr_4114177	22	1	0	0
CASSSGYSTDTQYF	TCRBV05-01	TCRBJ02-03	tcr_4114178	8	1	0	0
CASSWTGAGETQYF	TCRBV05-01	TCRBJ02-05	tcr_4114179	8	1	1	0
CASSLNSAADTQYF	TCRBV05-01	TCRBJ02-03	tcr_4114181	2	1	0	0
CASSFQGGQETQYF	TCRBV05-01	TCRBJ02-05	tcr_4114182	47	1	0	0
CASSLQSATDTQYF	TCRBV05-01	TCRBJ02-03	tcr_4114185	5	1	0	0
CASSLRTGGHGYTF	TCRBV05-01	TCRBJ01-02	tcr_4114186	6	1	0	0
CASSLGEWEETQYF	TCRBV05-01	TCRBJ02-05	tcr_4114188	2	1	0	0
CASSPGLALETQYF	TCRBV05-01	TCRBJ02-05	tcr_4114170	12	1	0	0
CASSEGTGGEDTQYF	TCRBV10-01	TCRBJ02-03	tcr_4114076	2	1	0	0
CSALRETQYF	TCRBV29-01	TCRBJ02-05	tcr_4114078	14	1	0	0
CAIRGDRGYGYTF	TCRBV10-03	TCRBJ01-02	tcr_2399831	10	1	0	0
CSVTGVEQFF	TCRBV29-01	TCRBJ02-01	tcr_4114081	5	1	0	0
CATSRGPAGSYNEQFF	TCRBV15-01	TCRBJ02-01	tcr_4114113	3	1	0	0
CATSRGASGYTDTQYF	TCRBV15-01	TCRBJ02-03	tcr_4114114	2	1	0	0
CASSYRLGQPQHF	TCRBV06-05	TCRBJ01-05	tcr_2399795	11	1	1	0
CASSPGTGAYEQYF	TCRBV14-01	TCRBJ02-07	tcr_4114210	34	4	0	0
CATSRDRGLAGDTQYF	TCRBV15-01	TCRBJ02-03	tcr_4114093	4	1	0	0
CATSRDRESSYNEQFF	TCRBV15-01	TCRBJ02-01	tcr_4114100	6	1	0	0
CATSRDLASGVNEQFF	TCRBV15-01	TCRBJ02-01	tcr_4114101	2	1	0	0
CASSRGQIATNEKLFF	TCRBV28-01	TCRBJ01-04	tcr_4114502	2	1	0	0
CASSPRPGPNTGELFF	TCRBV09-01	TCRBJ02-02	tcr_4114875	3	1	0	0
CASSDPSGGRTDTQYF	TCRBV09-01	TCRBJ02-03	tcr_4114887	5	1	0	0
CASSLGDRDTDTQYF	TCRBV05-01	TCRBJ02-03	tcr_166525	96	5	1	5
CASSERLAGVTDTQYF	TCRBV09-01	TCRBJ02-03	tcr_4114892	9	1	0	0
CASSVGLAGGTGELFF	TCRBV06-04	TCRBJ02-02	tcr_4114918	3	1	0	0
CAWSLGQGTDTQYF	TCRBV30-01	TCRBJ02-03	tcr_4114926	25	1	0	0
CAWSDRVSTDTQYF	TCRBV30-01	TCRBJ02-03	tcr_4114928	2	1	0	0
CAWSRGPSSYEQYF	TCRBV30-01	TCRBJ02-07	tcr_4114923	4	2	0	0
CASSARLAGFQETQYF	TCRBV09-01	TCRBJ02-05	tcr_4114896	2	1	0	0
CASSAGTSVNTGELFF	TCRBV09-01	TCRBJ02-02	tcr_4114904	3	2	0	0
CAWSVSFMNTEAFF	TCRBV30-01	TCRBJ01-01	tcr_4114801	4	1	0	0
CAWSVLRSTGELFF	TCRBV30-01	TCRBJ02-02	tcr_4114803	3	1	0	0
CAWSVGRGTYEQYF	TCRBV30-01	TCRBJ02-07	tcr_4114804	27	1	0	0
CAWSVGRGRDTQYF	TCRBV30-01	TCRBJ02-03	tcr_4114805	2	1	0	0
CAWSVVAGADTQYF	TCRBV30-01	TCRBJ02-03	tcr_4114798	4	1	0	0
CAWSWAGGTDTQYF	TCRBV30-01	TCRBJ02-03	tcr_4114814	7	1	0	0
CAWSVSGYNEKLFF	TCRBV30-01	TCRBJ01-04	tcr_4114807	4	1	0	0
CAWSVGQGDSPLHF	TCRBV30-01	TCRBJ01-06	tcr_4114797	26	1	0	0
CAWSVGTSVDTQYF	TCRBV30-01	TCRBJ02-03	tcr_4114795	2	1	0	0
CAWSGRVSTDTQYF	TCRBV30-01	TCRBJ02-03	tcr_4114783	3	1	0	0
CAWSVIWGTGELFF	TCRBV30-01	TCRBJ02-02	tcr_4114786	2	1	0	0
CAWSVRRVAGELFF	TCRBV30-01	TCRBJ02-02	tcr_4114788	4	1	0	0
CASSFTSGSTDTQYF	TCRBV05-01	TCRBJ02-03	tcr_166503	55	1	0	3
CAWSVRLGTDTQYF	TCRBV30-01	TCRBJ02-03	tcr_4114791	18	1	0	0
CAWSVLEGPYEQYF	TCRBV30-01	TCRBJ02-07	tcr_4114793	4	1	0	0
CAWSVLTGYYGYTF	TCRBV30-01	TCRBJ01-02	tcr_4114794	2	1	0	0
CAWSLGTGEETQYF	TCRBV30-01	TCRBJ02-05	tcr_4114815	2	1	0	0
CAWSRGSGSYEQYF	TCRBV30-01	TCRBJ02-07	tcr_4114838	6	1	0	0
CAWRRGASTDTQYF	TCRBV30-01	TCRBJ02-03	tcr_4114823	2	1	0	0
CAWGLAGDTDTQYF	TCRBV30-01	TCRBJ02-03	tcr_4114828	5	1	0	0
CAWSAGGTSYEQYF	TCRBV30-01	TCRBJ02-07	tcr_4114933	12	1	0	0
CAWSAGQGYNEQFF	TCRBV30-01	TCRBJ02-01	tcr_4114934	23	1	0	0
CASSTYQETQYF	TCRBV07-09	TCRBJ02-05	tcr_4115033	13	1	0	0
CASSPESGEQFF	TCRBV07-09	TCRBJ02-01	tcr_4115034	2	1	0	0
CASSPYSNEQFF	TCRBV07-09	TCRBJ02-01	tcr_4115035	3	1	0	0
CASSLLQETQYF	TCRBV07-09	TCRBJ02-05	tcr_4115036	78	3	0	1
CASSAGNYGYTF	TCRBV07-09	TCRBJ01-02	tcr_4115038	24	1	0	0
CASSGTTDTQYF	TCRBV07-09	TCRBJ02-03	tcr_4115039	12	1	0	0
CASSYSGGELFF	TCRBV07-09	TCRBJ02-02	tcr_4115040	3	1	0	0
CASSEQGTEAFF	TCRBV07-09	TCRBJ01-01	tcr_4115037	12	1	0	0
CASSRFEQFF	TCRBV28-01	TCRBJ02-01	tcr_4115025	3	1	0	0
CAWGPYEQYF	TCRBV30-01	TCRBJ02-07	tcr_4115011	20	1	0	0
CAWGRYEQYF	TCRBV30-01	TCRBJ02-07	tcr_4115013	45	1	0	0
CAWVNTEAFF	TCRBV30-01	TCRBJ01-01	tcr_4115014	19	1	0	0
CASGIYEQYF	TCRBV27-01	TCRBJ02-07	tcr_4115016	36	2	0	0
CASSQDNEQFF	TCRBV04-03	TCRBJ02-01	tcr_4115017	48	3	0	0
CASSHGLEQFF	TCRBV04-02	TCRBJ02-01	tcr_4115018	2	1	0	0
CASSYTDTQYF	TCRBV04-02	TCRBJ02-03	tcr_4115019	9	1	0	0
CSEGGGYTF	TCRBV29-01	TCRBJ01-02	tcr_4115021	4	1	0	0
CATGGGYTF	TCRBV07-09	TCRBJ01-02	tcr_4115022	3	1	0	0
CASLGEKLFF	TCRBV28-01	TCRBJ01-04	tcr_4115023	22	1	1	0
CAWSRNEAFF	TCRBV30-01	TCRBJ01-01	tcr_4115010	9	1	0	0
CASRGNGETQYF	TCRBV07-09	TCRBJ02-05	tcr_4115046	2	1	0	0
CASSPEGSTDTQYF	TCRBV05-01	TCRBJ02-03	tcr_254394	33	2	0	3
CASSLPLAGGNTGELFF	TCRBV05-01	TCRBJ02-02	tcr_4115080	4	1	0	0
CAWRVVGYTF	TCRBV30-01	TCRBJ01-02	tcr_4115009	7	1	0	0
CASSLIGGTEAFF	TCRBV11-02	TCRBJ01-01	tcr_2398949	21	1	1	0
CASSVATSGYTDTQYF	TCRBV09-01	TCRBJ02-03	tcr_4114955	2	1	0	0
CASSRLAGGTGELFF	TCRBV07-03	TCRBJ02-02	tcr_166539	30	4	3	8
CASSVGGGQNTGELFF	TCRBV09-01	TCRBJ02-02	tcr_4114964	18	1	0	0
CASSVEAGGGYNEQFF	TCRBV09-01	TCRBJ02-01	tcr_4114952	11	1	0	0
CASSRGGSYEQYF	TCRBV11-02	TCRBJ02-07	tcr_2398960	30	2	2	0
CASSGGLARNTGELFF	TCRBV09-01	TCRBJ02-02	tcr_4114941	4	1	0	0
CASSVKRGSSYNEQFF	TCRBV09-01	TCRBJ02-01	tcr_4114943	3	2	0	0
CASSFDRGTEAFF	TCRBV11-02	TCRBJ01-01	tcr_2398957	35	1	2	0
CASSVSTGGLNTEAFF	TCRBV09-01	TCRBJ01-01	tcr_4114944	3	1	0	0
CASSVGTSATNEKLFF	TCRBV09-01	TCRBJ01-04	tcr_4114968	9	1	0	0
CASSALGGLSYNEQFF	TCRBV09-01	TCRBJ02-01	tcr_4114992	2	1	0	0
CASRGNEQFF	TCRBV05-06	TCRBJ02-01	tcr_4114998	2	1	0	0
CASSVGVSGVEETQYF	TCRBV09-01	TCRBJ02-05	tcr_4114972	2	1	0	0
CASSVGSGDSYNEQFF	TCRBV09-01	TCRBJ02-01	tcr_4114973	3	1	0	0
CASSVTGGPVTGELFF	TCRBV09-01	TCRBJ02-02	tcr_4114981	3	1	0	0
CASSFSYEQYF	TCRBV07-08	TCRBJ02-07	tcr_166409	132	3	2	7
CASSYRAGGPSDTQYF	TCRBV06-05	TCRBJ02-03	tcr_4114604	2	1	0	0
CASSYGVAGGQETQYF	TCRBV06-05	TCRBJ02-05	tcr_4114607	13	1	0	0
CASSEARGRVNTEAFF	TCRBV06-01	TCRBJ01-01	tcr_4114589	3	1	0	0
CASSEAAGSGANVLTF	TCRBV06-01	TCRBJ02-06	tcr_4114590	11	1	0	0
CASSEVGLAGGETQYF	TCRBV06-01	TCRBJ02-05	tcr_4114592	2	1	0	0
CASSYSQQSSGNTIYF	TCRBV06-05	TCRBJ01-03	tcr_4114621	5	1	0	0
CASSQTGGGEQYF	TCRBV14-01	TCRBJ02-07	tcr_1430531	6	2	0	0
CAWNRGGLTDTQYF	TCRBV30-01	TCRBJ02-03	tcr_4114634	2	1	0	0
CAWSGGGDQPQHF	TCRBV30-01	TCRBJ01-05	tcr_166431	121	2	0	4
CASSLGLAGGWETQYF	TCRBV28-01	TCRBJ02-05	tcr_4114524	5	1	0	0
CASSSLAGSSTDTQYF	TCRBV28-01	TCRBJ02-03	tcr_4114540	8	1	0	0
CASSSPGGPYQETQYF	TCRBV28-01	TCRBJ02-05	tcr_4114533	2	1	0	0
CASSPLAGGLQETQYF	TCRBV28-01	TCRBJ02-05	tcr_4114513	4	1	0	0
CASSSPGTSGADTQYF	TCRBV28-01	TCRBJ02-03	tcr_4114542	4	1	0	0
CASSIGSGRAYNEQFF	TCRBV19-01	TCRBJ02-01	tcr_4114570	7	1	0	0
CASSPTPGTGSYEQYF	TCRBV19-01	TCRBJ02-07	tcr_4114577	2	1	0	0
CASSEGGIYEQYF	TCRBV02-01	TCRBJ02-07	tcr_2399335	16	1	0	0
CASSMGLAGPSDTQYF	TCRBV19-01	TCRBJ02-03	tcr_4114564	2	1	0	0
CASSITSGGAKNIQYF	TCRBV19-01	TCRBJ02-04	tcr_4114558	5	1	0	0
CASSIGLAGGFYEQYF	TCRBV19-01	TCRBJ02-07	tcr_4114732	4	1	0	0
CASSIGQGALNTEAFF	TCRBV19-01	TCRBJ01-01	tcr_4114733	9	1	0	0
CASSIGGTGKNTEAFF	TCRBV19-01	TCRBJ01-01	tcr_4114735	2	1	0	0
CASSIRLGSSYNEQFF	TCRBV19-01	TCRBJ02-01	tcr_4114727	4	1	0	0
CAWSQDRGNQPQHF	TCRBV30-01	TCRBJ01-05	tcr_4114764	21	1	0	0
CAWSPDSYNSPLHF	TCRBV30-01	TCRBJ01-06	tcr_4114765	4	2	0	0
CAWSDLAAYNEQFF	TCRBV30-01	TCRBJ02-01	tcr_4114769	3	1	0	0
CAWSLTLNTGELFF	TCRBV30-01	TCRBJ02-02	tcr_4114772	4	1	0	0
CAWSRGGSNQPQHF	TCRBV30-01	TCRBJ01-05	tcr_4114767	58	1	0	0
CASSIAGLAEYNEQFF	TCRBV19-01	TCRBJ02-01	tcr_4114743	3	1	0	0
CASSMGLAGSYNEQFF	TCRBV19-01	TCRBJ02-01	tcr_4114745	6	2	0	0
CAWTIPGGGETQYF	TCRBV30-01	TCRBJ02-05	tcr_4114753	2	1	0	0
CASSVEGGASTDTQYF	TCRBV09-01	TCRBJ02-03	tcr_166446	37	5	0	1
CASSLTSGATYNEQFF	TCRBV27-01	TCRBJ02-01	tcr_4114687	2	1	0	0
CASSLPGLGSYNEQFF	TCRBV27-01	TCRBJ02-01	tcr_4114689	2	1	0	0
CASSFLSGGGTDTQYF	TCRBV27-01	TCRBJ02-03	tcr_4114691	2	1	0	0
CASSLFAGRSYNEQFF	TCRBV27-01	TCRBJ02-01	tcr_4114678	2	1	0	0
CASSLLSGGSSYEQYF	TCRBV27-01	TCRBJ02-07	tcr_4114677	5	1	0	0
CASSLSPRGPQETQYF	TCRBV27-01	TCRBJ02-05	tcr_4114664	3	1	0	0
CASSLSMGGSTDTQYF	TCRBV27-01	TCRBJ02-03	tcr_4114667	3	1	0	0
CASSLSAGEIYNEQFF	TCRBV27-01	TCRBJ02-01	tcr_4114674	3	1	1	0
CASSSPGSPMNTEAFF	TCRBV19-01	TCRBJ01-01	tcr_4114714	3	1	0	0
CASSLSPISTDTQYF	TCRBV27-01	TCRBJ02-03	tcr_4113205	3	1	0	0
CASSLSSGSSDTQYF	TCRBV27-01	TCRBJ02-03	tcr_4113207	2	1	0	0
CASSLSRQGGETQYF	TCRBV27-01	TCRBJ02-05	tcr_4113208	30	2	0	0
CASSLSGGLGYEQYF	TCRBV27-01	TCRBJ02-07	tcr_4113211	15	1	0	0
CASSLGGVGDEKLFF	TCRBV28-01	TCRBJ01-04	tcr_4113178	3	1	0	0
CASSLLRDRTDTQYF	TCRBV27-01	TCRBJ02-03	tcr_4113212	4	1	0	0
CASSLFSTSTDTQYF	TCRBV27-01	TCRBJ02-03	tcr_4113215	5	1	0	0
CASSSQGTGNTEAFF	TCRBV27-01	TCRBJ01-01	tcr_4113242	2	1	0	0
CASSEVEGSYNEQFF	TCRBV06-01	TCRBJ02-01	tcr_4113243	3	1	0	0
CASSLFFGGQETQYF	TCRBV27-01	TCRBJ02-05	tcr_4113216	2	1	0	0
CASSFRDRVTDTQYF	TCRBV27-01	TCRBJ02-03	tcr_4113217	7	1	0	0
CASSLTSGSIDEQFF	TCRBV27-01	TCRBJ02-01	tcr_4113218	3	1	0	0
CASSLSGGASYEQYF	TCRBV27-01	TCRBJ02-07	tcr_4113219	35	1	0	0
CASSLEGGGYNEQFF	TCRBV27-01	TCRBJ02-01	tcr_4113220	7	1	0	0
CASSLDGPSTDTQYF	TCRBV27-01	TCRBJ02-03	tcr_4113221	4	1	0	0
CASSLGSGGAYEQYF	TCRBV27-01	TCRBJ02-07	tcr_4113224	13	1	0	0
CASSLVAGANNEQFF	TCRBV27-01	TCRBJ02-01	tcr_4113225	4	1	0	0
CASSLVRDRQETQYF	TCRBV27-01	TCRBJ02-05	tcr_4113226	2	1	0	0
CASSFQRSGANVLTF	TCRBV27-01	TCRBJ02-06	tcr_4113229	4	1	0	0
CASSFRPSGANVLTF	TCRBV27-01	TCRBJ02-06	tcr_4113230	4	1	0	0
CASSLFGSMNTEAFF	TCRBV27-01	TCRBJ01-01	tcr_4113214	6	1	0	0
CASRAGSSYNSPLHF	TCRBV02-01	TCRBJ01-06	tcr_2400686	16	2	0	0
CASSLALAGGLNEQFF	TCRBV05-04	TCRBJ02-01	tcr_4113386	3	1	1	0
CASSSRQGATNEKLFF	TCRBV04-01	TCRBJ01-04	tcr_4113365	3	1	0	0
CASSLEGGSGNTIYF	TCRBV07-09	TCRBJ01-03	tcr_2400772	37	2	0	0
CASSGGYEQYF	TCRBV25-01	TCRBJ02-07	tcr_166072	177	4	1	8
CASSERLGLTGELFF	TCRBV06-01	TCRBJ02-02	tcr_4112929	2	1	0	0
CASSEAGTNYNEQFF	TCRBV06-01	TCRBJ02-01	tcr_4112930	3	1	0	0
CASSEGQGRYNEQFF	TCRBV06-01	TCRBJ02-01	tcr_4112932	7	1	0	0
CASSLKGQGIYEQYF	TCRBV27-01	TCRBJ02-07	tcr_4112901	2	1	0	0
CASSLTGVAYNEQFF	TCRBV27-01	TCRBJ02-01	tcr_4112903	6	1	0	0
CASSLRARGTDTQYF	TCRBV27-01	TCRBJ02-03	tcr_4112904	3	1	0	0
CASSLAGGRGDTQYF	TCRBV27-01	TCRBJ02-03	tcr_4112909	4	1	0	0
CASSLGQGGNTEAFF	TCRBV27-01	TCRBJ01-01	tcr_4112910	27	1	0	0
CASSLGGSPYNEQFF	TCRBV27-01	TCRBJ02-01	tcr_4112912	17	1	0	0
CASSLVAGSTDTQYF	TCRBV27-01	TCRBJ02-03	tcr_4112914	14	1	0	0
CASSLVQGNTEAFF	TCRBV05-01	TCRBJ01-01	tcr_254430	190	1	3	3
CASSVGPSSYNEQFF	TCRBV06-01	TCRBJ02-01	tcr_4112939	6	1	0	0
CASSESSGGGETQYF	TCRBV25-01	TCRBJ02-05	tcr_4112947	3	1	0	0
CASSGRESSYNEQFF	TCRBV25-01	TCRBJ02-01	tcr_4112951	3	1	0	0
CASRGTGANVLTF	TCRBV07-09	TCRBJ02-06	tcr_4112826	5	1	0	0
CASSPASGSTDTQYF	TCRBV27-01	TCRBJ02-03	tcr_4112883	3	1	0	0
CASSLGLASYNEQFF	TCRBV27-01	TCRBJ02-01	tcr_4112885	33	3	0	0
CASSYPGSSYNEQFF	TCRBV27-01	TCRBJ02-01	tcr_4112893	4	1	0	0
CASSDRDRGYNEQFF	TCRBV27-01	TCRBJ02-01	tcr_4112888	4	3	0	0
CASSLTSGGNNEQFF	TCRBV28-01	TCRBJ02-01	tcr_4113078	6	1	0	0
CASSLSQGGRETQYF	TCRBV28-01	TCRBJ02-05	tcr_4113080	2	1	0	0
CASSLIAGGADTQYF	TCRBV28-01	TCRBJ02-03	tcr_4113083	4	1	0	0
CASSLRGDSSYEQYF	TCRBV28-01	TCRBJ02-07	tcr_4113087	4	2	0	0
CASSLGTSGHNEQFF	TCRBV28-01	TCRBJ02-01	tcr_4113055	7	1	0	0
CASSGQGLAKNIQYF	TCRBV28-01	TCRBJ02-04	tcr_4113058	7	2	0	0
CASSPRTGGNTIYF	TCRBV09-01	TCRBJ01-03	tcr_2401007	18	1	1	0
CASSSPGTGGGEAFF	TCRBV28-01	TCRBJ01-01	tcr_4113063	4	1	0	0
CASSSLAGGPIEQFF	TCRBV28-01	TCRBJ02-01	tcr_4113064	2	1	0	0
CASSSPGLGEETQYF	TCRBV28-01	TCRBJ02-05	tcr_4113067	4	1	0	0
CASSYGGVLYNEQFF	TCRBV06-06	TCRBJ02-01	tcr_4113110	2	1	0	0
CASSYGLAGDNEQFF	TCRBV06-06	TCRBJ02-01	tcr_4113112	20	1	0	0
CASSYVGQGTDTQYF	TCRBV06-06	TCRBJ02-03	tcr_4113113	4	1	0	0
CASSLEVYGYTF	TCRBV05-05	TCRBJ01-02	tcr_2400977	17	2	0	1
CASSLAGGARETQYF	TCRBV28-01	TCRBJ02-05	tcr_4113091	3	1	0	0
CASSLGFHEQYF	TCRBV05-06	TCRBJ02-07	tcr_2400974	4	1	0	0
CASSLVGGPTYEQYF	TCRBV28-01	TCRBJ02-07	tcr_4113094	2	1	0	0
CASSLWGESTDTQYF	TCRBV28-01	TCRBJ02-03	tcr_4113099	4	1	0	0
CASSLLQGGKETQYF	TCRBV28-01	TCRBJ02-05	tcr_4113102	4	1	0	0
CASSLRQGIYNEQFF	TCRBV28-01	TCRBJ02-01	tcr_4113053	4	1	0	0
CASSPALAGVYEQYF	TCRBV28-01	TCRBJ02-07	tcr_4113005	2	2	0	0
CASSPGTTSTDTQYF	TCRBV28-01	TCRBJ02-03	tcr_4113007	4	1	0	0
CASSPSGTATYEQYF	TCRBV28-01	TCRBJ02-07	tcr_4113009	5	1	0	0
CASSRGGPTNEKLFF	TCRBV28-01	TCRBJ01-04	tcr_4113013	3	1	0	0
CASSPIRATNEKLFF	TCRBV28-01	TCRBJ01-04	tcr_4113042	3	1	0	0
CASSRPGTGNNEQFF	TCRBV28-01	TCRBJ02-01	tcr_4113049	3	1	0	0
CASSSPGQGRDEQFF	TCRBV28-01	TCRBJ02-01	tcr_4113020	3	1	0	0
CASRHRPSSYNEQFF	TCRBV28-01	TCRBJ02-01	tcr_4113025	2	1	0	0
CASSPGQMNTEAFF	TCRBV19-01	TCRBJ01-01	tcr_4113740	35	1	0	0
CASSLTGGSDTQYF	TCRBV19-01	TCRBJ02-03	tcr_4113741	6	1	0	0
CASSGLAGGPEQFF	TCRBV19-01	TCRBJ02-01	tcr_4113743	3	1	0	0
CASSTSRDIYEQYF	TCRBV19-01	TCRBJ02-07	tcr_4113745	2	1	0	0
CASSINSLSYEQYF	TCRBV19-01	TCRBJ02-07	tcr_4113747	3	1	0	0
CASSISHSTDTQYF	TCRBV19-01	TCRBJ02-03	tcr_4113749	5	1	0	0
CASSIAQGVYEQYF	TCRBV19-01	TCRBJ02-07	tcr_4113753	3	1	0	0
CASRRGGGTDTQYF	TCRBV19-01	TCRBJ02-03	tcr_4113735	18	1	0	0
CASKGRGSTDTQYF	TCRBV19-01	TCRBJ02-03	tcr_4113722	2	1	0	0
CASTLGTVNTEAFF	TCRBV19-01	TCRBJ01-01	tcr_4113727	4	1	0	0
CASSIPGQGYNEQFF	TCRBV19-01	TCRBJ02-01	tcr_166195	30	1	1	1
CASSILQGHYGYTF	TCRBV19-01	TCRBJ01-02	tcr_4113776	5	2	0	0
CASSIARNQETQYF	TCRBV19-01	TCRBJ02-05	tcr_4113778	3	1	0	0
CASSRLQGSNEQFF	TCRBV19-01	TCRBJ02-01	tcr_4113787	2	1	0	0
CASSLGGPSYEQYF	TCRBV19-01	TCRBJ02-07	tcr_4113788	4	1	0	0
CASSIRRSQETQYF	TCRBV19-01	TCRBJ02-05	tcr_4113774	7	1	0	0
CASSIPGSVNEQFF	TCRBV19-01	TCRBJ02-01	tcr_4113773	2	2	0	0
CASSISSGNNEQFF	TCRBV19-01	TCRBJ02-01	tcr_4113759	3	1	0	0
CASSIGRGDYGYTF	TCRBV19-01	TCRBJ01-02	tcr_4113760	39	1	0	0
CASSIWQGYNEQFF	TCRBV19-01	TCRBJ02-01	tcr_4113761	2	1	0	0
CASSMRTGNEKLFF	TCRBV19-01	TCRBJ01-04	tcr_4113764	4	1	0	0
CASSMQYSNQPQHF	TCRBV19-01	TCRBJ01-05	tcr_4113766	5	1	0	0
CASSMRQGRGEQYF	TCRBV19-01	TCRBJ02-07	tcr_4113767	2	1	0	0
CASSIRQQNTEAFF	TCRBV19-01	TCRBJ01-01	tcr_4113772	17	1	0	0
CASIPGTANTEAFF	TCRBV19-01	TCRBJ01-01	tcr_4113672	2	1	0	0
CSARGEETQYF	TCRBV20-01	TCRBJ02-05	tcr_166157	176	6	1	8
CASSFTGGGTEAFF	TCRBV19-01	TCRBJ01-01	tcr_4113670	10	1	0	0
CASSLTGGAYEQYF	TCRBV19-01	TCRBJ02-07	tcr_4113665	18	2	0	0
CASSPSGGYNEQFF	TCRBV19-01	TCRBJ02-01	tcr_4113711	29	1	0	0
CASSASGGRNEQFF	TCRBV19-01	TCRBJ02-01	tcr_4113792	2	1	0	0
CASSGLAGPDTQYF	TCRBV19-01	TCRBJ02-03	tcr_4113794	6	1	0	0
CASRRLADYNEQFF	TCRBV19-01	TCRBJ02-01	tcr_4113891	4	1	0	0
CASKQEYSNQPQHF	TCRBV19-01	TCRBJ01-05	tcr_4113877	5	1	0	0
CASRRAGANYGYTF	TCRBV19-01	TCRBJ01-02	tcr_4113893	5	1	0	0
CASSTRQGANEQFF	TCRBV19-01	TCRBJ02-01	tcr_4113905	3	1	0	0
CASSTQGSNYGYTF	TCRBV19-01	TCRBJ01-02	tcr_4113906	16	1	0	0
CASSTDRGRYEQYF	TCRBV19-01	TCRBJ02-07	tcr_4113907	9	1	0	0
CASRGGQGGQPQHF	TCRBV02-01	TCRBJ01-05	tcr_2400037	10	1	0	0
CASSTQGTNEKLFF	TCRBV19-01	TCRBJ01-04	tcr_4113908	11	1	0	0
CASSTGTNTDTQYF	TCRBV19-01	TCRBJ02-03	tcr_4113911	3	1	0	0
CASSFRGLGEKLFF	TCRBV19-01	TCRBJ01-04	tcr_4113897	3	1	0	0
CASSRQGAGSPLHF	TCRBV05-04	TCRBJ01-06	tcr_4113819	2	1	0	0
CASSSGLVSYEQYF	TCRBV05-04	TCRBJ02-07	tcr_4113823	9	1	0	0
CASSLRQNQETQYF	TCRBV05-04	TCRBJ02-05	tcr_4113826	15	1	0	0
CASSLSGGSYEQYF	TCRBV05-04	TCRBJ02-07	tcr_4113827	39	2	1	0
CASSVTGTAYEQYF	TCRBV19-01	TCRBJ02-07	tcr_4113795	10	1	0	0
CASSSGGANTEAFF	TCRBV19-01	TCRBJ01-01	tcr_4113798	14	1	0	0
CASSLRTSSNEQFF	TCRBV19-01	TCRBJ02-01	tcr_4113800	2	1	0	0
CASSLGQGPSPLHF	TCRBV05-04	TCRBJ01-06	tcr_4113832	3	1	0	0
CASSLGRASYGYTF	TCRBV05-06	TCRBJ01-02	tcr_4113855	9	1	0	0
CASSLGSWGETQYF	TCRBV05-06	TCRBJ02-05	tcr_4113856	4	1	0	0
CASSFGRGGEKLFF	TCRBV05-06	TCRBJ01-04	tcr_4113859	7	1	0	0
CASSSPDRTYEQYF	TCRBV05-05	TCRBJ02-07	tcr_4113866	3	1	0	0
CASSLRGRGETQYF	TCRBV05-06	TCRBJ02-05	tcr_4113852	8	1	0	0
CASSFGVGNTEAFF	TCRBV05-06	TCRBJ01-01	tcr_4113849	11	2	0	0
CASSLVSGSGELFF	TCRBV05-04	TCRBJ02-02	tcr_4113833	3	1	0	0
CASSLWDRKETQYF	TCRBV05-04	TCRBJ02-05	tcr_4113834	2	1	0	0
CASSFGTDQETQYF	TCRBV05-04	TCRBJ02-05	tcr_4113835	10	1	0	0
CASSFSTGANVLTF	TCRBV05-04	TCRBJ02-06	tcr_4113837	4	1	0	0
CASSLGGVPDTQYF	TCRBV05-08	TCRBJ02-03	tcr_4113840	3	1	0	0
CASSFGPSSYEQYF	TCRBV05-08	TCRBJ02-07	tcr_4113841	2	1	0	0
CASSFGGGADTQYF	TCRBV05-08	TCRBJ02-03	tcr_4113842	3	1	0	0
CASSGGGRTDTQYF	TCRBV05-06	TCRBJ02-03	tcr_4113846	3	1	1	0
CASSQHSGGAYNEQFF	TCRBV04-01	TCRBJ02-01	tcr_4113548	2	1	0	0
CASSQEGSGSTDTQYF	TCRBV04-01	TCRBJ02-03	tcr_4113549	9	1	0	0
CASSLAGLAGDETQYF	TCRBV05-06	TCRBJ02-05	tcr_4113423	2	1	0	0
CASSFSYEQYF	TCRBV07-09	TCRBJ02-07	tcr_166106	367	6	5	8
CASSLGSGRGTDTQYF	TCRBV05-08	TCRBJ02-03	tcr_4113404	2	1	0	0
CASSLAGLAGKETQYF	TCRBV05-04	TCRBJ02-05	tcr_4113409	8	1	0	0
CSARGGYEQYF	TCRBV20-01	TCRBJ02-07	tcr_166150	446	8	2	6
CASSIQGAREKLFF	TCRBV19-01	TCRBJ01-04	tcr_4113633	25	1	0	0
CASSILAGVTEQYF	TCRBV19-01	TCRBJ02-07	tcr_4113635	2	1	0	0
CASSIGTGRTEAFF	TCRBV19-01	TCRBJ01-01	tcr_4113636	41	1	0	0
CASSMGVTNEKLFF	TCRBV19-01	TCRBJ01-04	tcr_4113631	11	2	0	0
CASSIPLAKNIQYF	TCRBV19-01	TCRBJ02-04	tcr_4113624	9	2	0	0
CASSLGDEQYF	TCRBV05-06	TCRBJ02-07	tcr_1430485	108	3	2	0
CASSMQGLNTEAFF	TCRBV19-01	TCRBJ01-01	tcr_4113626	26	1	0	0
CASSMRTVNEKLFF	TCRBV19-01	TCRBJ01-04	tcr_4113627	3	1	0	0
CASSMGQVYNEQFF	TCRBV19-01	TCRBJ02-01	tcr_4113629	9	1	0	0
CASSILRADQPQHF	TCRBV19-01	TCRBJ01-05	tcr_4113640	2	1	0	0
CASSAGGLYNEQFF	TCRBV19-01	TCRBJ02-01	tcr_4113653	5	2	1	0
CASSPRGSDTEAFF	TCRBV19-01	TCRBJ01-01	tcr_4113642	3	1	0	0
CASSPGTGFQPQHF	TCRBV19-01	TCRBJ01-05	tcr_4113647	4	1	0	0
CASSPGLAGGDTQYF	TCRBV06-04	TCRBJ02-03	tcr_4113580	11	2	1	0
CASSELAGGADTQYF	TCRBV06-04	TCRBJ02-03	tcr_4113585	24	2	0	0
CASSEGLAPTDTQYF	TCRBV06-04	TCRBJ02-03	tcr_4113589	2	1	0	0
CASSPRTGGTNTGELFF	TCRBV18-01	TCRBJ02-02	tcr_4113567	6	1	0	0
CASSPPGLAANTGELFF	TCRBV18-01	TCRBJ02-02	tcr_4113569	19	3	1	0
CSAVQGYEQYF	TCRBV20-01	TCRBJ02-07	tcr_166138	27	3	0	2
CASSIGNMNTEAFF	TCRBV19-01	TCRBJ01-01	tcr_4113616	31	1	0	0
CASSISGGYTEAFF	TCRBV19-01	TCRBJ01-01	tcr_4113621	23	1	0	0
CASSIDRYNQPQHF	TCRBV19-01	TCRBJ01-05	tcr_4113613	15	1	1	0
CASSQGQGNYGYTF	TCRBV06-06	TCRBJ01-02	tcr_1430474	21	3	2	0
CASSLVSGQETQYF	TCRBV07-09	TCRBJ02-05	tcr_166930	52	1	1	2
CASSVGGVPTDTQYF	TCRBV09-01	TCRBJ02-03	tcr_4116757	13	1	0	0
CASSVGTSGTDEQFF	TCRBV09-01	TCRBJ02-01	tcr_4116758	9	1	0	0
CASSVGRGDPYEQYF	TCRBV09-01	TCRBJ02-07	tcr_4116759	3	1	0	0
CASSVGDSPSYEQYF	TCRBV09-01	TCRBJ02-07	tcr_4116760	19	2	0	0
CASSVGAGSSDTQYF	TCRBV09-01	TCRBJ02-03	tcr_4116762	4	1	0	0
CASSVGAFGQETQYF	TCRBV09-01	TCRBJ02-05	tcr_4116756	2	1	0	0
CASSVGGQSNTEAFF	TCRBV09-01	TCRBJ01-01	tcr_4116763	20	1	0	0
CASSVGSGVTYEQYF	TCRBV09-01	TCRBJ02-07	tcr_4116765	18	2	0	0
CASSVGQGREYEQYF	TCRBV09-01	TCRBJ02-07	tcr_4116766	2	1	0	0
CASSVGGFGYNEQFF	TCRBV09-01	TCRBJ02-01	tcr_4116767	10	1	0	0
CASSVVGLRTDTQYF	TCRBV09-01	TCRBJ02-03	tcr_4116769	9	1	0	0
CASSVVSGTDYGYTF	TCRBV09-01	TCRBJ01-02	tcr_4116771	3	1	0	0
CASSVDGWGTDTQYF	TCRBV09-01	TCRBJ02-03	tcr_4116736	6	1	0	0
CASSVAPDRYNEQFF	TCRBV09-01	TCRBJ02-01	tcr_4116742	9	1	0	0
CASSVAGTSVNEQFF	TCRBV09-01	TCRBJ02-01	tcr_4116743	5	1	0	0
CASSVAGEPTGELFF	TCRBV09-01	TCRBJ02-02	tcr_4116744	2	1	0	0
CASSVAPQGNYGYTF	TCRBV09-01	TCRBJ01-02	tcr_4116745	15	1	0	0
CASSVAGAGADTQYF	TCRBV09-01	TCRBJ02-03	tcr_4116746	12	1	0	0
CASSVAWTSTDTQYF	TCRBV09-01	TCRBJ02-03	tcr_4116747	5	1	0	0
CASSVAFGTSYEQYF	TCRBV09-01	TCRBJ02-07	tcr_4116748	4	1	0	0
CASSVGAGGVNEQYF	TCRBV09-01	TCRBJ02-07	tcr_4116752	2	1	0	0
CASSVDGGSSYGYTF	TCRBV09-01	TCRBJ01-02	tcr_4116735	4	1	0	0
CAWGGSGNQPQHF	TCRBV30-01	TCRBJ01-05	tcr_4116796	12	1	0	0
CASIGNTEAFF	TCRBV06-05	TCRBJ01-01	tcr_2397073	41	1	0	0
CAFTSGGTDTQYF	TCRBV30-01	TCRBJ02-03	tcr_4116803	2	1	0	0
CASSPRTGVYEQYF	TCRBV11-02	TCRBJ02-07	tcr_4116808	6	2	0	0
CASSLGPEAFF	TCRBV27-01	TCRBJ01-01	tcr_2397061	42	1	0	0
CASSLGGSPLHF	TCRBV11-01	TCRBJ01-06	tcr_1430633	4	2	0	0
CAWGTGGIYGYTF	TCRBV30-01	TCRBJ01-02	tcr_4116793	4	1	0	0
CAGTSGSTDTQYF	TCRBV30-01	TCRBJ02-03	tcr_4116779	10	1	0	0
CAWNLGNNQPQHF	TCRBV30-01	TCRBJ01-05	tcr_4116787	4	1	0	0
CAWNPGLADTQYF	TCRBV30-01	TCRBJ02-03	tcr_4116789	4	1	0	0
CAWTSGRDNEQFF	TCRBV30-01	TCRBJ02-01	tcr_4116791	14	1	0	0
CASSVDRGVAGELFF	TCRBV09-01	TCRBJ02-02	tcr_4116732	2	2	0	0
CASSEGGDTQYF	TCRBV06-01	TCRBJ02-03	tcr_2397177	77	1	0	0
CASSVETGAYNEQFF	TCRBV09-01	TCRBJ02-01	tcr_4116726	17	2	0	0
CASSVETSGLNEQFF	TCRBV09-01	TCRBJ02-01	tcr_4116727	4	1	1	0
CASSVEGSYYNEQFF	TCRBV09-01	TCRBJ02-01	tcr_4116728	6	1	0	0
CASSVDSDSYNEQFF	TCRBV09-01	TCRBJ02-01	tcr_4116731	2	1	0	0
CASSPTRSNEQFF	TCRBV18-01	TCRBJ02-01	tcr_4116703	6	1	0	0
CASSPEGIQPQHF	TCRBV18-01	TCRBJ01-05	tcr_4116707	7	1	0	0
CASSPWTQETQYF	TCRBV18-01	TCRBJ02-05	tcr_4116709	4	1	0	0
CASSPSGTHEQYF	TCRBV18-01	TCRBJ02-07	tcr_4116711	9	1	0	1
CASSRTLNTGELFF	TCRBV11-03	TCRBJ02-02	tcr_4116911	7	1	0	0
CASSPGLADYEQYF	TCRBV11-03	TCRBJ02-07	tcr_4116913	3	1	0	0
CASSPGQPNTEAFF	TCRBV11-03	TCRBJ01-01	tcr_4116915	12	2	0	0
CASRWTSGYEQYF	TCRBV06-05	TCRBJ02-07	tcr_4116919	3	1	0	0
CASSTGGEETQYF	TCRBV06-05	TCRBJ02-05	tcr_4116920	2	1	0	0
CASSPSGRETQYF	TCRBV06-05	TCRBJ02-05	tcr_4116921	12	1	0	0
CASSDGLNQPQHF	TCRBV06-05	TCRBJ01-05	tcr_4116923	3	1	0	0
CASSLERGGNEQFF	TCRBV11-02	TCRBJ02-01	tcr_4116895	11	1	0	0
CASSLGTGLYEQYF	TCRBV11-02	TCRBJ02-05	tcr_4116897	2	1	0	0
CASSLVRGYNEQFF	TCRBV11-02	TCRBJ02-01	tcr_4116898	18	1	0	0
CASRLAGLSYEQYF	TCRBV12-02	TCRBJ02-07	tcr_4116901	2	1	0	0
CASSYPGLGTQYF	TCRBV06-05	TCRBJ02-05	tcr_4116926	7	1	0	0
CASSWGNTGELFF	TCRBV06-05	TCRBJ02-02	tcr_4116929	29	1	0	0
CASSWTSGETQYF	TCRBV27-01	TCRBJ02-05	tcr_166998	5	1	0	1
CAWSLGVGYEQYF	TCRBV30-01	TCRBJ02-07	tcr_4116955	9	1	0	0
CAWSGGTTDTQYF	TCRBV30-01	TCRBJ02-03	tcr_4116956	18	3	0	0
CAWSVGQIYGYTF	TCRBV30-01	TCRBJ01-02	tcr_4116957	19	1	0	0
CAWRLSSYNEQFF	TCRBV30-01	TCRBJ02-01	tcr_4116960	10	1	0	0
CAWRWGQGTEAFF	TCRBV30-01	TCRBJ01-01	tcr_4116965	2	1	0	0
CAWSLTGTDGYTF	TCRBV30-01	TCRBJ01-02	tcr_4116958	6	1	0	0
CAWTTGIQETQYF	TCRBV30-01	TCRBJ02-05	tcr_4116949	2	1	0	0
CASARQGAYEQYF	TCRBV06-01	TCRBJ02-07	tcr_4116948	2	1	0	0
CASGGQNNSPLHF	TCRBV06-05	TCRBJ01-06	tcr_4116934	2	1	0	0
CASRETGAGELFF	TCRBV06-01	TCRBJ02-02	tcr_4116937	6	1	0	0
CASSRSTSYEQYF	TCRBV06-01	TCRBJ02-07	tcr_4116943	2	1	0	0
CASSVQTAYEQYF	TCRBV06-01	TCRBJ02-07	tcr_4116945	2	1	0	0
CASIRGIQETQYF	TCRBV06-01	TCRBJ02-05	tcr_4116946	3	1	0	0
CASSYGRGWEQYF	TCRBV06-05	TCRBJ02-07	tcr_4116928	4	1	0	0
CASSPPYGNYGYTF	TCRBV18-01	TCRBJ01-02	tcr_4116834	3	1	0	0
CASSPRQAGNTIYF	TCRBV18-01	TCRBJ01-03	tcr_4116835	8	1	1	0
CASSPMGGDEKLFF	TCRBV18-01	TCRBJ01-04	tcr_4116831	2	1	0	0
CASSLQGANQPQHF	TCRBV07-02	TCRBJ01-05	tcr_2397028	26	1	0	0
CASSPGTSGYEQYF	TCRBV07-02	TCRBJ02-07	tcr_2397026	70	3	0	0
CASSYSTPQPQHF	TCRBV06-06	TCRBJ01-05	tcr_4116844	2	1	0	0
CASSPTGLIYEQYF	TCRBV18-01	TCRBJ02-07	tcr_4116830	3	1	0	0
CASSLGGSTYEQYF	TCRBV11-02	TCRBJ02-07	tcr_4116815	34	2	0	0
CASSELETQYF	TCRBV10-02	TCRBJ02-05	tcr_2397048	39	2	0	0
CASSQDRGRETQYF	TCRBV18-01	TCRBJ02-05	tcr_4116823	4	2	0	0
CASSPGGGGYEQYF	TCRBV18-01	TCRBJ02-07	tcr_4116871	46	1	0	0
CASKTGGTEAFF	TCRBV19-01	TCRBJ01-01	tcr_1430636	39	2	0	0
CASSSTGVNQPQHF	TCRBV18-01	TCRBJ01-05	tcr_4116869	7	1	0	0
CASSGTVSSYEQYF	TCRBV18-01	TCRBJ02-07	tcr_4116867	6	1	0	0
CASSPRKDSYEQYF	TCRBV18-01	TCRBJ02-07	tcr_4116851	5	1	0	0
CASSPQGGAGELFF	TCRBV18-01	TCRBJ02-02	tcr_4116853	4	1	0	0
CASSPDRGSGGYTF	TCRBV18-01	TCRBJ01-02	tcr_4116854	7	1	0	0
CASSPWTDNYGYTF	TCRBV18-01	TCRBJ01-02	tcr_4116855	6	1	0	0
CASSPTGIYNEQFF	TCRBV18-01	TCRBJ02-01	tcr_4116858	7	1	0	0
CASSPSARSYEQYF	TCRBV18-01	TCRBJ02-07	tcr_4116859	7	1	0	0
CASSPLGDQETQYF	TCRBV18-01	TCRBJ02-05	tcr_4116860	15	2	0	0
CASSRQGVSYEQYF	TCRBV18-01	TCRBJ02-07	tcr_4116861	8	1	0	0
CASSLQRGEETQYF	TCRBV18-01	TCRBJ02-05	tcr_4116863	2	1	0	0
CASSSGTGFYEQYF	TCRBV18-01	TCRBJ02-07	tcr_4116868	10	1	0	0
CASSLVWDRAYEQYF	TCRBV05-01	TCRBJ02-07	tcr_4116444	2	1	0	0
CASSLWGQGQETQYF	TCRBV05-01	TCRBJ02-05	tcr_4116447	13	1	0	0
CASSPSGSYQETQYF	TCRBV05-01	TCRBJ02-05	tcr_4116451	2	1	0	0
CASSLVGTDKETQYF	TCRBV05-01	TCRBJ02-05	tcr_4116441	6	1	0	0
CASSLGDREVQPQHF	TCRBV05-01	TCRBJ01-05	tcr_4116439	6	1	0	0
CASSLAGRTEETQYF	TCRBV05-01	TCRBJ02-05	tcr_4116431	6	1	0	0
CASSLGQGVGETQYF	TCRBV05-01	TCRBJ02-05	tcr_4116434	37	1	0	0
CASSLGGGFQETQYF	TCRBV05-01	TCRBJ02-05	tcr_4116435	27	1	0	0
CASSLGSGSGYEQYF	TCRBV05-01	TCRBJ02-07	tcr_4116436	9	1	0	0
CASRRGTGSYEQYF	TCRBV06-05	TCRBJ02-07	tcr_2397386	25	1	0	0
CASSWANTGELFF	TCRBV19-01	TCRBJ02-02	tcr_4116421	10	1	0	0
CASSSSGGGTDTQYF	TCRBV13-01	TCRBJ02-03	tcr_4116460	8	1	0	0
CASSQGLAGGDEQFF	TCRBV09-01	TCRBJ02-01	tcr_4116483	3	1	0	0
CASSPRVGSYNEQFF	TCRBV09-01	TCRBJ02-01	tcr_4116490	2	1	0	0
CASSPGTGDYNEQFF	TCRBV09-01	TCRBJ02-01	tcr_4116491	4	1	0	0
CASSPGGTGAYEQYF	TCRBV09-01	TCRBJ02-07	tcr_4116493	7	2	0	0
CASSPRRTGGYEQYF	TCRBV09-01	TCRBJ02-07	tcr_4116489	2	1	0	0
CASSLGRDSSYEQYF	TCRBV13-01	TCRBJ02-07	tcr_4116464	4	1	0	0
CASSTAGGPTDTQYF	TCRBV09-01	TCRBJ02-03	tcr_4116476	2	1	0	0
CSAVGNYGYTF	TCRBV29-01	TCRBJ01-02	tcr_4116371	4	1	0	0
CASGVGETQYF	TCRBV07-02	TCRBJ02-05	tcr_4116364	3	1	0	0
CSVQGSDTQYF	TCRBV29-01	TCRBJ02-03	tcr_4116372	8	1	0	0
CSVDGNNEQFF	TCRBV29-01	TCRBJ02-01	tcr_4116375	14	2	0	0
CSVDLGGEQFF	TCRBV29-01	TCRBJ02-01	tcr_4116376	7	1	0	0
CSVVPSNEQFF	TCRBV29-01	TCRBJ02-01	tcr_4116377	8	1	0	0
CSVVPGPEAFF	TCRBV29-01	TCRBJ01-01	tcr_4116378	8	1	0	0
CASSGTDNSPLHF	TCRBV10-02	TCRBJ01-06	tcr_4116380	10	1	0	0
CASSSFHEQFF	TCRBV07-02	TCRBJ02-01	tcr_4116362	2	1	0	0
CSAYGGNTIYF	TCRBV20-01	TCRBJ01-03	tcr_4116346	2	1	0	0
CSGGASYEQYF	TCRBV20-01	TCRBJ02-07	tcr_4116348	9	1	0	0
CSGGEGYEQYF	TCRBV20-01	TCRBJ02-07	tcr_4116350	6	1	0	0
CSGANTGELFF	TCRBV20-01	TCRBJ02-02	tcr_4116351	6	1	0	0
CSGGRGYEQYF	TCRBV20-01	TCRBJ02-07	tcr_4116352	7	1	0	0
CSVVRTDTQYF	TCRBV20-01	TCRBJ02-03	tcr_4116353	5	1	0	0
CASTITDTQYF	TCRBV07-02	TCRBJ02-03	tcr_4116356	10	1	0	0
CASTSGETQYF	TCRBV07-02	TCRBJ02-05	tcr_4116357	11	1	0	0
CASSAKDTQYF	TCRBV07-02	TCRBJ02-03	tcr_4116360	5	1	0	0
CASSASSEQFF	TCRBV07-02	TCRBJ02-01	tcr_4116361	2	1	0	0
CASSKTGGYGYTF	TCRBV19-01	TCRBJ01-02	tcr_4116405	3	1	0	0
CASSYGTGYGYTF	TCRBV19-01	TCRBJ01-02	tcr_4116406	2	1	0	0
CASSIDEGDGYTF	TCRBV19-01	TCRBJ01-02	tcr_4116409	2	1	0	0
CASTDPNTGELFF	TCRBV19-01	TCRBJ02-02	tcr_4116402	11	1	0	0
CASSIGSEETQYF	TCRBV19-01	TCRBJ02-05	tcr_4116410	17	1	1	0
CASSITGAYGYTF	TCRBV19-01	TCRBJ01-02	tcr_4116413	33	1	0	0
CASSISRESPLHF	TCRBV19-01	TCRBJ01-06	tcr_4116414	2	1	0	0
CASSRGDQETQYF	TCRBV19-01	TCRBJ02-05	tcr_4116416	27	1	0	0
CASSIRVDSPLHF	TCRBV19-01	TCRBJ01-06	tcr_4116411	4	2	0	0
CASTPTGFDGYTF	TCRBV19-01	TCRBJ01-02	tcr_4116401	2	1	0	0
CAISGARTDTQYF	TCRBV10-03	TCRBJ02-03	tcr_4116385	2	1	0	0
CAIREQGAETQYF	TCRBV10-03	TCRBJ02-05	tcr_4116386	2	1	0	0
CAISEGFGETQYF	TCRBV10-03	TCRBJ02-05	tcr_4116387	5	1	0	0
CAISESGWDTQYF	TCRBV10-03	TCRBJ02-03	tcr_4116388	3	1	0	0
CASSLGGSGNTIYF	TCRBV07-02	TCRBJ01-03	tcr_166890	284	4	1	2
CASSGGTGDYNEQFF	TCRBV09-01	TCRBJ02-01	tcr_4116598	3	2	0	0
CASSASGRALNEQFF	TCRBV09-01	TCRBJ02-01	tcr_4116580	7	1	0	0
CASSALSGGTDTQYF	TCRBV09-01	TCRBJ02-03	tcr_4116585	4	1	0	0
CASSASGTSGYEQYF	TCRBV09-01	TCRBJ02-07	tcr_4116593	21	1	0	0
CASSGLAGLTDTQYF	TCRBV09-01	TCRBJ02-03	tcr_4116594	10	1	0	0
CASSGLAGFYNEQFF	TCRBV09-01	TCRBJ02-01	tcr_4116595	2	1	0	0
CASSVEGRGLETQYF	TCRBV09-01	TCRBJ02-05	tcr_4116615	5	1	0	0
CASSYTSGSYNEQFF	TCRBV09-01	TCRBJ02-01	tcr_4116643	4	1	0	0
CASSSRTSSTDTQYF	TCRBV09-01	TCRBJ02-03	tcr_4116646	2	1	0	0
CASSSGGTTYNEQFF	TCRBV09-01	TCRBJ02-01	tcr_4116650	3	1	0	0
CASSWGLAGEETQYF	TCRBV09-01	TCRBJ02-05	tcr_4116651	2	1	0	0
CASSSPRGMNTEAFF	TCRBV09-01	TCRBJ01-01	tcr_4116647	2	1	0	0
CASSYGDYEQYF	TCRBV06-06	TCRBJ02-07	tcr_2397222	58	1	0	0
CASSVAEGGNQPQHF	TCRBV09-01	TCRBJ01-05	tcr_4116637	3	1	0	0
CASSVVGGDQETQYF	TCRBV09-01	TCRBJ02-05	tcr_4116621	9	1	0	0
CASSVRDGTSYEQYF	TCRBV09-01	TCRBJ02-07	tcr_4116628	2	1	0	0
CASSVSGTGLTEAFF	TCRBV09-01	TCRBJ01-01	tcr_4116635	4	1	0	0
CASSAGTGGQETQYF	TCRBV09-01	TCRBJ02-05	tcr_4116521	25	2	0	0
CASSEGGASNQPQHF	TCRBV02-01	TCRBJ01-05	tcr_1430623	27	2	0	0
CASSAGTGPSYEQYF	TCRBV09-01	TCRBJ02-07	tcr_4116522	27	1	1	0
CASSASGTGVYGYTF	TCRBV09-01	TCRBJ01-02	tcr_4116525	6	1	0	0
CSARFVTEAFF	TCRBV20-01	TCRBJ01-01	tcr_4116526	5	1	0	0
CASSAGQGITYEQYF	TCRBV09-01	TCRBJ02-07	tcr_4116520	3	1	0	0
CASSATGTESYEQYF	TCRBV09-01	TCRBJ02-07	tcr_4116517	5	1	0	0
CASSRSGGGYNEQFF	TCRBV09-01	TCRBJ02-01	tcr_4116501	10	1	0	0
CASSLRTSGSYEQFF	TCRBV09-01	TCRBJ02-01	tcr_4116505	2	1	0	0
CASSEGGSAKNIQYF	TCRBV09-01	TCRBJ02-04	tcr_4116513	5	1	0	0
CASSAPGLGQETQYF	TCRBV09-01	TCRBJ02-05	tcr_4116514	2	1	0	0
CSVEGIGSSYNEQFF	TCRBV29-01	TCRBJ02-01	tcr_4116561	2	1	0	0
CASSGEGYGYTF	TCRBV02-01	TCRBJ01-02	tcr_2397290	52	1	2	0
CSVEVGTGGTYEQYF	TCRBV29-01	TCRBJ02-07	tcr_4116565	2	1	0	0
CSVAGTSGSYNEQFF	TCRBV29-01	TCRBJ02-01	tcr_4116573	14	1	0	0
CASSGDGPSYNEQFF	TCRBV09-01	TCRBJ02-01	tcr_4116656	2	1	0	0
CASSDRNTEAFF	TCRBV18-01	TCRBJ01-01	tcr_2397304	29	1	0	0
CSVEDRQGPNYGYTF	TCRBV29-01	TCRBJ01-02	tcr_4116554	5	1	0	0
CSAGYTGELFF	TCRBV20-01	TCRBJ02-02	tcr_4116344	19	1	0	0
CASSWGRSYGYTF	TCRBV27-01	TCRBJ01-02	tcr_4117385	5	1	0	0
CASSLSMAYEQYF	TCRBV27-01	TCRBJ02-07	tcr_4117390	9	1	0	0
CASSLQGPNIQYF	TCRBV27-01	TCRBJ02-04	tcr_4117394	3	1	0	0
CASRGGEYQPQHF	TCRBV28-01	TCRBJ01-05	tcr_4117396	3	1	0	0
CASSLRGNNEQYF	TCRBV27-01	TCRBJ02-07	tcr_4117393	2	1	0	0
CASSWTENYEQYF	TCRBV27-01	TCRBJ02-07	tcr_4117381	4	1	0	0
CASSPGHPYEQYF	TCRBV27-01	TCRBJ02-07	tcr_4117366	11	1	0	0
CASSPGTGDGYTF	TCRBV27-01	TCRBJ01-02	tcr_4117367	30	1	1	0
CASSPTRGYEQYF	TCRBV27-01	TCRBJ02-07	tcr_4117368	5	1	0	0
CASSPGSGGEQYF	TCRBV27-01	TCRBJ02-07	tcr_4117370	3	1	0	0
CASSVQGANEQYF	TCRBV27-01	TCRBJ02-07	tcr_4117374	2	1	0	0
CASSYRGNYGYTF	TCRBV27-01	TCRBJ01-02	tcr_4117375	48	1	0	1
CASSSQGAYEQYF	TCRBV27-01	TCRBJ02-07	tcr_4117376	42	1	2	0
CASSSTVNYGYTF	TCRBV27-01	TCRBJ01-02	tcr_4117377	47	2	0	1
CASSSGGGGELFF	TCRBV27-01	TCRBJ02-02	tcr_4117378	4	1	0	0
CASSSQGPYEQYF	TCRBV27-01	TCRBJ02-07	tcr_4117379	52	1	0	0
CASSSADSYEQYF	TCRBV27-01	TCRBJ02-07	tcr_4117380	25	1	0	0
CASRSTGLYGYTF	TCRBV28-01	TCRBJ01-02	tcr_4117401	8	1	0	0
CASSLASGLTYEQYF	TCRBV11-02	TCRBJ02-07	tcr_4117425	4	1	0	0
CASSLAGGGSYEQYF	TCRBV11-02	TCRBJ02-07	tcr_4117427	20	1	0	0
CASSLGLAGVDEQFF	TCRBV11-02	TCRBJ02-01	tcr_4117428	11	1	1	0
CASSLVIASYNEQFF	TCRBV11-02	TCRBJ02-01	tcr_4117431	2	1	0	0
CASSQEVLGTYEQYF	TCRBV04-03	TCRBJ02-07	tcr_4117435	2	1	0	0
CASSQDRDRDTEAFF	TCRBV04-03	TCRBJ01-01	tcr_4117436	6	1	0	0
CASSLDRGGYQPQHF	TCRBV11-02	TCRBJ01-05	tcr_4117423	2	1	0	0
CASSLEPANTGELFF	TCRBV11-02	TCRBJ02-02	tcr_4117422	4	1	0	0
CASSAQGDTGELFF	TCRBV07-09	TCRBJ02-02	tcr_4117362	2	1	0	0
CASSLGGEIDTQYF	TCRBV07-09	TCRBJ02-03	tcr_4117360	2	1	0	0
CASSEALVGETQYF	TCRBV02-01	TCRBJ02-05	tcr_4117303	10	1	0	0
CASSATGVGETQYF	TCRBV02-01	TCRBJ02-05	tcr_4117304	7	1	0	0
CASSGTGASYEQYF	TCRBV02-01	TCRBJ02-07	tcr_4117305	10	1	0	0
CASSLQGAGETQYF	TCRBV02-01	TCRBJ02-05	tcr_4117307	26	1	1	0
CASSVPGELFF	TCRBV18-01	TCRBJ02-02	tcr_4117314	4	1	0	0
CAWRRGYGYTF	TCRBV30-01	TCRBJ01-02	tcr_4117317	24	1	0	0
CAWRRSYEQYF	TCRBV30-01	TCRBJ02-07	tcr_4117318	43	1	0	0
CASSERQAQETQYF	TCRBV02-01	TCRBJ02-05	tcr_4117301	4	1	0	0
CASSPGPSYGYTF	TCRBV27-01	TCRBJ01-02	tcr_2396540	14	1	1	0
CASTGQGGTGELFF	TCRBV02-01	TCRBJ02-02	tcr_4117289	14	1	0	0
CASRAGLASYEQYF	TCRBV02-01	TCRBJ02-07	tcr_4117292	6	1	0	0
CASSPRGLADTQYF	TCRBV02-01	TCRBJ02-03	tcr_4117294	2	1	0	0
CASRAGGNTGELFF	TCRBV02-01	TCRBJ02-02	tcr_4117298	23	1	0	0
CASSIGTTDTQYF	TCRBV27-01	TCRBJ02-03	tcr_4117344	2	1	0	0
CASSISNTGELFF	TCRBV27-01	TCRBJ02-02	tcr_4117345	8	1	0	0
CASSQDRGQETQYF	TCRBV07-09	TCRBJ02-05	tcr_4117347	9	1	0	0
CASSPLAGDNEQFF	TCRBV07-09	TCRBJ02-01	tcr_4117348	3	1	0	0
CASSPLGGSDGYTF	TCRBV07-09	TCRBJ01-02	tcr_4117355	5	1	0	0
CASSLVRGSGEQFF	TCRBV07-09	TCRBJ02-01	tcr_4117359	2	1	0	0
CASSKTGGYGYTF	TCRBV27-01	TCRBJ01-02	tcr_4117341	10	1	0	0
CASRGQPTDTQYF	TCRBV27-01	TCRBJ02-03	tcr_4117340	5	1	0	0
CAWSVNAEAFF	TCRBV30-01	TCRBJ01-01	tcr_4117323	14	1	0	0
CAWSVQGELFF	TCRBV30-01	TCRBJ02-02	tcr_4117324	6	1	0	0
CAWRDFYGYTF	TCRBV30-01	TCRBJ01-02	tcr_4117325	6	1	0	0
CAWGPNQPQHF	TCRBV30-01	TCRBJ01-05	tcr_4117328	11	1	0	0
CASKLSSTDTQYF	TCRBV27-01	TCRBJ02-03	tcr_4117332	7	1	0	0
CASSPSGYYEQYF	TCRBV27-01	TCRBJ02-07	tcr_4117336	10	1	0	0
CASSRRTNYGYTF	TCRBV27-01	TCRBJ01-02	tcr_4117337	3	1	0	0
CAWSPADGYTF	TCRBV30-01	TCRBJ01-02	tcr_4117321	4	1	0	0
CATSRRTGRNEQFF	TCRBV15-01	TCRBJ02-01	tcr_4117442	3	1	0	0
CASSRDRQETQYF	TCRBV04-01	TCRBJ02-05	tcr_4117543	14	1	0	0
CASSPTGANVLTF	TCRBV04-01	TCRBJ02-06	tcr_4117545	11	1	0	0
CASSSDRDTEAFF	TCRBV06-01	TCRBJ01-01	tcr_2396270	11	1	0	0
CASSLQGQTQYF	TCRBV05-01	TCRBJ02-05	tcr_4117552	6	1	0	0
CASSLRGYTQYF	TCRBV05-01	TCRBJ02-03	tcr_4117553	3	1	0	0
CASSLRVHEQFF	TCRBV05-01	TCRBJ02-01	tcr_4117554	7	1	0	0
CASSLGGTEQFF	TCRBV05-01	TCRBJ02-01	tcr_4117555	24	1	0	0
CASSQVGTGEQYF	TCRBV04-01	TCRBJ02-07	tcr_4117540	8	1	0	0
CASSQAGLSSYEQYF	TCRBV04-02	TCRBJ02-07	tcr_4117524	11	1	0	0
CASSQEYWETQYF	TCRBV04-03	TCRBJ02-05	tcr_4117526	2	1	0	0
CASSQDRVETQYF	TCRBV04-03	TCRBJ02-05	tcr_4117527	17	1	0	0
CASSRRTGDGYTF	TCRBV04-03	TCRBJ01-02	tcr_4117529	5	1	0	0
CASSQASDYEQYF	TCRBV04-02	TCRBJ02-07	tcr_4117532	4	1	0	0
CASSQVSRNEQFF	TCRBV04-02	TCRBJ02-01	tcr_4117533	3	1	0	0
CASSQGRNTEAFF	TCRBV04-02	TCRBJ01-01	tcr_4117534	80	2	0	0
CASSHDRGTEAFF	TCRBV04-02	TCRBJ01-01	tcr_4117535	6	1	0	0
CASSQTYQETQYF	TCRBV04-01	TCRBJ02-05	tcr_4117537	5	1	0	0
CASSQQGPETQYF	TCRBV04-01	TCRBJ02-05	tcr_4117538	2	1	0	0
CASSLQGNTIYF	TCRBV05-01	TCRBJ01-03	tcr_4117558	44	1	0	1
CASSLAGATDTQYF	TCRBV07-07	TCRBJ02-03	tcr_4117582	11	1	0	0
CASSSGAGANVLTF	TCRBV07-07	TCRBJ02-06	tcr_4117584	7	1	0	0
CASSSGQGTDTQYF	TCRBV07-07	TCRBJ02-03	tcr_4117585	12	2	0	0
CASSLLQGRETQYF	TCRBV07-07	TCRBJ02-05	tcr_4117587	2	1	0	0
CASSFRQGAYEQYF	TCRBV07-07	TCRBJ02-07	tcr_4117589	4	1	0	0
CSVEGLAGGPAYNEQFF	TCRBV29-01	TCRBJ02-01	tcr_4117562	2	1	0	0
CASSRDYSTDTQYF	TCRBV13-01	TCRBJ02-03	tcr_4117576	6	1	0	0
CASSLSGVTEAFF	TCRBV27-01	TCRBJ01-01	tcr_2396299	80	3	0	0
CASSQGLAGEETQYF	TCRBV04-02	TCRBJ02-05	tcr_4117520	40	3	0	0
CATSPRQGGNEQFF	TCRBV15-01	TCRBJ02-01	tcr_4117468	2	1	0	0
CATSRGQGFHEQYF	TCRBV15-01	TCRBJ02-07	tcr_4117470	2	1	0	0
CATSRGQGDYGYTF	TCRBV15-01	TCRBJ01-02	tcr_4117463	46	1	1	0
CATSEGGGNQPQHF	TCRBV15-01	TCRBJ01-05	tcr_4117473	5	1	0	0
CATSGQGSTDTQYF	TCRBV15-01	TCRBJ02-03	tcr_4117479	3	1	0	0
CATSSPGRSYGYTF	TCRBV15-01	TCRBJ01-02	tcr_4117461	3	1	0	0
CATSRERGTGELFF	TCRBV15-01	TCRBJ02-02	tcr_4117447	26	1	0	0
CATSRDSLQETQYF	TCRBV15-01	TCRBJ02-05	tcr_4117450	10	1	0	0
CATSRDSVSTEAFF	TCRBV15-01	TCRBJ01-01	tcr_4117451	2	1	0	0
CASSPPEGVTEAFF	TCRBV18-01	TCRBJ01-01	tcr_2396370	2	1	0	0
CATSRDQTSYEQYF	TCRBV15-01	TCRBJ02-07	tcr_4117452	5	1	0	0
CATSRGGRGQPQHF	TCRBV15-01	TCRBJ01-05	tcr_4117456	7	1	0	0
CATSRVSVGETQYF	TCRBV15-01	TCRBJ02-05	tcr_4117458	3	1	0	0
CASSQDPQGAYEQYF	TCRBV04-02	TCRBJ02-07	tcr_4117509	5	1	0	0
CASSQDGGQYNEQFF	TCRBV04-02	TCRBJ02-01	tcr_4117514	2	1	0	0
CASSQDYAGDYGYTF	TCRBV04-02	TCRBJ01-02	tcr_4117515	2	1	0	0
CASSLRDTGELFF	TCRBV27-01	TCRBJ02-02	tcr_2396303	35	2	0	0
CASSQEGGTQETQYF	TCRBV04-02	TCRBJ02-05	tcr_4117502	5	1	0	0
CASSQDLGREETQYF	TCRBV04-03	TCRBJ02-05	tcr_4117484	15	1	0	0
CASSQGPAGTDTQYF	TCRBV04-03	TCRBJ02-03	tcr_4117487	5	1	0	0
CASSQPGQANTEAFF	TCRBV04-02	TCRBJ01-01	tcr_4117499	6	1	0	0
CASSQERGQAYEQYF	TCRBV04-02	TCRBJ02-07	tcr_4117501	2	1	0	0
CASSAGQGGTEAFF	TCRBV07-02	TCRBJ01-01	tcr_4117068	8	1	0	0
CASSVTSGPYEQYF	TCRBV07-02	TCRBJ02-07	tcr_4117071	8	1	0	0
CASSSSGHQETQYF	TCRBV07-02	TCRBJ02-05	tcr_4117081	6	1	0	0
CASSSEGGTGELFF	TCRBV07-02	TCRBJ02-02	tcr_4117074	3	1	0	0
CASSLSAAGETQYF	TCRBV07-02	TCRBJ02-05	tcr_4117062	2	1	0	0
CASSLAAGGTEAFF	TCRBV07-09	TCRBJ01-01	tcr_2396806	45	2	0	0
CASTLAGGPDTQYF	TCRBV07-02	TCRBJ02-03	tcr_4117049	4	1	0	0
CASSPRGGSYEQYF	TCRBV07-02	TCRBJ02-07	tcr_4117055	53	1	1	0
CASSPGLAEDTQYF	TCRBV07-02	TCRBJ02-03	tcr_4117058	4	1	0	0
CASSWGQPQETQYF	TCRBV07-02	TCRBJ02-05	tcr_4117082	2	1	0	0
CASSLSGGVETQYF	TCRBV07-02	TCRBJ02-05	tcr_4117085	11	3	0	0
CASSLGYGNYGYTF	TCRBV07-02	TCRBJ01-02	tcr_4117105	6	1	0	0
CASSLVAGGNEQFF	TCRBV07-02	TCRBJ02-01	tcr_4117107	17	1	0	0
CASSLVGSGDEQFF	TCRBV07-02	TCRBJ02-01	tcr_4117108	6	1	0	0
CASSLYRAGTEAFF	TCRBV07-02	TCRBJ01-01	tcr_4117110	5	1	0	0
CASSLYAGNYGYTF	TCRBV07-02	TCRBJ01-02	tcr_4117111	2	1	0	0
CASSLGWGSETQYF	TCRBV07-02	TCRBJ02-05	tcr_4117104	2	1	0	0
CASSFGSFQETQYF	TCRBV07-02	TCRBJ02-05	tcr_4117114	2	1	0	0
CASSFSGGYNEQFF	TCRBV07-02	TCRBJ02-01	tcr_4117115	26	2	0	0
CASSLRQTGNTIYF	TCRBV07-02	TCRBJ01-03	tcr_4117117	5	1	0	0
CASSLARTGDEQYF	TCRBV07-02	TCRBJ02-07	tcr_4117119	3	1	0	0
CASSLGSLRETQYF	TCRBV07-02	TCRBJ02-05	tcr_4117103	11	2	0	0
CASSLGGRRETQYF	TCRBV07-02	TCRBJ02-05	tcr_4117102	35	2	0	0
CASSLGGLKETQYF	TCRBV07-02	TCRBJ02-05	tcr_4117101	8	1	1	0
CASSLIRGGNEQFF	TCRBV07-02	TCRBJ02-01	tcr_4117086	6	1	0	0
CASSLLAGSYEQYF	TCRBV07-02	TCRBJ02-07	tcr_4117090	61	1	0	0
CASSLLGNTDTQYF	TCRBV07-02	TCRBJ02-03	tcr_4117092	5	1	0	0
CASSLDRGSNEQFF	TCRBV07-02	TCRBJ02-01	tcr_4117094	10	1	0	0
CASSLETAGNTIYF	TCRBV07-02	TCRBJ01-03	tcr_4117095	6	1	0	0
CASSLAGEGETQYF	TCRBV07-02	TCRBJ02-05	tcr_4117097	22	3	0	0
CASSLAGLPDTQYF	TCRBV07-02	TCRBJ02-03	tcr_4117098	5	1	0	0
CASSLAGARAEAFF	TCRBV07-02	TCRBJ01-01	tcr_4117099	3	1	0	0
CASSFSGSTETQYF	TCRBV07-02	TCRBJ02-05	tcr_4117121	2	1	0	0
CAWSGTGTYGYTF	TCRBV30-01	TCRBJ01-02	tcr_4116988	15	2	0	0
CAWSGTGAYGYTF	TCRBV30-01	TCRBJ01-02	tcr_4116989	9	1	0	0
CAWSVTGAGELFF	TCRBV30-01	TCRBJ02-02	tcr_4116991	24	3	0	0
CAWSVISSYEQYF	TCRBV30-01	TCRBJ02-07	tcr_4116992	12	1	0	0
CAWSGDRGNEQFF	TCRBV30-01	TCRBJ02-01	tcr_4116987	7	1	0	0
CAWSVGDGYEQYF	TCRBV30-01	TCRBJ02-07	tcr_4116997	17	2	0	0
CAWSVGGRSEAFF	TCRBV30-01	TCRBJ01-01	tcr_4116998	3	1	0	0
CAWSVTAADTQYF	TCRBV30-01	TCRBJ02-03	tcr_4116999	4	1	0	0
CAWSSGQAYGYTF	TCRBV30-01	TCRBJ01-02	tcr_4117003	3	1	0	0
CAWSVGHGYEQYF	TCRBV30-01	TCRBJ02-07	tcr_4116996	2	1	0	0
CAWSGRVGETQYF	TCRBV30-01	TCRBJ02-05	tcr_4116986	9	1	0	0
CAWSGTGGSGYTF	TCRBV30-01	TCRBJ01-02	tcr_4116985	2	2	0	0
CAWSAGQNTEAFF	TCRBV30-01	TCRBJ01-01	tcr_4116984	37	2	0	0
CASSDRLSGANVLTF	TCRBV02-01	TCRBJ02-06	tcr_2396886	10	1	0	0
CAWSRTGTDTQYF	TCRBV30-01	TCRBJ02-03	tcr_4116974	16	1	0	0
CAWSEGGDQPQHF	TCRBV30-01	TCRBJ01-05	tcr_4116979	36	2	0	0
CAWSADGFYGYTF	TCRBV30-01	TCRBJ01-02	tcr_4116982	4	1	0	0
CAWSAGQGDEQYF	TCRBV30-01	TCRBJ02-07	tcr_4116983	11	1	0	0
CASSLSSPYEQYF	TCRBV27-01	TCRBJ02-07	tcr_167008	74	5	1	2
CASSPGTLQETQYF	TCRBV07-08	TCRBJ02-05	tcr_4117030	10	2	0	0
CASSLALDTGELFF	TCRBV07-08	TCRBJ02-02	tcr_4117038	5	1	0	0
CASSLAPGPYEQYF	TCRBV07-08	TCRBJ02-07	tcr_4117039	11	1	0	0
CASSLGWGTGELFF	TCRBV11-03	TCRBJ02-02	tcr_4117024	8	1	1	0
CASSLDLRTDTQYF	TCRBV11-03	TCRBJ02-03	tcr_4117022	4	1	0	0
CAWDRGSNSPLHF	TCRBV30-01	TCRBJ01-06	tcr_4117011	11	2	0	0
CASSQELRYEQYF	TCRBV04-01	TCRBJ02-07	tcr_2396834	11	1	0	0
CASSQERNQPQHF	TCRBV04-01	TCRBJ01-05	tcr_2396832	57	1	0	0
CASSSGQGSETQYF	TCRBV11-03	TCRBJ02-05	tcr_4117020	5	1	0	0
CASSPRGATGELFF	TCRBV07-03	TCRBJ02-02	tcr_4117226	5	1	0	0
CASSPQAGTGELFF	TCRBV07-03	TCRBJ02-02	tcr_4117227	5	1	0	0
CASSPLPSYNEQFF	TCRBV07-03	TCRBJ02-01	tcr_4117228	6	1	0	0
CASSPGTSGTEQFF	TCRBV07-03	TCRBJ02-01	tcr_4117231	2	1	0	0
CASSSGRDTGELFF	TCRBV07-03	TCRBJ02-02	tcr_4117237	7	1	0	0
CASSSPDSYNEQFF	TCRBV07-03	TCRBJ02-01	tcr_4117238	6	1	0	0
CASSLSSGGETQYF	TCRBV07-09	TCRBJ02-05	tcr_4117204	39	1	0	0
CASSPTEGAYEQYF	TCRBV13-01	TCRBJ02-07	tcr_167039	69	8	8	8
CASSQDRGRETQYF	TCRBV07-09	TCRBJ02-05	tcr_4117211	4	1	0	0
CASSLKARGTEAFF	TCRBV07-03	TCRBJ01-01	tcr_4117240	2	1	0	0
CASSLTGWGETQYF	TCRBV07-03	TCRBJ02-05	tcr_4117245	6	1	0	0
CASSLTADQETQYF	TCRBV07-03	TCRBJ02-05	tcr_4117246	7	3	0	0
CASSLTSLTGELFF	TCRBV07-03	TCRBJ02-02	tcr_4117248	8	1	1	0
CASSLRGSRDEQFF	TCRBV07-03	TCRBJ02-01	tcr_4117251	5	2	0	0
CASSPTGATGELFF	TCRBV07-02	TCRBJ02-02	tcr_4117255	9	1	0	0
CASSFGPSSYEQYF	TCRBV07-09	TCRBJ02-07	tcr_4117202	7	1	0	0
CASSPGGGQETQYF	TCRBV07-06	TCRBJ02-05	tcr_4117145	18	1	0	0
CASSLDPYQETQYF	TCRBV07-06	TCRBJ02-05	tcr_4117153	2	1	0	0
CASSLGTGTDTQYF	TCRBV07-06	TCRBJ02-03	tcr_4117155	68	2	0	0
CASSLGDRVGEQYF	TCRBV07-06	TCRBJ02-07	tcr_4117158	6	1	0	0
CASSLTGAAGELFF	TCRBV07-09	TCRBJ02-02	tcr_4117185	6	1	0	0
CASSLIASSYEQYF	TCRBV07-09	TCRBJ02-07	tcr_4117186	7	1	0	0
CASSLPGANTEAFF	TCRBV07-09	TCRBJ01-01	tcr_4117187	23	1	0	0
CASSLEQGAYEQYF	TCRBV07-09	TCRBJ02-07	tcr_4117188	25	1	0	0
CASSLAGAHYGYTF	TCRBV07-09	TCRBJ01-02	tcr_4117191	10	1	0	0
CASSLAGAGYEQYF	TCRBV07-09	TCRBJ02-07	tcr_4117192	35	1	0	0
CASSLAGGSETQYF	TCRBV07-09	TCRBJ02-05	tcr_4117193	42	2	0	0
CASSLAGSGGEQFF	TCRBV07-09	TCRBJ02-01	tcr_4117194	5	1	0	0
CASSLGAGDQPQHF	TCRBV07-09	TCRBJ01-05	tcr_4117196	34	1	0	0
CASSSGLAYNEQFF	TCRBV07-09	TCRBJ02-01	tcr_4117182	19	1	0	1
CASNPSGGQETQYF	TCRBV07-09	TCRBJ02-05	tcr_4117165	3	1	0	0
CASSRLALGETQYF	TCRBV07-09	TCRBJ02-05	tcr_4117169	3	1	0	0
CASSQLAVQETQYF	TCRBV07-09	TCRBJ02-05	tcr_4117171	3	1	0	0
CASSYRRGGETQYF	TCRBV07-09	TCRBJ02-05	tcr_4117176	3	1	0	0
CASSSDRGPETQYF	TCRBV07-09	TCRBJ02-05	tcr_4117178	5	1	0	0
CASSSRWGGETQYF	TCRBV07-09	TCRBJ02-05	tcr_4117183	2	1	0	0
CSAESGEKLFF	TCRBV20-01	TCRBJ01-04	tcr_4116342	5	1	0	0
CSAETSYEQYF	TCRBV20-01	TCRBJ02-07	tcr_4116341	13	1	0	0
CAWSGLAGSTDTQYF	TCRBV30-01	TCRBJ02-03	tcr_4115525	38	1	0	0
CASSRDGTGELFF	TCRBV07-03	TCRBJ02-02	tcr_4115496	10	1	0	0
CASGLAGAGELFF	TCRBV07-03	TCRBJ02-02	tcr_4115498	2	1	0	0
CASSLLAGETQYF	TCRBV02-01	TCRBJ02-05	tcr_4115504	6	2	1	0
CASSVGETDTQYF	TCRBV02-01	TCRBJ02-03	tcr_4115505	3	1	0	0
CASSFSLSDTQYF	TCRBV07-03	TCRBJ02-03	tcr_4115493	2	1	0	0
CASSLVAGDEQFF	TCRBV07-03	TCRBJ02-01	tcr_4115491	8	1	0	0
CASSLEGLGANVLTF	TCRBV05-04	TCRBJ02-06	tcr_4115438	7	1	0	0
CASSARGSGEQYF	TCRBV11-02	TCRBJ02-07	tcr_4115444	2	1	1	0
CASSSGFGETQYF	TCRBV11-02	TCRBJ02-05	tcr_4115445	3	1	0	0
CASSLVSGAQETQYF	TCRBV05-04	TCRBJ02-05	tcr_4115431	4	1	0	0
CASSLWENQPQHF	TCRBV11-02	TCRBJ01-05	tcr_4115421	12	2	1	0
CASSAAGTSQETQYF	TCRBV05-04	TCRBJ02-05	tcr_4115424	2	1	0	0
CASSYGQGGTDTQYF	TCRBV05-04	TCRBJ02-03	tcr_4115427	4	1	0	0
CASSPGRRNEQFF	TCRBV07-03	TCRBJ02-01	tcr_4115476	2	1	0	0
CASSRTSDNEQFF	TCRBV07-03	TCRBJ02-01	tcr_4115478	14	1	0	0
CASSRDRVDTQYF	TCRBV07-03	TCRBJ02-03	tcr_4115479	5	1	0	0
CASSLNRNYGYTF	TCRBV07-03	TCRBJ01-02	tcr_4115486	13	1	0	0
CASSLTLGGELFF	TCRBV07-03	TCRBJ02-02	tcr_4115487	21	1	0	0
CASSLTREETQYF	TCRBV07-03	TCRBJ02-05	tcr_4115488	127	2	1	0
CASSLLSQETQYF	TCRBV07-03	TCRBJ02-05	tcr_4115489	19	2	0	0
CASSFREGTEAFF	TCRBV07-08	TCRBJ01-01	tcr_4115471	8	1	0	0
CASSRQGADTQYF	TCRBV11-03	TCRBJ02-03	tcr_4115455	7	2	0	0
CASSLTPTDTQYF	TCRBV11-03	TCRBJ02-03	tcr_4115457	5	1	0	0
CASSYQGGETQYF	TCRBV11-03	TCRBJ02-05	tcr_4115460	3	1	0	0
CASSPGQGGTQYF	TCRBV07-08	TCRBJ02-05	tcr_4115464	2	1	0	0
CASSLSALNTGELFF	TCRBV27-01	TCRBJ02-02	tcr_2398312	3	1	0	0
CASSPGLAGLNTGELFF	TCRBV02-01	TCRBJ02-02	tcr_4115676	4	1	0	0
CASSEALLAGDTGELFF	TCRBV02-01	TCRBJ02-02	tcr_4115680	2	1	0	0
CASSGLAGGTSTDTQYF	TCRBV02-01	TCRBJ02-03	tcr_4115682	3	1	0	0
CASSAQGSETQYF	TCRBV05-01	TCRBJ02-05	tcr_4115655	8	1	0	0
CASSSQGEETQYF	TCRBV05-01	TCRBJ02-05	tcr_4115658	69	1	0	0
CASSLALDEKLFF	TCRBV05-01	TCRBJ01-04	tcr_4115659	6	1	0	0
CASSLWTEETQYF	TCRBV05-01	TCRBJ02-05	tcr_4115662	23	1	1	0
CASSFDFTDTQYF	TCRBV05-01	TCRBJ02-03	tcr_4115664	7	1	0	0
CASRGDSTYEQYF	TCRBV05-01	TCRBJ02-07	tcr_4115665	8	1	0	0
CASSPGDDYGYTF	TCRBV07-03	TCRBJ01-02	tcr_4115605	2	1	0	0
CASSLEGQETQYF	TCRBV05-06	TCRBJ02-05	tcr_4115634	33	2	0	0
CASSLGGLETQYF	TCRBV05-06	TCRBJ02-05	tcr_4115635	57	3	2	0
CASSLDIAQPQHF	TCRBV11-02	TCRBJ01-05	tcr_4115637	2	1	0	0
CASSFGQSNEQFF	TCRBV05-06	TCRBJ02-01	tcr_4115641	4	1	0	0
CASRGTGVTEAFF	TCRBV05-06	TCRBJ01-01	tcr_4115642	3	1	0	0
CASSLRPQETQYF	TCRBV05-05	TCRBJ02-05	tcr_4115646	3	1	0	0
CASSLGAQETQYF	TCRBV05-05	TCRBJ02-05	tcr_4115648	11	1	0	0
CASSLWGGNEQFF	TCRBV05-05	TCRBJ02-01	tcr_4115649	2	1	0	0
CASSPGLAGEQYF	TCRBV14-01	TCRBJ02-07	tcr_4115614	16	1	0	0
CASSRGGGYEQYF	TCRBV05-04	TCRBJ02-07	tcr_4115619	17	1	0	0
CASSAPGVYEQYF	TCRBV05-04	TCRBJ02-07	tcr_4115620	2	1	0	0
CASSLPDQETQYF	TCRBV05-04	TCRBJ02-05	tcr_4115623	20	1	0	0
CASSLGGESPLHF	TCRBV05-04	TCRBJ01-06	tcr_4115625	3	1	0	0
CASSLGRADTQYF	TCRBV05-04	TCRBJ02-03	tcr_4115626	20	1	0	0
CASSRTPTEAFF	TCRBV07-09	TCRBJ01-01	tcr_4115191	4	1	0	0
CSSSPTGDEQFF	TCRBV07-09	TCRBJ02-01	tcr_4115195	4	2	0	0
CASSVASSRELFF	TCRBV09-01	TCRBJ02-02	tcr_4115190	2	1	0	0
CASSVGPAREQYF	TCRBV09-01	TCRBJ02-07	tcr_4115201	6	1	0	0
CASSLGLGDEQFF	TCRBV09-01	TCRBJ02-01	tcr_4115203	3	1	0	0
CASSFPGADTQYF	TCRBV09-01	TCRBJ02-03	tcr_4115204	4	1	0	0
CASSVLAGGELFF	TCRBV09-01	TCRBJ02-02	tcr_4115188	5	1	0	1
CASSVTGSGGYTF	TCRBV09-01	TCRBJ01-02	tcr_4115187	6	1	1	0
CASSEQGTGELFF	TCRBV09-01	TCRBJ02-02	tcr_4115172	16	3	0	0
CASSAQGRYGYTF	TCRBV09-01	TCRBJ01-02	tcr_4115175	12	1	0	0
CASSAQGADTQYF	TCRBV09-01	TCRBJ02-03	tcr_4115176	23	1	0	0
CASSARAHNEQFF	TCRBV09-01	TCRBJ02-01	tcr_4115177	2	1	0	0
CASSAGFSYEQYF	TCRBV09-01	TCRBJ02-07	tcr_4115179	6	1	0	0
CASSAQDTDTQYF	TCRBV09-01	TCRBJ02-03	tcr_4115182	2	1	0	0
CASSAQGVGGYTF	TCRBV09-01	TCRBJ01-02	tcr_4115183	6	2	0	0
CASSALEGTEAFF	TCRBV09-01	TCRBJ01-01	tcr_4115184	4	1	0	0
CASSGTSVDTQYF	TCRBV09-01	TCRBJ02-03	tcr_4115185	5	1	0	0
CASSLPGQGWETQYF	TCRBV05-06	TCRBJ02-05	tcr_4115245	2	1	0	0
CASSFSGGATDTQYF	TCRBV05-04	TCRBJ02-03	tcr_4115229	22	1	0	0
CASSLGAGDTDTQYF	TCRBV05-04	TCRBJ02-03	tcr_4115228	6	1	1	1
CASSQGLAGVDTQYF	TCRBV05-04	TCRBJ02-03	tcr_4115217	4	1	0	0
CASSLDSGAGNTIYF	TCRBV05-04	TCRBJ01-03	tcr_4115222	8	1	0	0
CASSLAGARNEKLFF	TCRBV05-04	TCRBJ01-04	tcr_4115223	3	1	0	0
CASSLGGGQTDTQYF	TCRBV05-04	TCRBJ02-03	tcr_4115225	4	1	0	0
CASSLGRTGSYEQYF	TCRBV05-04	TCRBJ02-07	tcr_4115226	11	1	0	0
CASSLGTGDSYEQYF	TCRBV05-04	TCRBJ02-07	tcr_4115227	8	2	0	0
CASSWGTGGTDTQYF	TCRBV05-06	TCRBJ02-03	tcr_4115248	12	1	0	0
CASSLGGAGGRYNEQFF	TCRBV05-01	TCRBJ02-01	tcr_4115100	2	1	0	0
CASSPGAAYEQYF	TCRBV09-01	TCRBJ02-07	tcr_4115167	12	1	0	0
CASSPDAYNEQFF	TCRBV09-01	TCRBJ02-01	tcr_4115163	3	1	0	0
CASSPTGDNEQFF	TCRBV09-01	TCRBJ02-01	tcr_4115164	3	2	0	0
CASSPRLSYEQYF	TCRBV09-01	TCRBJ02-07	tcr_4115165	14	2	0	0
CASSSGTGASNQPQHF	TCRBV06-06	TCRBJ01-05	tcr_4115131	3	1	0	0
CSVEGLAGANTGELFF	TCRBV29-01	TCRBJ02-02	tcr_4115139	4	1	0	0
CSVEGLAGGAYNEQFF	TCRBV29-01	TCRBJ02-01	tcr_4115140	5	1	0	0
CAWNSGTGNTGELFF	TCRBV30-01	TCRBJ02-02	tcr_4115351	3	1	0	0
CAWSTGLSGANVLTF	TCRBV30-01	TCRBJ02-06	tcr_4115370	4	1	0	0
CAWSVGTPNTDTQYF	TCRBV30-01	TCRBJ02-03	tcr_4115395	2	1	0	0
CAWSVGGPSSYEQYF	TCRBV30-01	TCRBJ02-07	tcr_4115399	3	1	0	0
CAWSVAGARTDTQYF	TCRBV30-01	TCRBJ02-03	tcr_4115400	10	1	0	0
CAWSVGGRTYNEQFF	TCRBV30-01	TCRBJ02-01	tcr_4115401	10	1	0	1
CASSYGLNTEAFF	TCRBV06-05	TCRBJ01-01	tcr_166613	284	6	7	2
CAWSLLAGPYNEQFF	TCRBV30-01	TCRBJ02-01	tcr_4115407	7	1	0	0
CAWSVLSGRTDTQYF	TCRBV30-01	TCRBJ02-03	tcr_4115391	8	1	0	0
CAWSVLGQGPGELFF	TCRBV30-01	TCRBJ02-02	tcr_4115390	2	1	0	0
CAWSPPGGSNQPQHF	TCRBV30-01	TCRBJ01-05	tcr_4115378	8	1	0	0
CASSVGVGLSEAFF	TCRBV09-01	TCRBJ01-01	tcr_1430572	2	4	0	0
CAWSVRLAGEETQYF	TCRBV30-01	TCRBJ02-05	tcr_4115384	4	1	0	0
CASSAGTSGYNEQFF	TCRBV05-05	TCRBJ02-01	tcr_4115272	3	1	0	0
CASSPRQNTEAFF	TCRBV18-01	TCRBJ01-01	tcr_166582	215	3	4	3
CASSLGTGGIQPQHF	TCRBV05-06	TCRBJ01-05	tcr_4115253	6	1	0	0
CASSLTGGGTDTQYF	TCRBV05-06	TCRBJ02-03	tcr_4115254	22	1	0	0
CASSNYEQYF	TCRBV19-01	TCRBJ02-07	tcr_4115320	7	2	0	0
CATSREHEQYF	TCRBV15-01	TCRBJ02-07	tcr_4115321	10	1	0	0
CSASGEQFF	TCRBV20-01	TCRBJ02-01	tcr_4115303	17	1	0	0
CASSQEPGQGAYEQYF	TCRBV04-02	TCRBJ02-07	tcr_4116135	5	1	0	0
CASSQDRTGRTDTQYF	TCRBV04-03	TCRBJ02-03	tcr_4116115	8	1	0	0
CASSQDLRGGQETQYF	TCRBV04-03	TCRBJ02-05	tcr_4116118	4	1	0	0
CASSQDGGTGGETQYF	TCRBV04-03	TCRBJ02-05	tcr_4116119	2	1	0	0
CASSQDVGGGADTQYF	TCRBV04-03	TCRBJ02-03	tcr_4116120	4	1	0	0
CASSQDFSGSNQPQHF	TCRBV04-03	TCRBJ01-05	tcr_4116123	2	1	0	0
CASSQGTSGGVETQYF	TCRBV04-02	TCRBJ02-05	tcr_4116147	4	1	0	0
CASRTGGFQPQHF	TCRBV19-01	TCRBJ01-05	tcr_4116166	3	1	0	0
CASSPTSGGYNEQFF	TCRBV06-05	TCRBJ02-01	tcr_2397675	59	1	0	0
CSATGTGGTEAFF	TCRBV29-01	TCRBJ01-01	tcr_4116170	5	1	0	0
CSAGTGPTDTQYF	TCRBV29-01	TCRBJ02-03	tcr_4116175	4	1	0	0
CASSSGYEQFF	TCRBV07-03	TCRBJ02-01	tcr_4116161	16	1	0	0
CASSDGVGYGYTF	TCRBV06-04	TCRBJ01-02	tcr_4116154	8	1	0	0
CASSEAYEQYF	TCRBV07-08	TCRBJ02-07	tcr_4116158	7	1	0	0
CASSVVASGTDTQYF	TCRBV09-01	TCRBJ02-03	tcr_166812	50	4	0	2
CASSSQETQYF	TCRBV07-04	TCRBJ02-05	tcr_4116160	2	1	0	0
CASSQGRGTEAFF	TCRBV07-02	TCRBJ01-01	tcr_4116050	9	1	0	0
CASSHGGTDTQYF	TCRBV07-02	TCRBJ02-03	tcr_4116051	5	1	0	0
CASSPRQGGTQYF	TCRBV07-02	TCRBJ02-05	tcr_4116053	4	1	0	0
CASSLNIQETQYF	TCRBV07-02	TCRBJ02-05	tcr_4116059	7	1	0	0
CASSLRGVETQYF	TCRBV07-02	TCRBJ02-05	tcr_4116060	12	2	1	0
CASSLIGEETQYF	TCRBV07-02	TCRBJ02-05	tcr_4116062	8	1	1	0
CASSLQGGNEQFF	TCRBV07-02	TCRBJ02-01	tcr_4116063	17	1	0	0
CASSLERSTEAFF	TCRBV07-02	TCRBJ01-01	tcr_4116064	11	1	0	0
CASSWDSQETQYF	TCRBV07-02	TCRBJ02-05	tcr_4116058	29	3	1	0
CASSQIRTDTQYF	TCRBV07-02	TCRBJ02-03	tcr_4116048	2	1	0	0
CASSLVAGGLNTEAFF	TCRBV05-01	TCRBJ01-01	tcr_4116029	8	1	0	0
CASSKQGYNEQFF	TCRBV07-02	TCRBJ02-01	tcr_4116044	6	1	0	0
CASSLVAQDTQYF	TCRBV07-02	TCRBJ02-03	tcr_4116069	5	1	0	0
CASSFRQYNEQFF	TCRBV07-06	TCRBJ02-01	tcr_4116091	2	1	0	0
CASSLGILETQYF	TCRBV07-06	TCRBJ02-05	tcr_4116090	4	1	0	0
CASSLAMNTEAFF	TCRBV07-06	TCRBJ01-01	tcr_4116089	57	3	0	0
CASSSPRYNEQFF	TCRBV07-06	TCRBJ02-01	tcr_4116088	2	1	0	0
CASSSGGEETQYF	TCRBV07-06	TCRBJ02-05	tcr_4116087	2	1	0	0
CASSLVGGDGYTF	TCRBV07-02	TCRBJ01-02	tcr_4116072	36	1	0	0
CASSFTLRTEAFF	TCRBV07-02	TCRBJ01-01	tcr_4116075	2	1	0	0
CASRRGNTGELFF	TCRBV07-02	TCRBJ02-02	tcr_4116077	14	1	0	0
CASSLERGYGYTF	TCRBV07-06	TCRBJ01-02	tcr_4116086	8	1	0	0
CASSLGGRVEQFF	TCRBV07-02	TCRBJ02-01	tcr_4116068	7	1	0	0
CASSRGGSNQETQYF	TCRBV05-01	TCRBJ02-05	tcr_4116286	2	1	0	0
CASSRTGGGEETQYF	TCRBV05-01	TCRBJ02-05	tcr_4116287	2	1	0	0
CASSSRGGGANEQFF	TCRBV05-01	TCRBJ02-01	tcr_4116296	2	1	0	0
CASSSLGGAGETQYF	TCRBV05-01	TCRBJ02-05	tcr_4116297	3	1	0	0
CASSTTGGSTDTQYF	TCRBV05-01	TCRBJ02-03	tcr_4116269	5	1	0	0
CASSITSGSSYEQYF	TCRBV05-01	TCRBJ02-07	tcr_4116271	6	2	0	0
CASSPDRGQTDTQYF	TCRBV05-01	TCRBJ02-03	tcr_4116276	6	1	0	0
CASSWSGANTGELFF	TCRBV05-01	TCRBJ02-02	tcr_4116300	7	1	0	0
CASSLPGGSQETQYF	TCRBV05-01	TCRBJ02-05	tcr_4116301	3	1	0	0
CSATGANEQFF	TCRBV20-01	TCRBJ02-01	tcr_4116327	8	1	0	0
CSATLDYEQYF	TCRBV20-01	TCRBJ02-07	tcr_4116328	16	1	0	0
CSARQEDGYTF	TCRBV20-01	TCRBJ01-02	tcr_4116329	4	1	0	0
CSARDLPGYTF	TCRBV20-01	TCRBJ01-02	tcr_4116335	14	1	0	0
CSAPGIYEQYF	TCRBV20-01	TCRBJ02-07	tcr_4116337	18	1	0	0
CSARYTGELFF	TCRBV20-01	TCRBJ02-02	tcr_4116338	68	2	0	0
CSALRGPEQFF	TCRBV20-01	TCRBJ02-01	tcr_4116339	5	1	0	0
CSALQGNEQFF	TCRBV20-01	TCRBJ02-01	tcr_4116340	25	1	1	0
CASSLTGTGGETQYF	TCRBV05-01	TCRBJ02-05	tcr_4116305	32	1	0	0
CASSLTGAPNQPQHF	TCRBV05-01	TCRBJ01-05	tcr_4116306	12	2	0	0
CASSLSGKGTDTQYF	TCRBV05-01	TCRBJ02-03	tcr_4116307	6	1	0	0
CASSQIYEQFF	TCRBV14-01	TCRBJ02-01	tcr_4116313	4	1	0	0
CASSHSHEQYF	TCRBV14-01	TCRBJ02-07	tcr_4116314	6	1	0	0
CSAHRANEQFF	TCRBV20-01	TCRBJ02-01	tcr_4116317	3	1	0	0
CSAHLGGELFF	TCRBV20-01	TCRBJ02-02	tcr_4116318	2	1	0	0
CSAPRVAEAFF	TCRBV20-01	TCRBJ01-01	tcr_4116319	4	1	0	0
CASSFGTGNTGELFF	TCRBV05-01	TCRBJ02-02	tcr_4116302	80	2	1	1
CSVEGGQNYGYTF	TCRBV29-01	TCRBJ01-02	tcr_4116202	19	1	0	0
CSVEGVPNTEAFF	TCRBV29-01	TCRBJ01-01	tcr_4116203	2	1	0	0
CSVDGRGRDTQYF	TCRBV29-01	TCRBJ02-03	tcr_4116206	3	1	0	0
CSVDSGSSDTQYF	TCRBV29-01	TCRBJ02-03	tcr_4116207	2	1	0	0
CSVEDPREETQYF	TCRBV29-01	TCRBJ02-05	tcr_4116201	5	1	0	0
CSVGGLANYEQYF	TCRBV29-01	TCRBJ02-07	tcr_4116213	3	1	0	0
CSVGGTGDTEAFF	TCRBV29-01	TCRBJ01-01	tcr_4116214	10	1	0	0
CSVGTGAYNEQFF	TCRBV29-01	TCRBJ02-01	tcr_4116215	31	1	0	0
CSVGTSGTDTQYF	TCRBV29-01	TCRBJ02-03	tcr_4116216	66	2	0	0
CSVGEQGAYEQYF	TCRBV29-01	TCRBJ02-07	tcr_4116217	2	1	0	0
CSVETGTNQPQHF	TCRBV29-01	TCRBJ01-05	tcr_4116198	8	1	0	0
CSVRLARYNEQFF	TCRBV29-01	TCRBJ02-01	tcr_4116184	2	1	0	0
CSVRSGNTGELFF	TCRBV29-01	TCRBJ02-02	tcr_4116185	8	1	0	0
CSVLQGPGETQYF	TCRBV29-01	TCRBJ02-05	tcr_4116186	3	1	0	0
CSVGDRGGDTQYF	TCRBV29-01	TCRBJ02-03	tcr_4116189	4	1	0	0
CSVPGPSQETQYF	TCRBV29-01	TCRBJ02-05	tcr_4116190	7	1	0	0
CSVLAPSTDTQYF	TCRBV29-01	TCRBJ02-03	tcr_4116196	7	1	0	0
CSVENPGSYEQYF	TCRBV29-01	TCRBJ02-07	tcr_4116197	7	1	0	0
CSVVSSGKDTQYF	TCRBV29-01	TCRBJ02-03	tcr_4116220	2	1	0	0
CSVLSGDGETQYF	TCRBV29-01	TCRBJ02-05	tcr_4116222	2	1	0	0
CASSLTGRETQYF	TCRBV07-02	TCRBJ02-05	tcr_4116226	38	1	0	0
CASSLGWGTEQFF	TCRBV07-02	TCRBJ02-01	tcr_4116227	3	1	0	0
CASSGNMNTEAFF	TCRBV07-02	TCRBJ01-01	tcr_4116229	4	1	0	0
CASSYQQGTEAFF	TCRBV07-02	TCRBJ01-01	tcr_4116230	4	1	0	0
CASSYGTQETQYF	TCRBV07-02	TCRBJ02-05	tcr_4116231	7	1	0	0
CASSLGLAGGGYEQFF	TCRBV05-01	TCRBJ02-01	tcr_4116026	3	1	0	0
CASSPRTGNQETQYF	TCRBV19-01	TCRBJ02-05	tcr_4115820	3	1	0	0
CASSIALGRQETQYF	TCRBV19-01	TCRBJ02-05	tcr_4115803	5	1	0	0
CASSIGAPNTGELFF	TCRBV19-01	TCRBJ02-02	tcr_4115807	5	1	0	0
CASSIGLVGTGELFF	TCRBV19-01	TCRBJ02-02	tcr_4115809	9	2	0	0
CASSLRGFSYEQYF	TCRBV27-01	TCRBJ02-07	tcr_2398025	26	2	0	1
CASSTRSSGANVLTF	TCRBV19-01	TCRBJ02-06	tcr_4115797	11	1	0	0
CASSLALGLAGAYEQYF	TCRBV07-02	TCRBJ02-07	tcr_4115755	2	1	0	0
CASSIGEGLNQPQHF	TCRBV19-01	TCRBJ01-05	tcr_4115763	5	1	0	0
CASSIPAGNTGELFF	TCRBV19-01	TCRBJ02-02	tcr_4115764	4	1	0	0
CASSIYRGPNQPQHF	TCRBV19-01	TCRBJ01-05	tcr_4115765	9	1	0	0
CASRRGQENTGELFF	TCRBV19-01	TCRBJ02-02	tcr_4115785	2	1	0	0
CASSGLAGGKETQYF	TCRBV19-01	TCRBJ02-05	tcr_4115791	4	1	0	0
CASSPRQGYGYTF	TCRBV19-01	TCRBJ01-02	tcr_1430590	30	3	0	0
CASSPWTASNQPQHF	TCRBV19-01	TCRBJ01-05	tcr_4115769	2	1	0	0
CASSGRASGANVLTF	TCRBV19-01	TCRBJ02-06	tcr_4115772	3	1	0	0
CASSEYITDTQYF	TCRBV25-01	TCRBJ02-03	tcr_4115981	2	1	0	0
CASSELGEETQYF	TCRBV25-01	TCRBJ02-05	tcr_4115983	23	1	1	0
CASSGFGTGDQPQHF	TCRBV19-01	TCRBJ01-05	tcr_4115960	2	1	0	0
CASSAGYEQYF	TCRBV05-04	TCRBJ02-07	tcr_2397903	21	2	0	0
CASRTGESGANVLTF	TCRBV19-01	TCRBJ02-06	tcr_4115961	4	1	0	0
CASRGTGGSTGELFF	TCRBV19-01	TCRBJ02-02	tcr_4115963	4	1	0	0
CASSTGVLGNQPQHF	TCRBV19-01	TCRBJ01-05	tcr_4115965	3	1	0	0
CASSAGLNTEAFF	TCRBV25-01	TCRBJ01-01	tcr_4115984	28	1	0	0
CASSSGLAVPQETQYF	TCRBV05-01	TCRBJ02-05	tcr_4116010	5	1	0	0
CASSSGGTSGNNEQFF	TCRBV05-01	TCRBJ02-01	tcr_4116011	2	1	0	0
CASSLGQGDSNQPQHF	TCRBV05-01	TCRBJ01-05	tcr_4116012	11	1	0	0
CASSSPGQGSQETQYF	TCRBV05-01	TCRBJ02-05	tcr_4116008	2	1	0	0
CASSLEGGYVSYEQYF	TCRBV05-01	TCRBJ02-07	tcr_4116017	2	1	0	0
CASSLDSEAFF	TCRBV07-09	TCRBJ01-01	tcr_4115988	65	2	0	0
CASRGNYGYTF	TCRBV07-09	TCRBJ01-02	tcr_4115991	5	1	0	0
CASSYRGLSNQPQHF	TCRBV19-01	TCRBJ01-05	tcr_4115911	2	1	0	0
CASSSRDRGLYGYTF	TCRBV19-01	TCRBJ01-02	tcr_4115912	5	1	0	0
CASSFRGANTGELFF	TCRBV05-04	TCRBJ02-02	tcr_4122631	8	1	0	0
CSAGGTDTQYF	TCRBV20-01	TCRBJ02-03	tcr_169953	123	4	1	3
CASSRLDRGSYNEQFF	TCRBV04-03	TCRBJ02-01	tcr_4129312	2	1	0	0
CASSQRTGGQTGELFF	TCRBV04-02	TCRBJ02-02	tcr_4129318	2	1	0	0
CASSQATSGGEETQYF	TCRBV04-02	TCRBJ02-05	tcr_4129355	3	1	0	0
CASSQGAGQGAYEQYF	TCRBV04-02	TCRBJ02-07	tcr_4129357	3	1	0	0
CASSDTGPSNQPQHF	TCRBV19-01	TCRBJ01-05	tcr_4129250	2	1	0	0
CASRETSGGYNEQFF	TCRBV19-01	TCRBJ02-01	tcr_4129254	5	1	0	0
CASRVAGGPYNEQFF	TCRBV19-01	TCRBJ02-01	tcr_4129255	5	1	0	0
CASSKAALSGNTIYF	TCRBV19-01	TCRBJ01-03	tcr_4129256	2	1	0	0
CASSLGQVNTEAFF	TCRBV04-02	TCRBJ01-01	tcr_2384582	6	1	0	0
CASSIDRDTYNEQFF	TCRBV19-01	TCRBJ02-01	tcr_4129248	10	2	0	0
CASSTTGDSNQPQHF	TCRBV19-01	TCRBJ01-05	tcr_4129259	23	1	0	0
CASSIGTGPYQPQHF	TCRBV19-01	TCRBJ01-05	tcr_4129273	2	1	0	0
CASSIGQPSGNTIYF	TCRBV19-01	TCRBJ01-03	tcr_4129269	7	1	0	0
CASSIVGGLNEKLFF	TCRBV19-01	TCRBJ01-04	tcr_4129268	8	1	0	0
CASSIRTGTNEKLFF	TCRBV19-01	TCRBJ01-04	tcr_4129260	16	1	0	0
CASSIRASGDNEQFF	TCRBV19-01	TCRBJ02-01	tcr_4129261	4	1	0	0
CASSILAGGTDEQFF	TCRBV19-01	TCRBJ02-01	tcr_4129263	2	1	0	0
CASSIDPGVNQPQHF	TCRBV19-01	TCRBJ01-05	tcr_4129264	5	1	0	0
CASSQELAGVSYEQYF	TCRBV04-02	TCRBJ02-07	tcr_4129361	5	1	0	0
CSARFNYEQYF	TCRBV20-01	TCRBJ02-07	tcr_4129464	9	1	0	0
CSASTGNEQFF	TCRBV20-01	TCRBJ02-01	tcr_4129465	27	1	0	0
[truncated: 998,000+ more rows]
